# Supplementary material for: Sequential enhancer state remodelling defines human germline competence and specification
Source: Nat Cell Biol. Author manuscript; Available in PMC 2022 May 16. (PMC7612729; doi:10.1038/s41556-022-00878-z)
Supplement: Source data Figure 3 [file EMS143940-supplement-Source_data_Figure_3.xlsx]

## Sheet: Fig. 3f Luciferase
Element	Treatment	Firefly/Renilla	Mean (Firefly/Renilla of -SOX17 replicates)	Relative luciferase activity
WT-Enh Mut-Pro	+SOX17	0.743606	0.166746	4.45952
WT-Enh Mut-Pro	+SOX17	0.851425	0.166746	5.10613
WT-Enh Mut-Pro	+SOX17	0.965248	0.166746	5.78874
WT-Enh Mut-Pro	+SOX17	0.937213	0.166746	5.62061
WT-Enh Mut-Pro	+SOX17	0.773015	0.166746	4.63589
WT-Enh Mut-Pro	+SOX17	0.728409	0.166746	4.36838
WT-Enh Mut-Pro	-SOX17	0.143156	0.166746	0.858531
WT-Enh Mut-Pro	-SOX17	0.180973	0.166746	1.08532
WT-Enh Mut-Pro	-SOX17	0.168152	0.166746	1.00843
WT-Enh Mut-Pro	-SOX17	0.163037	0.166746	0.977758
WT-Enh Mut-Pro	-SOX17	0.17841	0.166746	1.06995
WT-Enh WT-Pro	+SOX17	21.7686	0.491507	44.2895
WT-Enh WT-Pro	+SOX17	30.0376	0.491507	61.1132
WT-Enh WT-Pro	+SOX17	32.3234	0.491507	65.7638
WT-Enh WT-Pro	+SOX17	23.808	0.491507	48.4387
WT-Enh WT-Pro	+SOX17	19.9735	0.491507	40.6372
WT-Enh WT-Pro	+SOX17	29.5928	0.491507	60.2082
WT-Enh WT-Pro	-SOX17	0.342466	0.491507	0.696767
WT-Enh WT-Pro	-SOX17	0.451923	0.491507	0.919464
WT-Enh WT-Pro	-SOX17	0.494275	0.491507	1.00563
WT-Enh WT-Pro	-SOX17	0.620272	0.491507	1.26198
WT-Enh WT-Pro	-SOX17	0.5486	0.491507	1.11616
Mut-Enh Mut-Pro	+SOX17	1.81818	0.770661	2.35925
Mut-Enh Mut-Pro	+SOX17	1.67552	0.770661	2.17413
Mut-Enh Mut-Pro	+SOX17	1.61988	0.770661	2.10194
Mut-Enh Mut-Pro	+SOX17	1.70262	0.770661	2.2093
Mut-Enh Mut-Pro	+SOX17	1.64225	0.770661	2.13097
Mut-Enh Mut-Pro	+SOX17	1.70052	0.770661	2.20657
Mut-Enh Mut-Pro	-SOX17	0.794922	0.770661	1.03148
Mut-Enh Mut-Pro	-SOX17	0.761062	0.770661	0.987545
Mut-Enh Mut-Pro	-SOX17	0.925532	0.770661	1.20096
Mut-Enh Mut-Pro	-SOX17	0.799658	0.770661	1.03763
Mut-Enh Mut-Pro	-SOX17	0.572131	0.770661	0.74239
Mut-Enh WT-Pro	+SOX17	3.42769	0.114073	30.0482
Mut-Enh WT-Pro	+SOX17	3.65421	0.114073	32.0338
Mut-Enh WT-Pro	+SOX17	4.30261	0.114073	37.7179
Mut-Enh WT-Pro	+SOX17	4.4206	0.114073	38.7523
Mut-Enh WT-Pro	+SOX17	3.6046	0.114073	31.599
Mut-Enh WT-Pro	+SOX17	4.70481	0.114073	41.2438
Mut-Enh WT-Pro	-SOX17	0.136057	0.114073	1.19271
Mut-Enh WT-Pro	-SOX17	0.118441	0.114073	1.03829
Mut-Enh WT-Pro	-SOX17	0.110591	0.114073	0.969472
Mut-Enh WT-Pro	-SOX17	0.139403	0.114073	1.22205
Mut-Enh WT-Pro	-SOX17	0.065875	0.114073	0.57748
