# Supplementary material for: Sequential enhancer state remodelling defines human germline competence and specification
Source: Nat Cell Biol. Author manuscript; Available in PMC 2022 May 16. (PMC7612729; doi:10.1038/s41556-022-00878-z)
Supplement: Source data Figure 5 [file EMS143940-supplement-Source_data_Figure_5.xlsx]

## Sheet: Fig. 5c CRISPRa S17 AP2C PRDM1
CRISPRa SOX17					CRISPRa TFAP2C					CRISPRa PRDM1
Element	Target.Name	rep	Relative expression		Element	Target.Name	rep	Relative expression		Element	Target.Name	rep	Relative expression
Non-targeting	SOX17	r1	0.0760503		Non-targeting	TFAP2C	r1	0.831868		Non-targeting	PRDM1	r1	1.89116
Non-targeting	SOX17	r2	2.38477		Non-targeting	TFAP2C	r2	1.59182		Non-targeting	PRDM1	r2	0.108839
Non-targeting	SOX17	r3	0.539183		Non-targeting	TFAP2C	r3	0.576314		Enh1 + Pro	PRDM1	r1	213.071
Enh_all + Pro	SOX17	r1	44302.4		Enh_all + Pro	TFAP2C	r1	14.5473		Enh1 + Pro	PRDM1	r2	293.206
Enh_all + Pro	SOX17	r2	66536		Enh_all + Pro	TFAP2C	r2	24.9925		Enh1 + Pro	PRDM1	r3	497.662
Enh_all + Pro	SOX17	r3	69301.4		Enh_all + Pro	TFAP2C	r3	12.4999		Enh1	PRDM1	r1	14.0089
Enh_all	SOX17	r1	5595.68		Enh_all	TFAP2C	r1	5.95531		Enh1	PRDM1	r2	15.0639
Enh_all	SOX17	r2	25724.4		Enh_all	TFAP2C	r2	14.6079		Enh1	PRDM1	r3	29.3497
Enh_all	SOX17	r3	22005.8		Enh_all	TFAP2C	r3	9.7434		Pro	PRDM1	r1	254.5
Enh1	SOX17	r1	644.192		Enh1	TFAP2C	r1	4.97752		Pro	PRDM1	r2	309.602
Enh1	SOX17	r2	8521.24		Enh1	TFAP2C	r2	13.3769		Pro	PRDM1	r3	268.406
Enh1	SOX17	r3	1980.77		Enh1	TFAP2C	r3	9.39033
Enh2	SOX17	r1	15.1721		Enh2	TFAP2C	r1	4.47357
Enh2	SOX17	r2	1119.27		Enh2	TFAP2C	r2	7.88946
Enh2	SOX17	r3	9437.99		Enh2	TFAP2C	r3	4.12009
Enh3	SOX17	r1	10.8085		Enh3	TFAP2C	r1	3.51842
Enh3	SOX17	r2	79.9309		Enh3	TFAP2C	r2	11.4353
Enh3	SOX17	r3	78.2272		Enh3	TFAP2C	r3	11.378
Neut	SOX17	r1	352.224		Neut1	TFAP2C	r1	4.57232
Neut	SOX17	r2	328.295		Neut1	TFAP2C	r2	4.91495
Neut	SOX17	r3	409.394		Neut1	TFAP2C	r3	5.1808
Pro	SOX17	r1	7714.01		Neut2	TFAP2C	r1	1.77216
Pro	SOX17	r2	22386.6		Neut2	TFAP2C	r2	1.95433
Pro	SOX17	r3	14803		Neut2	TFAP2C	r3	2.56583
					Pro	TFAP2C	r1	8.37696
					Pro	TFAP2C	r2	14.2405
					Pro	TFAP2C	r3	8.60202
