# Supplementary material for: Sequential enhancer state remodelling defines human germline competence and specification
Source: Nat Cell Biol. Author manuscript; Available in PMC 2022 May 16. (PMC7612729; doi:10.1038/s41556-022-00878-z)
Supplement: Source data Figure 6 [file EMS143940-supplement-Source_data_Figure_6.xlsx]

## Sheet: Fig. 6b CRISPRi
CRISPRi_line	Relative induction efficiency
Non-targeting	0.886046
Non-targeting	0.978565
Non-targeting	1.13539
Enh1	0.363141
Enh1	0.116266
Enh1	0.117912
Enh1	0.184686
Enh1	0.148713
Enh2	0.672793
Enh2	0.632587
Enh2	0.511854
Enh2	0.321995
Enh2	0.16282
Enh2	0.496571
Enh3	0.985501
Enh3	0.768251
Enh3	0.867001
Enh3	0.860653
Enh3	1.16654
Enh3	1.23073
Enh3	0.842431
Neut	0.892159
Neut	1.07579
Neut	0.778479
Neut	0.964928
Pro	0.180689
Pro	0.0554881
Pro	0.0472589
Pro	0.0554881
Pro	0.112975
Pro	0.0906383
