# Supplementary material for: Sequential enhancer state remodelling defines human germline competence and specification
Source: Nat Cell Biol. Author manuscript; Available in PMC 2022 May 16. (PMC7612729; doi:10.1038/s41556-022-00878-z)
Supplement: Source data Figure 7 [file EMS143940-supplement-Source_data_Figure_7.xlsx]

## Sheet: Fig. 7b
Sample.Name	Target.Name	Relative expression	Mean relative expression	SD	Remarks
1. Non-Targeting +DOX hESC	CD38	1.06361	0.98724	0.222808
1. Non-Targeting +DOX hESC	CD38	0.706846	0.98724	0.222808
1. Non-Targeting +DOX hESC	CD38	0.941499	0.98724	0.222808
1. Non-Targeting +DOX hESC	CD38	1.23701	0.98724	0.222808
2. Non-Targeting +BMP +DOX hPGCLC_d4	CD38	7.26231	7.5917	0.2261
2. Non-Targeting +BMP +DOX hPGCLC_d4	CD38	7.65904	7.5917	0.2261
2. Non-Targeting +BMP +DOX hPGCLC_d4	CD38	7.77747	7.5917	0.2261
2. Non-Targeting +BMP +DOX hPGCLC_d4	CD38	7.66799	7.5917	0.2261
3. SP Enh all + Pro all +DOX hPGCLC_d4	CD38	5.05363	5.45387	0.420912
3. SP Enh all + Pro all +DOX hPGCLC_d4	CD38	5.3006	5.45387	0.420912
3. SP Enh all + Pro all +DOX hPGCLC_d4	CD38	6.04258	5.45387	0.420912
3. SP Enh all + Pro all +DOX hPGCLC_d4	CD38	5.41865	5.45387	0.420912
4. SPT En all +Pro all +DOX hPGCLC_d4	CD38	6.09898	6.4768	0.276635
4. SPT En all +Pro all +DOX hPGCLC_d4	CD38	6.44246	6.4768	0.276635
4. SPT En all +Pro all +DOX hPGCLC_d4	CD38	6.66407	6.4768	0.276635
4. SPT En all +Pro all +DOX hPGCLC_d4	CD38	6.7017	6.4768	0.276635
1. Non-Targeting +DOX hESC	KLF4	0.880705	0.996707	0.112206
1. Non-Targeting +DOX hESC	KLF4	1.13838	0.996707	0.112206
1. Non-Targeting +DOX hESC	KLF4	1.02809	0.996707	0.112206
1. Non-Targeting +DOX hESC	KLF4	0.939643	0.996707	0.112206
2. Non-Targeting +BMP +DOX hPGCLC_d4	KLF4	7.10155	7.12861	0.0457534
2. Non-Targeting +BMP +DOX hPGCLC_d4	KLF4	7.18098	7.12861	0.0457534
2. Non-Targeting +BMP +DOX hPGCLC_d4	KLF4	7.0807	7.12861	0.0457534
2. Non-Targeting +BMP +DOX hPGCLC_d4	KLF4	7.15119	7.12861	0.0457534
3. SP Enh all + Pro all +DOX hPGCLC_d4	KLF4	5.63792	5.59877	0.0770375
3. SP Enh all + Pro all +DOX hPGCLC_d4	KLF4	5.48327	5.59877	0.0770375
3. SP Enh all + Pro all +DOX hPGCLC_d4	KLF4	5.634	5.59877	0.0770375
3. SP Enh all + Pro all +DOX hPGCLC_d4	KLF4	5.63988	5.59877	0.0770375
4. SPT En all +Pro all +DOX hPGCLC_d4	KLF4	6.87128	6.67563	0.142785
4. SPT En all +Pro all +DOX hPGCLC_d4	KLF4	6.67212	6.67563	0.142785
4. SPT En all +Pro all +DOX hPGCLC_d4	KLF4	6.62657	6.67563	0.142785
4. SPT En all +Pro all +DOX hPGCLC_d4	KLF4	6.53257	6.67563	0.142785
1. Non-Targeting +DOX hESC	NANOG	1.00479	0.999891	0.0205339
1. Non-Targeting +DOX hESC	NANOG	1.02144	0.999891	0.0205339
1. Non-Targeting +DOX hESC	NANOG	1.00128	0.999891	0.0205339
1. Non-Targeting +DOX hESC	NANOG	0.972056	0.999891	0.0205339
2. Non-Targeting +BMP +DOX hPGCLC_d4	NANOG	2.22196	2.16585	0.129964
2. Non-Targeting +BMP +DOX hPGCLC_d4	NANOG	2.22432	2.16585	0.129964
2. Non-Targeting +BMP +DOX hPGCLC_d4	NANOG	2.24558	2.16585	0.129964
2. Non-Targeting +BMP +DOX hPGCLC_d4	NANOG	1.97156	2.16585	0.129964
3. SP Enh all + Pro all +DOX hPGCLC_d4	NANOG	1.60407	1.60015	0.0591133
3. SP Enh all + Pro all +DOX hPGCLC_d4	NANOG	1.5338	1.60015	0.0591133
3. SP Enh all + Pro all +DOX hPGCLC_d4	NANOG	1.586	1.60015	0.0591133
3. SP Enh all + Pro all +DOX hPGCLC_d4	NANOG	1.67674	1.60015	0.0591133
4. SPT En all +Pro all +DOX hPGCLC_d4	NANOG	2.04284	1.98026	0.0483351
4. SPT En all +Pro all +DOX hPGCLC_d4	NANOG	1.94327	1.98026	0.0483351
4. SPT En all +Pro all +DOX hPGCLC_d4	NANOG	1.94105	1.98026	0.0483351
4. SPT En all +Pro all +DOX hPGCLC_d4	NANOG	1.99389	1.98026	0.0483351
1. Non-Targeting +DOX hESC	NANOS3	0.767796	0.958864	0.382136	*
1. Non-Targeting +DOX hESC	NANOS3	0.767796	0.958864	0.382136	*
1. Non-Targeting +DOX hESC	NANOS3	0.767796	0.958864	0.382136	*
1. Non-Targeting +DOX hESC	NANOS3	1.53207	0.958864	0.382136
2. Non-Targeting +BMP +DOX hPGCLC_d4	NANOS3	11.031	11.1004	0.28769
2. Non-Targeting +BMP +DOX hPGCLC_d4	NANOS3	11.3858	11.1004	0.28769
2. Non-Targeting +BMP +DOX hPGCLC_d4	NANOS3	11.2559	11.1004	0.28769
2. Non-Targeting +BMP +DOX hPGCLC_d4	NANOS3	10.7291	11.1004	0.28769
3. SP Enh all + Pro all +DOX hPGCLC_d4	NANOS3	9.40704	9.8466	0.700413
3. SP Enh all + Pro all +DOX hPGCLC_d4	NANOS3	9.75059	9.8466	0.700413
3. SP Enh all + Pro all +DOX hPGCLC_d4	NANOS3	10.8647	9.8466	0.700413
3. SP Enh all + Pro all +DOX hPGCLC_d4	NANOS3	9.3641	9.8466	0.700413
4. SPT En all +Pro all +DOX hPGCLC_d4	NANOS3	12.0705	12.5438	0.445183
4. SPT En all +Pro all +DOX hPGCLC_d4	NANOS3	12.5834	12.5438	0.445183
4. SPT En all +Pro all +DOX hPGCLC_d4	NANOS3	13.1803	12.5438	0.445183
4. SPT En all +Pro all +DOX hPGCLC_d4	NANOS3	12.7084	12.5438	0.445183
4. SPT En all +Pro all +DOX hPGCLC_d4	NANOS3	12.1765	12.5438	0.445183
1. Non-Targeting +DOX hESC	POU5F1	0.925966	0.999371	0.0494455
1. Non-Targeting +DOX hESC	POU5F1	1.02315	0.999371	0.0494455
1. Non-Targeting +DOX hESC	POU5F1	1.03283	0.999371	0.0494455
1. Non-Targeting +DOX hESC	POU5F1	1.01555	0.999371	0.0494455
2. Non-Targeting +BMP +DOX hPGCLC_d4	POU5F1	1.52578	1.45868	0.0600364
2. Non-Targeting +BMP +DOX hPGCLC_d4	POU5F1	1.44669	1.45868	0.0600364
2. Non-Targeting +BMP +DOX hPGCLC_d4	POU5F1	1.51665	1.45868	0.0600364
2. Non-Targeting +BMP +DOX hPGCLC_d4	POU5F1	1.39904	1.45868	0.0600364
2. Non-Targeting +BMP +DOX hPGCLC_d4	POU5F1	1.40526	1.45868	0.0600364
3. SP Enh all + Pro all +DOX hPGCLC_d4	POU5F1	1.73384	1.80789	0.0722366
3. SP Enh all + Pro all +DOX hPGCLC_d4	POU5F1	1.89334	1.80789	0.0722366
3. SP Enh all + Pro all +DOX hPGCLC_d4	POU5F1	1.76475	1.80789	0.0722366
3. SP Enh all + Pro all +DOX hPGCLC_d4	POU5F1	1.83964	1.80789	0.0722366
4. SPT En all +Pro all +DOX hPGCLC_d4	POU5F1	1.84559	1.9452	0.106992
4. SPT En all +Pro all +DOX hPGCLC_d4	POU5F1	2.05829	1.9452	0.106992
4. SPT En all +Pro all +DOX hPGCLC_d4	POU5F1	1.93171	1.9452	0.106992
1. Non-Targeting +DOX hESC	PRDM1	0.804261	0.988403	0.207691
1. Non-Targeting +DOX hESC	PRDM1	0.928719	0.988403	0.207691
1. Non-Targeting +DOX hESC	PRDM1	0.933951	0.988403	0.207691
1. Non-Targeting +DOX hESC	PRDM1	1.28668	0.988403	0.207691
2. Non-Targeting +BMP +DOX hPGCLC_d4	PRDM1	5.91225	5.70972	0.1878
2. Non-Targeting +BMP +DOX hPGCLC_d4	PRDM1	5.40749	5.70972	0.1878
2. Non-Targeting +BMP +DOX hPGCLC_d4	PRDM1	5.72169	5.70972	0.1878
2. Non-Targeting +BMP +DOX hPGCLC_d4	PRDM1	5.80218	5.70972	0.1878
2. Non-Targeting +BMP +DOX hPGCLC_d4	PRDM1	5.70501	5.70972	0.1878
3. SP Enh all + Pro all +DOX hPGCLC_d4	PRDM1	6.66601	6.80898	0.183914
3. SP Enh all + Pro all +DOX hPGCLC_d4	PRDM1	7.0586	6.80898	0.183914
3. SP Enh all + Pro all +DOX hPGCLC_d4	PRDM1	6.83641	6.80898	0.183914
3. SP Enh all + Pro all +DOX hPGCLC_d4	PRDM1	6.67492	6.80898	0.183914
4. SPT En all +Pro all +DOX hPGCLC_d4	PRDM1	6.72568	6.96797	0.210043
4. SPT En all +Pro all +DOX hPGCLC_d4	PRDM1	7.07969	6.96797	0.210043
4. SPT En all +Pro all +DOX hPGCLC_d4	PRDM1	7.09855	6.96797	0.210043
1. Non-Targeting +DOX hESC	SOX17	1	1	0	*
1. Non-Targeting +DOX hESC	SOX17	1	1	0	*
1. Non-Targeting +DOX hESC	SOX17	1	1	0	*
1. Non-Targeting +DOX hESC	SOX17	1	1	0	*
2. Non-Targeting +BMP +DOX hPGCLC_d4	SOX17	20.5424	20.4569	0.0795214
2. Non-Targeting +BMP +DOX hPGCLC_d4	SOX17	20.3504	20.4569	0.0795214
2. Non-Targeting +BMP +DOX hPGCLC_d4	SOX17	20.4604	20.4569	0.0795214
2. Non-Targeting +BMP +DOX hPGCLC_d4	SOX17	20.4744	20.4569	0.0795214
3. SP Enh all + Pro all +DOX hPGCLC_d4	SOX17	18.51	18.88	0.24971
3. SP Enh all + Pro all +DOX hPGCLC_d4	SOX17	19.049	18.88	0.24971
3. SP Enh all + Pro all +DOX hPGCLC_d4	SOX17	19.007	18.88	0.24971
3. SP Enh all + Pro all +DOX hPGCLC_d4	SOX17	18.954	18.88	0.24971
4. SPT En all +Pro all +DOX hPGCLC_d4	SOX17	21.0833	20.9165	0.111605
4. SPT En all +Pro all +DOX hPGCLC_d4	SOX17	20.8653	20.9165	0.111605
4. SPT En all +Pro all +DOX hPGCLC_d4	SOX17	20.8473	20.9165	0.111605
4. SPT En all +Pro all +DOX hPGCLC_d4	SOX17	20.8703	20.9165	0.111605
1. Non-Targeting +DOX hESC	SOX2	0.836507	0.997717	0.0897936
1. Non-Targeting +DOX hESC	SOX2	1.03906	0.997717	0.0897936
1. Non-Targeting +DOX hESC	SOX2	0.953325	0.997717	0.0897936
1. Non-Targeting +DOX hESC	SOX2	1.0535	0.997717	0.0897936
1. Non-Targeting +DOX hESC	SOX2	1.08068	0.997717	0.0897936
1. Non-Targeting +DOX hESC	SOX2	1.02323	0.997717	0.0897936
2. Non-Targeting +BMP +DOX hPGCLC_d4	SOX2	8.59091e-05	0.000599276	0.000829893
2. Non-Targeting +BMP +DOX hPGCLC_d4	SOX2	8.59091e-05	0.000599276	0.000829893
2. Non-Targeting +BMP +DOX hPGCLC_d4	SOX2	0.00182397	0.000599276	0.000829893
2. Non-Targeting +BMP +DOX hPGCLC_d4	SOX2	0.000401312	0.000599276	0.000829893
3. SP Enh all + Pro all +DOX hPGCLC_d4	SOX2	0.000801203	0.0222463	0.0215706
3. SP Enh all + Pro all +DOX hPGCLC_d4	SOX2	0.00670059	0.0222463	0.0215706
3. SP Enh all + Pro all +DOX hPGCLC_d4	SOX2	0.0384884	0.0222463	0.0215706
3. SP Enh all + Pro all +DOX hPGCLC_d4	SOX2	0.0429948	0.0222463	0.0215706
4. SPT En all +Pro all +DOX hPGCLC_d4	SOX2	0.00151796	0.0224338	0.0140659
4. SPT En all +Pro all +DOX hPGCLC_d4	SOX2	0.0271204	0.0224338	0.0140659
4. SPT En all +Pro all +DOX hPGCLC_d4	SOX2	0.0294489	0.0224338	0.0140659
4. SPT En all +Pro all +DOX hPGCLC_d4	SOX2	0.0316479	0.0224338	0.0140659
1. Non-Targeting +DOX hESC	TFAP2C	1.06506	0.997663	0.0949471
1. Non-Targeting +DOX hESC	TFAP2C	0.943316	0.997663	0.0949471
1. Non-Targeting +DOX hESC	TFAP2C	1.08979	0.997663	0.0949471
1. Non-Targeting +DOX hESC	TFAP2C	0.892487	0.997663	0.0949471
2. Non-Targeting +BMP +DOX hPGCLC_d4	TFAP2C	6.16886	6.34318	0.246527
2. Non-Targeting +BMP +DOX hPGCLC_d4	TFAP2C	6.5175	6.34318	0.246527
3. SP Enh all + Pro all +DOX hPGCLC_d4	TFAP2C	5.13108	5.18196	0.0475985
3. SP Enh all + Pro all +DOX hPGCLC_d4	TFAP2C	5.2254	5.18196	0.0475985
3. SP Enh all + Pro all +DOX hPGCLC_d4	TFAP2C	5.1894	5.18196	0.0475985
4. SPT En all +Pro all +DOX hPGCLC_d4	TFAP2C	6.43138	6.50975	0.0868169
4. SPT En all +Pro all +DOX hPGCLC_d4	TFAP2C	6.56092	6.50975	0.0868169
4. SPT En all +Pro all +DOX hPGCLC_d4	TFAP2C	6.44126	6.50975	0.0868169
4. SPT En all +Pro all +DOX hPGCLC_d4	TFAP2C	6.60546	6.50975	0.0868169
1. Non-Targeting +DOX hESC	TFCP2L1	0.900082	0.997713	0.0933534
1. Non-Targeting +DOX hESC	TFCP2L1	0.980003	0.997713	0.0933534
1. Non-Targeting +DOX hESC	TFCP2L1	1.12484	0.997713	0.0933534
1. Non-Targeting +DOX hESC	TFCP2L1	0.985932	0.997713	0.0933534
2. Non-Targeting +BMP +DOX hPGCLC_d4	TFCP2L1	3.87959	3.92435	0.158093
2. Non-Targeting +BMP +DOX hPGCLC_d4	TFCP2L1	3.86468	3.92435	0.158093
2. Non-Targeting +BMP +DOX hPGCLC_d4	TFCP2L1	3.79774	3.92435	0.158093
2. Non-Targeting +BMP +DOX hPGCLC_d4	TFCP2L1	4.1554	3.92435	0.158093
3. SP Enh all + Pro all +DOX hPGCLC_d4	TFCP2L1	2.42174	2.7343	0.593676
3. SP Enh all + Pro all +DOX hPGCLC_d4	TFCP2L1	2.81401	2.7343	0.593676
3. SP Enh all + Pro all +DOX hPGCLC_d4	TFCP2L1	2.17021	2.7343	0.593676
3. SP Enh all + Pro all +DOX hPGCLC_d4	TFCP2L1	3.53124	2.7343	0.593676
4. SPT En all +Pro all +DOX hPGCLC_d4	TFCP2L1	4.16002	4.08969	0.0881541
4. SPT En all +Pro all +DOX hPGCLC_d4	TFCP2L1	4.11569	4.08969	0.0881541
4. SPT En all +Pro all +DOX hPGCLC_d4	TFCP2L1	3.96074	4.08969	0.0881541
4. SPT En all +Pro all +DOX hPGCLC_d4	TFCP2L1	4.12229	4.08969	0.0881541
* Expression was not detectable by RT-qPCR, the sample was allocated the highest Ct value detectable by the used qPCR machine (Ct = 40).
