# Supplementary material for: Sequential enhancer state remodelling defines human germline competence and specification
Source: Nat Cell Biol. Author manuscript; Available in PMC 2022 May 16. (PMC7612729; doi:10.1038/s41556-022-00878-z)
Supplement: Source data Figure 8 [file EMS143940-supplement-Source_data_Figure_8.xlsx]

## Sheet: Fig. 8e OTX2
CRISPRi_line	Relative induction efficiency
Non-targeting	0.78
Non-targeting	1.18
Non-targeting	0.79
OTX2	3.02
OTX2	2.87
OTX2	2.96
