# Supplementary material for: Sequential enhancer state remodelling defines human germline competence and specification
Source: Nat Cell Biol. Author manuscript; Available in PMC 2022 May 16. (PMC7612729; doi:10.1038/s41556-022-00878-z)
Supplement: Source_data_Extended_data_figure 6 [file EMS143940-supplement-Source_data_Extended_data_figure_6.xlsx]

## Sheet: Ext. Data Fig. 6b CRISPRa 
CRISPRa SOX17				CRISPRa PRDM1
Element	Target.Name	Relative expression		Element	Target.Name	Relative expression
Non-targeting	PRDM1	1.1774		Enh1	TFAP2C	1.60758
Non-targeting	PRDM1	0.904757		Enh1	TFAP2C	2.2113
Non-targeting	PRDM1	0.690447		Enh1	TFAP2C	1.74701
Non-targeting	PRDM1	1.2274		Enh1	TFAP2C	1.99293
Enh_all	PRDM1	4.47877		Enh1 + Pro	TFAP2C	3.4519
Enh_all	PRDM1	1.78151		Enh1 + Pro	TFAP2C	3.80367
Enh_all	PRDM1	4.06457		Enh1 + Pro	TFAP2C	3.80367
Enh_all	PRDM1	4.00861		Enh1 + Pro	TFAP2C	3.00506
Enh_all + Pro	PRDM1	78.4174		Non-targeting	TFAP2C	0.753872
Enh_all + Pro	PRDM1	69.2193		Non-targeting	TFAP2C	1.18295
Enh_all + Pro	PRDM1	65.9409		Non-targeting	TFAP2C	1.16667
Enh_all + Pro	PRDM1	58.6111		Non-targeting	TFAP2C	0.89651
Enh1	PRDM1	2.07499		Pro	TFAP2C	2.94832
Enh1	PRDM1	0.354315		Pro	TFAP2C	2.88764
Enh1	PRDM1	0.643094		Pro	TFAP2C	2.73188
Enh1	PRDM1	0.948094		Pro	TFAP2C	3.24877
Enh2	PRDM1	0.477344
Enh2	PRDM1	0.713558
Enh2	PRDM1	0.404189
Enh2	PRDM1	0.0461701
Enh3	PRDM1	0.669243
Enh3	PRDM1	0.220768
Enh3	PRDM1	0.473226
Enh3	PRDM1	0.717277
Pro	PRDM1	14.3761
Pro	PRDM1	11.9224
Pro	PRDM1	17.0962
Pro	PRDM1	11.9224
Non-targeting	TFAP2C	0.753872
Non-targeting	TFAP2C	1.18295
Non-targeting	TFAP2C	1.16667
Non-targeting	TFAP2C	0.89651
Enh_all	TFAP2C	1.59095
Enh_all	TFAP2C	2.07037
Enh_all	TFAP2C	1.80237
Enh_all	TFAP2C	2.21897
Enh_all + Pro	TFAP2C	2.92795
Enh_all + Pro	TFAP2C	2.713
Enh_all + Pro	TFAP2C	2.84789
Enh_all + Pro	TFAP2C	1.95869
Enh1	TFAP2C	1.23961
Enh1	TFAP2C	1.31029
Enh1	TFAP2C	1.20572
Enh1	TFAP2C	1.48441
Enh2	TFAP2C	1.18912
Enh2	TFAP2C	1.2141
Enh2	TFAP2C	1.41411
Enh2	TFAP2C	1.43385
Enh3	TFAP2C	0.977651
Enh3	TFAP2C	1.05511
Enh3	TFAP2C	0.857015
Enh3	TFAP2C	0.857015
Pro	TFAP2C	1.67295
Pro	TFAP2C	1.85625
Pro	TFAP2C	1.7081
Pro	TFAP2C	1.57177

## Sheet: Ext. Data Fig. 6d CRISPRa SOX17
Element	Relative expression
Pro	0.529831
Pro	0.50645
Pro	0.745421
Enh_all	0.769918
Enh_all	0.80205
Enh_all	0.685701
Enh_all + Pro	0.631157
Enh_all + Pro	0.60528
Enh_all + Pro	0.64023
Non-targeting	0.872073
Non-targeting	1.19929
Non-targeting	0.928641

## Sheet: Ext. Data Fig. 6e CRISPRa PRDM1
Element	Relative expression
Pro	8.91526
Pro	4.7213
Pro	6.22985
Enh	1.32856
Enh	2.45172
Enh	1.78727
Enh + Pro	17.6676
Enh + Pro	13.3176
Enh + Pro	15.804
Non-targeting	1.66549
Non-targeting	0.811379
Non-targeting	0.523128
