# Supplementary material for: Sequential enhancer state remodelling defines human germline competence and specification
Source: Nat Cell Biol. Author manuscript; Available in PMC 2022 May 16. (PMC7612729; doi:10.1038/s41556-022-00878-z)
Supplement: Supplementary tables 1-7 [file EMS143940-supplement-Supplementary_tables_1_7.xlsx]

## Sheet: Supp.table 1
ULI-NChIP-seq
Library	Read length	Total trimmed fragments	Mapped reads	Alignment rate (%)	Clean reads
H3K27ac_DE_r1	Paired-end 50 bp	36534363	35972309	98.46	19828487
H3K27ac_DE_r2	Paired-end 50 bp	31705740	31251182	98.57	20171695
H3K27ac_hESC_r1	Paired-end 50 bp	29136886	28819858	98.91	19638779
H3K27ac_hESC_r2	Paired-end 50 bp	37965848	37405489	98.52	25834598
H3K27ac_hPGC_r1	Paired-end 50 bp	34606137	33722779	97.45	16592004
H3K27ac_hPGC_r2	Paired-end 50 bp	27426507	26466879	96.5	14168160
H3K27ac_hPGCLC_d4_r1	Paired-end 50 bp	39852999	39296462	98.6	22549558
H3K27ac_hPGCLC_d4_r2	Paired-end 50 bp	36845170	36308511	98.54	22177980
H3K27ac_ME_r1	Paired-end 50 bp	38165569	37737543	98.88	24357513
H3K27ac_ME_r2	Paired-end 50 bp	34395510	34006166	98.87	23006691
H3K27ac_PreME_r1	Paired-end 50 bp	96768481	95794921	98.99	47247920
H3K27ac_PreME_r2	Paired-end 50 bp	50517366	49877711	98.73	30781811
H3K27me3_DE_r1	Paired-end 50 bp	41307796	40273311	97.5	18107302
H3K27me3_DE_r2	Paired-end 50 bp	52568796	51429210	97.83	23117530
H3K27me3_hESC_r1	Paired-end 50 bp	46754200	45424962	97.16	17723092
H3K27me3_hESC_r2	Paired-end 50 bp	38015973	37003542	97.34	17936201
H3K27me3_hPGC_r1	Paired-end 50 bp	37649549	37171316	98.73	19866160
H3K27me3_hPGC_r2	Paired-end 50 bp	46250909	45506197	98.39	20414768
H3K27me3_hPGCLC_d4_r1	Paired-end 50 bp	48776146	47758514	97.91	21506587
H3K27me3_hPGCLC_d4_r2	Paired-end 50 bp	40096600	39302979	98.02	20836345
H3K27me3_ME_r1	Paired-end 50 bp	41379946	40473685	97.81	21685607
H3K27me3_ME_r2	Paired-end 50 bp	38312216	37229057	97.17	18411043
H3K27me3_PreME_r1	Paired-end 50 bp	55354340	53077377	95.89	18477722
H3K27me3_PreME_r2	Paired-end 50 bp	46012429	44642754	97.02	17938850
H3K4me1_DE_r1	Paired-end 50 bp	33325819	32933018	98.82	20565164
H3K4me1_DE_r2	Paired-end 50 bp	39003914	38506751	98.73	26031919
H3K4me1_hESC_r1	Paired-end 50 bp	37223569	36796170	98.85	24105444
H3K4me1_hESC_r2	Paired-end 50 bp	31263406	30842890	98.65	20233065
H3K4me1_hPGC_r1	Paired-end 50 bp	44722747	43993435	98.37	26635244
H3K4me1_hPGC_r2	Paired-end 50 bp	41489591	40995260	98.81	25941226
H3K4me1_hPGCLC_d4_r1	Paired-end 50 bp	39219682	38819073	98.98	24603378
H3K4me1_hPGCLC_d4_r2	Paired-end 50 bp	37901159	37476749	98.88	26202520
H3K4me1_ME_r1	Paired-end 50 bp	38782889	38353671	98.89	24927073
H3K4me1_ME_r2	Paired-end 50 bp	53039842	52395453	98.79	30124313
H3K4me1_PreME_r1	Paired-end 50 bp	44841294	44318627	98.83	26726375
H3K4me1_PreME_r2	Paired-end 50 bp	44331671	43859995	98.94	26531640
H3K4me3_DE_r1	Paired-end 50 bp	41385475	40679300	98.29	28050960
H3K4me3_DE_r2	Paired-end 50 bp	60500307	59381340	98.15	39210541
H3K4me3_hESC_r1	Paired-end 50 bp	33987533	33283983	97.93	23727404
H3K4me3_hESC_r2	Paired-end 50 bp	49092101	48010442	97.8	31361620
H3K4me3_hPGC_r1	Paired-end 50 bp	43099553	42807313	99.32	24215147
H3K4me3_hPGC_r2	Paired-end 50 bp	49786968	49458246	99.34	29089413
H3K4me3_hPGCLC_d4_r1	Paired-end 50 bp	34427002	33735481	97.99	23455509
H3K4me3_hPGCLC_d4_r2	Paired-end 50 bp	46572326	45714071	98.16	31790284
H3K4me3_ME_r1	Paired-end 50 bp	42274691	41427147	98	29491634
H3K4me3_ME_r2	Paired-end 50 bp	46941507	45883422	97.75	31491174
H3K4me3_PreME_r1	Paired-end 50 bp	44802662	43947804	98.09	29576523
H3K4me3_PreME_r2	Paired-end 50 bp	41129871	40337071	98.07	27863575
Input_DE_r1	Paired-end 50 bp	56901796	56188044	98.75	41695996
Input_hESC_r1	Paired-end 50 bp	69687012	68701657	98.59	49423589
Input_hPGC_r2	Paired-end 50 bp	56820470	56282480	99.05	44068327
Input_hPGCLC_d4_r1	Paired-end 50 bp	83103520	81997175	98.67	58834839
Input_ME_r1	Paired-end 50 bp	79583000	78469209	98.6	52282011
Input_PreME_r1	Paired-end 50 bp	61693328	60926589	98.76	45706913
ATAC-seq
Library	Read length	Total trimmed reads	Mapped reads	Alignment rate (%)	Clean reads	Nucleosome-free reads (fragment size < 120bp)
ATAC_DE_r1	Paired-end 50 bp	65299521	64164990	98.26	29673779	18005561
ATAC_DE_r2	Paired-end 50 bp	58778608	58266203	99.13	29499773	15909238
ATAC_hESC_r1	Paired-end 50 bp	64812261	64449467	99.44	34339942	21884433
ATAC_hESC_r2	Paired-end 50 bp	62331829	61481100	98.64	30897280	16395792
ATAC_hPGC_r1	Paired-end 50 bp	49119082	48848501	99.45	17678949	9532927
ATAC_hPGC_r2	Paired-end 50 bp	49152136	48114321	97.89	22130782	14627285
ATAC_hPGCLC_d2_r1	Paired-end 50 bp	56746306	56192520	99.02	34657361	23317528
ATAC_hPGCLC_d2_r2	Paired-end 50 bp	53644082	53170287	99.12	28687061	15921518
ATAC_hPGCLC_d4_r1	Paired-end 50 bp	50414014	49902787	98.99	30979536	20573172
ATAC_hPGCLC_d4_r2	Paired-end 50 bp	50826548	49128513	96.66	29868829	18024402
ATAC_ME_r2	Paired-end 50 bp	61039123	60601436	99.28	32790174	18005927
ATAC_ME_r3	Paired-end 50 bp	40922295	40759519	99.6	20598762	12039963
ATAC_PreME_r1	Paired-end 50 bp	63952256	63588507	99.43	35909673	23937217
ATAC_PreME_r2	Paired-end 50 bp	55148308	54789156	99.35	30921028	17522847
RNA-seq
Sample	Read length	total trimmed reads	Uniquely mapped reads	Uniquely mapped percent
DE_d2_r1	single-end 50 bp	45815661	37815913	82.54
DE_d2_r2	single-end 50 bp	36966008	30042990	81.27
ME_r1	single-end 50 bp	43622597	35007125	80.25
ME_r2	single-end 50 bp	42942088	34489028	80.32
PreME_r1	single-end 50 bp	37030888	29810257	80.5
PreME_r2	single-end 50 bp	31652979	25342885	80.06
hESC_r1	single-end 50 bp	42476468	33209463	78.18
hESC_r2	single-end 50 bp	36265249	28938276	79.8
hPGCLC_d2_r1	single-end 50 bp	40099663	32494357	81.03
hPGCLC_d2_r2	single-end 50 bp	34491477	27918654	80.94
hPGCLC_d4_r1	single-end 50 bp	39956057	33500379	83.84
hPGCLC_d4_r2	single-end 50 bp	41830023	34835270	83.28
hPGC_wk7_M_r1	single-end 50 bp	32015728	22084288	68.98
hPGC_wk7_M_r2	single-end 50 bp	44938230	33119087	73.7

## Sheet: Supp. table 2
C1 (p-values generated by one-sided Fisher's Exact test)
Category	Term	Count	Count.Percent	GO.Term	PValue	Benjamini	geneSymbol	Bonferroni	FDR	List.Total	Pop.Hits	Pop.Total	Fold.Enrichment	ENSG
UP_KEYWORDS	Alternative splicing	141	61.5721		8.68909e-05	0.0219995	PCNX2, ROR1, LDB2, BRINP1, DLGAP1, BCAT1, VAV3, MARVELD3, GIN1, VASH2, NHSL1, PCDHAC2, ABLIM1, GLS, ARFIP1, MYO3B, ROBO1, IQSEC1, NR5A2, FAT4, ADGRL2, SLC25A21, DPYSL3, GRB14, CACNA1A, RHBDL3, DNAJA1, GRM4, ZNF462, NR6A1, FAT3, SNTG2, MAPKAP1, ATXN7L1, RPH3A, MID1, DLD, BCL11A, ADGRE2, SATB2, UGP2, ZNF398, SYT4, MREG, RPAIN, NLGN1, CEMIP2, MPPED2, SEPHS1, COMMD7, IQGAP2, GPRC5B, NECTIN3, DDAH1, P…	0.0219995	0.113242	219	10587	20581	1.25161	ENSG00000135749, ENSG00000185483, ENSG00000169744, ENSG00000078725, ENSG00000170579, ENSG00000060982, ENSG00000134215, ENSG00000140832, ENSG00000145723, ENSG00000143494, ENSG00000135540, ENSG00000243232, ENSG00000099204, ENSG00000115419, ENSG00000164144, ENSG00000071909, ENSG00000169855, ENSG00000144711, ENSG00000116833, ENSG00000196159, ENSG00000117114, ENSG00000183032, ENSG00000113657, ENSG0000…
UP_KEYWORDS	Differentiation	20	8.73362		9.4184e-05	0.0119837	ROBO1, LRGUK, ZIC2, SYT4, CTBP2, GAP43, TLL2, ZNF431, SYT1, TXNDC2, TCF4, RBM45, STRBP, CPLX2, ZIC5, PRKX, FGF2, ABHD5, FLT1, SEMA3D	0.0238239	0.122741	219	667	20581	2.81791	ENSG00000169855, ENSG00000155530, ENSG00000043355, ENSG00000132872, ENSG00000175029, ENSG00000172020, ENSG00000095587, ENSG00000196705, ENSG00000067715, ENSG00000168454, ENSG00000196628, ENSG00000155636, ENSG00000165209, ENSG00000145920, ENSG00000139800, ENSG00000183943, ENSG00000138685, ENSG00000011198, ENSG00000102755, ENSG00000153993
UP_KEYWORDS	Phosphoprotein	114	49.7817		0.000269625	0.0227484	ACSL3, ROR1, DLGAP1, BCL9, VAV3, EPRS, GIN1, VASH2, NHSL1, ABLIM1, GLS, ARFIP1, ROBO1, GOLIM4, ZIC2, FAT4, IQSEC1, ADGRL2, DPYSL3, GRB14, CACNA1A, DNAJA1, ZNF462, ZIC5, MAPKAP1, RPH3A, MID1, DLD, BCL11A, WWTR1, SATB2, UGP2, RAB12, SYT4, MREG, RPAIN, NLGN1, CEMIP2, CTTNBP2, ZNF280C, DTD1, IQGAP2, GPRC5B, PRKX, LMNB1, POM121, C9orf85, ARHGEF26, TERF1, PHGDH, SOX2, ACADSB, PRDM10, ZNF202, RBM45, ADG…	0.0667045	0.351006	219	8246	20581	1.29922	ENSG00000123983, ENSG00000185483, ENSG00000170579, ENSG00000116128, ENSG00000134215, ENSG00000136628, ENSG00000145723, ENSG00000143494, ENSG00000135540, ENSG00000099204, ENSG00000115419, ENSG00000164144, ENSG00000169855, ENSG00000173905, ENSG00000043355, ENSG00000196159, ENSG00000144711, ENSG00000117114, ENSG00000113657, ENSG00000115290, ENSG00000141837, ENSG00000086061, ENSG00000148143, ENSG0000…
UP_KEYWORDS	Methylation	24	10.4803		0.000414502	0.0261847	SNRPN, RBFOX3, GNG4, BCL9, GRIN2D, DPYSL3, PRRC2C, EPRS, CTBP2, TLL2, CTTNBP2, TBC1D4, DNAJA1, ZNF462, STRBP, CCDC6, FAT3, RRAS2, OSBPL10, SERBP1, FGF2, LMNB1, RPH3A, BCL11A	0.100696	0.53914	219	1001	20581	2.2532	ENSG00000128739, ENSG00000167281, ENSG00000168243, ENSG00000116128, ENSG00000105464, ENSG00000113657, ENSG00000117523, ENSG00000136628, ENSG00000175029, ENSG00000095587, ENSG00000077063, ENSG00000136111, ENSG00000086061, ENSG00000148143, ENSG00000165209, ENSG00000108091, ENSG00000165323, ENSG00000133818, ENSG00000144645, ENSG00000142864, ENSG00000138685, ENSG00000113368, ENSG00000089169, ENSG0000…
UP_KEYWORDS	Synapse	13	5.67686		0.000452837	0.0229237	SYT4, DLGAP1, NLGN1, RIMS4, GRIN2D, GAP43, CTBP2, SYT1, PDLIM5, GRIK5, RPH3A, NECTIN3, DACT1	0.109482	0.588866	219	357	20581	3.42214	ENSG00000132872, ENSG00000170579, ENSG00000169760, ENSG00000101098, ENSG00000105464, ENSG00000172020, ENSG00000175029, ENSG00000067715, ENSG00000163110, ENSG00000105737, ENSG00000089169, ENSG00000177707, ENSG00000165617
GOTERM_BP_DIRECT	GO:0007399~nervous system development	12	5.24017	GO:0007399	0.000544092	0.462289	GBX2, ROBO1, RBM45, GAL, CPLX2, NLGN1, PCDHAC2, ZIC5, FGF2, MPPED2, ZEB2, FGF19	0.462289	0.870429	196	287	16792	3.58217	ENSG00000168505, ENSG00000169855, ENSG00000155636, ENSG00000069482, ENSG00000145920, ENSG00000169760, ENSG00000243232, ENSG00000139800, ENSG00000138685, ENSG00000066382, ENSG00000169554, ENSG00000162344
GOTERM_BP_DIRECT	GO:0048791~calcium ion-regulated exocytosis of neurotransmitter	5	2.18341	GO:0048791	0.00105539	0.452224	SYT1, SYT4, RIMS4, RPH3A, CACNA1A	0.699941	1.68191	196	39	16792	10.9838	ENSG00000067715, ENSG00000132872, ENSG00000101098, ENSG00000089169, ENSG00000141837
UP_KEYWORDS	Neurogenesis	10	4.36681		0.0014343	0.0594033	ROBO1, TCF4, RBM45, ZIC2, CPLX2, FZD3, ZIC5, GAP43, SEMA3D, DACT1	0.307498	1.85418	219	250	20581	3.75909	ENSG00000169855, ENSG00000196628, ENSG00000155636, ENSG00000043355, ENSG00000145920, ENSG00000104290, ENSG00000139800, ENSG00000172020, ENSG00000153993, ENSG00000165617
GOTERM_BP_DIRECT	GO:0072307~regulation of metanephric nephron tubule epithelial cell differentiation	3	1.31004	GO:0072307	0.00195166	0.524008	LIF, FAT4, WWTR1	0.892155	3.08937	196	6	16792	42.8367	ENSG00000128342, ENSG00000196159, ENSG00000018408
KEGG_PATHWAY	hsa04724:Glutamatergic synapse	7	3.05677		0.00214624	0.302991	GNG4, GRM4, DLGAP1, GRIN2D, GRIK5, CACNA1A, GLS	0.302991	2.58204	82	114	6879	5.15116	ENSG00000168243, ENSG00000124493, ENSG00000170579, ENSG00000105464, ENSG00000105737, ENSG00000141837, ENSG00000115419
UP_TISSUE	Brain	114	49.7817		0.00230255	0.270804	PCNX2, ROR1, LDB2, DLGAP1, BRINP1, LRRN2, EPRS, VASH2, NHSL1, PCDHAC2, OXNAD1, GLS, ARFIP1, ZIC2, IQSEC1, FAT4, ADGRL2, PDYN, DPYSL3, SLC25A21, CACNA1A, ZNF431, ZNF462, GRM4, FAT3, ATXN7L1, RPH3A, MID1, DLD, BCL11A, SATB2, SYT4, ZNF398, NLGN1, C14orf132, HS3ST2, CEMIP2, MPPED2, COMMD7, CTTNBP2, ISOC1, DTD1, IQGAP2, GPRC5B, DDAH1, LMNB1, NECTIN3, POM121, ARHGEF26, CCDC149, ZNRF3, PHGDH, EMX1, TLL2…	0.270804	2.6732	212	8256	18912	1.23179	ENSG00000135749, ENSG00000185483, ENSG00000169744, ENSG00000170579, ENSG00000078725, ENSG00000170382, ENSG00000136628, ENSG00000143494, ENSG00000135540, ENSG00000243232, ENSG00000154814, ENSG00000115419, ENSG00000164144, ENSG00000043355, ENSG00000144711, ENSG00000196159, ENSG00000117114, ENSG00000101327, ENSG00000113657, ENSG00000183032, ENSG00000141837, ENSG00000196705, ENSG00000148143, ENSG0000…
UP_KEYWORDS	Developmental protein	21	9.17031		0.00273828	0.0954162	ROBO1, SATB2, ZIC2, FZD3, CEMIP2, EMX1, SOX2, GAP43, TLL2, DISP1, TXNDC2, RBM45, STRBP, FAT3, RYR2, ZIC5, PRKX, FGF2, FLT1, DACT1, SEMA3D	0.504388	3.5123	219	949	20581	2.07958	ENSG00000169855, ENSG00000119042, ENSG00000043355, ENSG00000104290, ENSG00000135048, ENSG00000135638, ENSG00000181449, ENSG00000172020, ENSG00000095587, ENSG00000154309, ENSG00000168454, ENSG00000155636, ENSG00000165209, ENSG00000165323, ENSG00000198626, ENSG00000139800, ENSG00000183943, ENSG00000138685, ENSG00000102755, ENSG00000165617, ENSG00000153993
GOTERM_BP_DIRECT	GO:0060070~canonical Wnt signaling pathway	6	2.62009	GO:0060070	0.00280092	0.550394	FZD3, BCL9, ZNRF3, RYR2, CCND1, SDC1	0.959137	4.40558	196	83	16792	6.19326	ENSG00000104290, ENSG00000116128, ENSG00000183579, ENSG00000198626, ENSG00000110092, ENSG00000115884
GOTERM_BP_DIRECT	GO:0007155~cell adhesion	14	6.11354	GO:0007155	0.00280486	0.472922	ROBO1, NLGN1, ANOS1, PLXNC1, LRRN2, CD44, PCDHAC2, HAS3, PRKX, VCAN, NECTIN3, CCN1, NTM, ADGRE2	0.959321	4.41164	196	459	16792	2.61313	ENSG00000169855, ENSG00000169760, ENSG00000011201, ENSG00000136040, ENSG00000170382, ENSG00000026508, ENSG00000243232, ENSG00000103044, ENSG00000183943, ENSG00000038427, ENSG00000177707, ENSG00000142871, ENSG00000182667, ENSG00000127507
UP_TISSUE	Fetal brain	19	8.29694		0.00338745	0.207398	ROBO1, TRPM3, LARGE1, LDB2, FZD3, BCL9, GRIN2D, BCAT1, CEMIP2, SOX2, RHBDL3, KBTBD8, DTD1, SNTG2, SPIN2A, PRKX, STIM2, BCL11A, ZEB2	0.371782	3.90993	212	791	18912	2.14279	ENSG00000169855, ENSG00000083067, ENSG00000133424, ENSG00000169744, ENSG00000104290, ENSG00000116128, ENSG00000105464, ENSG00000060982, ENSG00000135048, ENSG00000181449, ENSG00000141314, ENSG00000163376, ENSG00000125821, ENSG00000172554, ENSG00000147059, ENSG00000183943, ENSG00000109689, ENSG00000119866, ENSG00000169554
UP_KEYWORDS	Calcium transport	6	2.62009		0.00389672	0.117449	TRPM3, RYR2, STIM2, CACHD1, CACNA1A, CACNA2D1	0.63194	4.96361	219	98	20581	5.7537	ENSG00000083067, ENSG00000198626, ENSG00000109689, ENSG00000158966, ENSG00000141837, ENSG00000153956
INTERPRO	IPR017981:GPCR, family 2-like	5	2.18341		0.00422979	0.866468	ADGRG2, FZD3, ADGRL2, CALCRL, ADGRE2	0.866468	5.87999	201	61	18559	7.56831	ENSG00000173698, ENSG00000104290, ENSG00000117114, ENSG00000064989, ENSG00000127507
GOTERM_CC_DIRECT	GO:0030425~dendrite	11	4.80349	GO:0030425	0.00477039	0.660638	LAMP5, SYT4, BRINP1, CPLX2, FZD3, PDYN, NLGN1, GRIK5, OPA1, CACNA1A, HTR2C	0.660638	5.93018	206	335	18224	2.90485	ENSG00000125869, ENSG00000132872, ENSG00000078725, ENSG00000145920, ENSG00000104290, ENSG00000101327, ENSG00000169760, ENSG00000105737, ENSG00000198836, ENSG00000141837, ENSG00000147246
INTERPRO	IPR018097:EGF-like calcium-binding, conserved site	6	2.62009		0.00495149	0.692383	FAT3, FAT4, VCAN, VWDE, ADGRE2, TLL2	0.905372	6.85055	201	102	18559	5.43137	ENSG00000165323, ENSG00000196159, ENSG00000038427, ENSG00000146530, ENSG00000127507, ENSG00000095587
INTERPRO	IPR017983:GPCR, family 2, secretin-like, conserved site	4	1.74672		0.00626086	0.630062	ADGRG2, ADGRL2, CALCRL, ADGRE2	0.949372	8.58768	201	35	18559	10.5524	ENSG00000173698, ENSG00000117114, ENSG00000064989, ENSG00000127507
GOTERM_BP_DIRECT	GO:0035019~somatic stem cell population maintenance	5	2.18341	GO:0035019	0.00687676	0.730476	LDB2, EPHA1, BCL9, FGF2, SOX2	0.999617	10.4924	196	65	16792	6.59027	ENSG00000169744, ENSG00000146904, ENSG00000116128, ENSG00000138685, ENSG00000181449
GOTERM_BP_DIRECT	GO:0017158~regulation of calcium ion-dependent exocytosis	4	1.74672	GO:0017158	0.00768016	0.715094	SYT1, SYT4, RPH3A, CACNA1A	0.999848	11.6484	196	35	16792	9.79125	ENSG00000067715, ENSG00000132872, ENSG00000089169, ENSG00000141837
GOTERM_MF_DIRECT	GO:0001786~phosphatidylserine binding	4	1.74672	GO:0001786	0.00908598	0.966474	SYT1, SYT4, OSBPL10, GAP43	0.966474	11.8355	198	37	16881	9.21704	ENSG00000067715, ENSG00000132872, ENSG00000144645, ENSG00000172020
GOTERM_BP_DIRECT	GO:0006816~calcium ion transport	5	2.18341	GO:0006816	0.0118128	0.816098	RYR2, CACHD1, CACNA1A, CACNA2D1, CALCRL	0.999999	17.3772	196	76	16792	5.63641	ENSG00000198626, ENSG00000158966, ENSG00000141837, ENSG00000153956, ENSG00000064989
UP_KEYWORDS	Membrane	97	42.3581		0.0119348	0.289312	PCNX2, OR6X1, GNG4, ACSL3, ROR1, SLC25A4, FZD3, DLGAP1, CSMD2, WSCD1, KLHL14, LRRN2, MARVELD3, GALNT7, PCDHAC2, GRIK5, STIM2, SLC35F1, CHST15, ELOVL7, SLC39A8, ROBO1, CDK14, GOLIM4, LARGE1, MCTP1, FAT4, ADGRL2, SLC25A21, GRB14, CACNA1A, RHBDL3, CALCRL, DNAJA1, TMEM246, GRM4, FAT3, RRAS2, SNTG2, SGMS1, RYR2, MAPKAP1, RPH3A, MID1, FLT1, RIPK1, HTR2C, ADGRE2, TRPM3, RAB12, SMIM15, SYT4, MREG, NLGN1,…	0.95375	14.4919	219	7494	20581	1.21641	ENSG00000135749, ENSG00000221931, ENSG00000168243, ENSG00000123983, ENSG00000185483, ENSG00000151729, ENSG00000104290, ENSG00000170579, ENSG00000121904, ENSG00000179314, ENSG00000197705, ENSG00000170382, ENSG00000140832, ENSG00000109586, ENSG00000243232, ENSG00000105737, ENSG00000109689, ENSG00000196376, ENSG00000182022, ENSG00000164181, ENSG00000138821, ENSG00000169855, ENSG00000058091, ENSG0000…
INTERPRO	IPR001881:EGF-like calcium-binding	6	2.62009		0.0121987	0.767183	FAT3, FAT4, VCAN, VWDE, ADGRE2, TLL2	0.997062	16.0939	201	127	18559	4.3622	ENSG00000165323, ENSG00000196159, ENSG00000038427, ENSG00000146530, ENSG00000127507, ENSG00000095587
UP_KEYWORDS	Calcium	18	7.86026		0.0122984	0.271516	TRPM3, MCTP1, SYT4, FAT4, GRIN2D, CACNA1A, CACNA2D1, TLL2, SYT1, CIB4, FAT3, RYR2, PCDHAC2, VCAN, STIM2, RPH3A, CACHD1, ADGRE2	0.957908	14.9012	219	877	20581	1.92884	ENSG00000083067, ENSG00000175471, ENSG00000132872, ENSG00000196159, ENSG00000105464, ENSG00000141837, ENSG00000153956, ENSG00000095587, ENSG00000067715, ENSG00000157884, ENSG00000165323, ENSG00000198626, ENSG00000243232, ENSG00000038427, ENSG00000109689, ENSG00000089169, ENSG00000158966, ENSG00000127507
UP_KEYWORDS	Transferase	29	12.6638		0.0137795	0.275966	UGP2, ROR1, HS3ST2, BCAT1, SEPHS1, GALNT7, MAP3K21, HAS3, PRKX, CHST15, ABHD5, POLN, ELOVL7, MYO3B, CDK14, LRGUK, LARGE1, AGK, RNF144B, PRDM10, CDKN3, EPHA1, SGMS1, MAPKAP1, B3GNT7, FLT1, RIPK1, METTL8, B3GALT5	0.971335	16.5503	219	1708	20581	1.59563	ENSG00000169764, ENSG00000185483, ENSG00000122254, ENSG00000060982, ENSG00000086475, ENSG00000109586, ENSG00000143674, ENSG00000103044, ENSG00000183943, ENSG00000182022, ENSG00000011198, ENSG00000130997, ENSG00000164181, ENSG00000071909, ENSG00000058091, ENSG00000155530, ENSG00000133424, ENSG00000006530, ENSG00000137393, ENSG00000170325, ENSG00000100526, ENSG00000146904, ENSG00000198964, ENSG0000…
GOTERM_CC_DIRECT	GO:0030054~cell junction	12	5.24017	GO:0030054	0.0150663	0.820116	SYT1, SYT4, DLGAP1, RIMS4, NLGN1, GRIN2D, GRIK5, RPH3A, C4orf19, CTBP2, GAP43, DACT1	0.967642	17.6408	206	459	18224	2.31284	ENSG00000067715, ENSG00000132872, ENSG00000170579, ENSG00000101098, ENSG00000169760, ENSG00000105464, ENSG00000105737, ENSG00000089169, ENSG00000154274, ENSG00000175029, ENSG00000172020, ENSG00000165617
INTERPRO	IPR000832:GPCR, family 2, secretin-like	4	1.74672		0.0166705	0.797506	ADGRG2, ADGRL2, CALCRL, ADGRE2	0.99966	21.3639	201	50	18559	7.38667	ENSG00000173698, ENSG00000117114, ENSG00000064989, ENSG00000127507
INTERPRO	IPR011993:Pleckstrin homology-like domain	11	4.80349		0.0177173	0.757122	TBC1D4, MTMR12, IQSEC1, SNTG2, OSBPL10, NOS1AP, VAV3, GRB14, PREX2, GULP1, ARHGEF26	0.999795	22.5523	201	427	18559	2.37861	ENSG00000136111, ENSG00000150712, ENSG00000144711, ENSG00000172554, ENSG00000144645, ENSG00000198929, ENSG00000134215, ENSG00000115290, ENSG00000046889, ENSG00000144366, ENSG00000114790
INTERPRO	IPR001565:Synaptotagmin	3	1.31004		0.0193267	0.734008	SYT1, SYT4, RPH3A	0.999906	24.3467	201	20	18559	13.85	ENSG00000067715, ENSG00000132872, ENSG00000089169
GOTERM_BP_DIRECT	GO:0045944~positive regulation of transcription from RNA polymerase II promoter	20	8.73362	GO:0045944	0.0199594	0.922211	SATB2, LDB2, LIF, NR5A2, BCL9, SOX2, ZNF649, CTBP2, ONECUT1, GBX2, TCF4, ZNF462, NR6A1, GAL, FGF2, CCN1, BCL11A, RIPK1, ZEB2, WWTR1	1	27.6648	196	981	16792	1.74666	ENSG00000119042, ENSG00000169744, ENSG00000128342, ENSG00000116833, ENSG00000116128, ENSG00000181449, ENSG00000198093, ENSG00000175029, ENSG00000169856, ENSG00000168505, ENSG00000196628, ENSG00000148143, ENSG00000148200, ENSG00000069482, ENSG00000138685, ENSG00000142871, ENSG00000119866, ENSG00000137275, ENSG00000169554, ENSG00000018408
GOTERM_BP_DIRECT	GO:0009083~branched-chain amino acid catabolic process	3	1.31004	GO:0009083	0.0201503	0.901785	BCAT1, DLD, ACADSB	1	27.8909	196	19	16792	13.5274	ENSG00000060982, ENSG00000091140, ENSG00000196177
GOTERM_BP_DIRECT	GO:0008156~negative regulation of DNA replication	3	1.31004	GO:0008156	0.0201503	0.901785	WAPL, TERF1, CDC6	1	27.8909	196	19	16792	13.5274	ENSG00000062650, ENSG00000147601, ENSG00000094804
SMART	SM00179:EGF_CA	6	2.62009		0.0209129	0.928769	FAT3, FAT4, VCAN, VWDE, ADGRE2, TLL2	0.928769	21.6829	126	127	10057	3.7709	ENSG00000165323, ENSG00000196159, ENSG00000038427, ENSG00000146530, ENSG00000127507, ENSG00000095587
GOTERM_BP_DIRECT	GO:0000122~negative regulation of transcription from RNA polymerase II promoter	16	6.9869	GO:0000122	0.0209438	0.888485	SATB2, PAWR, SOX2, ZNF649, CTBP2, ZNF431, TCF4, ZNF202, ZNF280C, FST, NR6A1, CCND1, BCL11A, ZEB2, WWTR1, DACT1	1	28.8232	196	720	16792	1.90385	ENSG00000119042, ENSG00000177425, ENSG00000181449, ENSG00000198093, ENSG00000175029, ENSG00000196705, ENSG00000196628, ENSG00000166261, ENSG00000056277, ENSG00000134363, ENSG00000148200, ENSG00000110092, ENSG00000119866, ENSG00000169554, ENSG00000018408, ENSG00000165617
GOTERM_MF_DIRECT	GO:0005509~calcium ion binding	16	6.9869	GO:0005509	0.0210903	0.981027	MCTP1, SYT4, FAT4, CACNA1A, VWDE, RHBDL3, TLL2, SYT1, CIB4, FAT3, RYR2, PCDHAC2, VCAN, STIM2, RPH3A, ADGRE2	0.99964	25.4853	198	717	16881	1.90254	ENSG00000175471, ENSG00000132872, ENSG00000196159, ENSG00000141837, ENSG00000146530, ENSG00000141314, ENSG00000095587, ENSG00000067715, ENSG00000157884, ENSG00000165323, ENSG00000198626, ENSG00000243232, ENSG00000038427, ENSG00000109689, ENSG00000089169, ENSG00000127507
GOTERM_MF_DIRECT	GO:0030332~cyclin binding	3	1.31004	GO:0030332	0.0224257	0.939942	CDK14, MDFIC, POLN	0.999783	26.876	198	20	16881	12.7886	ENSG00000058091, ENSG00000135272, ENSG00000130997
UP_KEYWORDS	Chromosomal rearrangement	9	3.93013		0.0263878	0.434757	SATB2, CCDC6, BCL9, DEK, PRKX, CCND1, LMNB1, BCL11A, AFF1	0.998936	29.4397	219	334	20581	2.53232	ENSG00000119042, ENSG00000108091, ENSG00000116128, ENSG00000124795, ENSG00000183943, ENSG00000110092, ENSG00000113368, ENSG00000119866, ENSG00000172493
UP_TISSUE	Uterus endothel	3	1.31004		0.0268738	0.71178	SNRPN, SERBP1, BCAT1	0.976057	27.3997	212	23	18912	11.6358	ENSG00000128739, ENSG00000142864, ENSG00000060982
INTERPRO	IPR000152:EGF-type aspartate/asparagine hydroxylation site	5	2.18341		0.02694	0.802399	FAT3, FAT4, VCAN, ADGRE2, TLL2	0.999998	32.3235	201	105	18559	4.39683	ENSG00000165323, ENSG00000196159, ENSG00000038427, ENSG00000127507, ENSG00000095587
UP_KEYWORDS	Cell junction	14	6.11354		0.0278329	0.426425	SYT4, DLGAP1, RIMS4, NLGN1, GRIN2D, CTBP2, GAP43, MARVELD3, SYT1, PDLIM5, GRIK5, NECTIN3, RPH3A, DACT1	0.999273	30.7932	219	675	20581	1.94916	ENSG00000132872, ENSG00000170579, ENSG00000101098, ENSG00000169760, ENSG00000105464, ENSG00000175029, ENSG00000172020, ENSG00000140832, ENSG00000067715, ENSG00000163110, ENSG00000105737, ENSG00000177707, ENSG00000089169, ENSG00000165617
GOTERM_MF_DIRECT	GO:0005544~calcium-dependent phospholipid binding	4	1.74672	GO:0005544	0.0302191	0.94237	SYT1, MCTP1, SYT4, RPH3A	0.999989	34.5233	198	58	16881	5.87983	ENSG00000067715, ENSG00000175471, ENSG00000132872, ENSG00000089169
UP_KEYWORDS	Neuropeptide	3	1.31004		0.0307198	0.434781	GAL, PDYN, PROK2	0.99966	33.4256	219	26	20581	10.8435	ENSG00000069482, ENSG00000101327, ENSG00000163421
GOTERM_BP_DIRECT	GO:0006906~vesicle fusion	4	1.74672	GO:0006906	0.0311789	0.950667	SYT1, SYT4, RPH3A, VAV3	1	39.8793	196	59	16792	5.80837	ENSG00000067715, ENSG00000132872, ENSG00000089169, ENSG00000134215
UP_KEYWORDS	Cell adhesion	11	4.80349		0.0320875	0.426849	CD44, FAT3, FAT4, EPHA1, NLGN1, PCDHAC2, ANOS1, CCN1, NECTIN3, NTM, ADGRE2	0.999763	34.6402	219	479	20581	2.15814	ENSG00000026508, ENSG00000165323, ENSG00000196159, ENSG00000146904, ENSG00000169760, ENSG00000243232, ENSG00000011201, ENSG00000142871, ENSG00000177707, ENSG00000182667, ENSG00000127507
UP_KEYWORDS	Calcium channel	4	1.74672		0.032937	0.414838	TRPM3, RYR2, CACNA1A, CACNA2D1	0.999811	35.3842	219	66	20581	5.69559	ENSG00000083067, ENSG00000198626, ENSG00000141837, ENSG00000153956
GOTERM_BP_DIRECT	GO:0001649~osteoblast differentiation	5	2.18341	GO:0001649	0.0330422	0.947477	RRAS2, VCAN, CCN1, SOX2, WWTR1	1	41.71	196	104	16792	4.11892	ENSG00000133818, ENSG00000038427, ENSG00000142871, ENSG00000181449, ENSG00000018408
GOTERM_BP_DIRECT	GO:0030206~chondroitin sulfate biosynthetic process	3	1.31004	GO:0030206	0.0337853	0.939107	VCAN, DSE, CHST15	1	42.4254	196	25	16792	10.2808	ENSG00000038427, ENSG00000111817, ENSG00000182022
UP_KEYWORDS	Glycoprotein	61	26.6376		0.0342979	0.408771	PCNX2, OR6X1, ROR1, LIF, F11, BRINP1, FZD3, CSMD2, WSCD1, LRRN2, PCDHAC2, ADAMTS19, GRIK5, STIM2, CHST15, SLC39A8, ROBO1, GOLIM4, LARGE1, FAT4, ADGRL2, CACNA1A, VWDE, CALCRL, ZNF462, FST, GRM4, FAT3, VCAN, OPTC, FLT1, ADGRE2, HTR2C, NLGN1, PTPRZ1, PRSS48, HS3ST2, GRIN2D, CEMIP2, SDC1, PLXNC1, CACNA2D1, LAMP5, CD44, TSPAN5, HAS3, GPRC5B, SLC2A8, NECTIN3, SEMA3D, ANOS1, TLL2, DISP1, SYT1, ADGRG2, E…	0.999868	36.5599	219	4551	20581	1.25964	ENSG00000135749, ENSG00000221931, ENSG00000185483, ENSG00000128342, ENSG00000088926, ENSG00000078725, ENSG00000104290, ENSG00000121904, ENSG00000179314, ENSG00000170382, ENSG00000243232, ENSG00000145808, ENSG00000105737, ENSG00000109689, ENSG00000182022, ENSG00000138821, ENSG00000169855, ENSG00000173905, ENSG00000133424, ENSG00000196159, ENSG00000117114, ENSG00000141837, ENSG00000146530, ENSG0000…
GOTERM_BP_DIRECT	GO:0031339~negative regulation of vesicle fusion	2	0.873362	GO:0031339	0.034437	0.930285	TBC1D4, SYT4	1	43.0461	196	3	16792	57.1156	ENSG00000136111, ENSG00000132872
GOTERM_BP_DIRECT	GO:1902414~protein localization to cell junction	2	0.873362	GO:1902414	0.034437	0.930285	MARVELD3, NECTIN3	1	43.0461	196	3	16792	57.1156	ENSG00000140832, ENSG00000177707
UP_KEYWORDS	Transmembrane helix	73	31.8777		0.0373011	0.417632	PCNX2, OR6X1, ACSL3, ROR1, SLC25A4, FZD3, CSMD2, WSCD1, LRRN2, MARVELD3, GALNT7, PCDHAC2, GRIK5, STIM2, SLC35F1, CHST15, ELOVL7, SLC39A8, ROBO1, GOLIM4, LARGE1, MCTP1, FAT4, ADGRL2, SLC25A21, CACNA1A, RHBDL3, CALCRL, TMEM246, GRM4, FAT3, SGMS1, RYR2, MID1, FLT1, HTR2C, ADGRE2, TRPM3, SMIM15, SYT4, NLGN1, PTPRZ1, C14orf132, HS3ST2, GRIN2D, CEMIP2, SDC1, PLXNC1, COMMD7, CACNA2D1, LAMP5, CD44, TSPAN…	0.999941	39.0849	219	5634	20581	1.21767	ENSG00000135749, ENSG00000221931, ENSG00000123983, ENSG00000185483, ENSG00000151729, ENSG00000104290, ENSG00000121904, ENSG00000179314, ENSG00000170382, ENSG00000140832, ENSG00000109586, ENSG00000243232, ENSG00000105737, ENSG00000109689, ENSG00000196376, ENSG00000182022, ENSG00000164181, ENSG00000138821, ENSG00000169855, ENSG00000173905, ENSG00000133424, ENSG00000175471, ENSG00000196159, ENSG0000…
KEGG_PATHWAY	hsa04721:Synaptic vesicle cycle	4	1.74672		0.0376938	0.960344	SYT1, CPLX2, ATP6V1C1, CACNA1A	0.998427	37.3629	82	63	6879	5.32636	ENSG00000067715, ENSG00000145920, ENSG00000155097, ENSG00000141837
UP_KEYWORDS	Transmembrane	73	31.8777		0.0396421	0.420158	PCNX2, OR6X1, ACSL3, ROR1, SLC25A4, FZD3, CSMD2, WSCD1, LRRN2, MARVELD3, GALNT7, PCDHAC2, GRIK5, STIM2, SLC35F1, CHST15, ELOVL7, SLC39A8, ROBO1, GOLIM4, LARGE1, MCTP1, FAT4, ADGRL2, SLC25A21, CACNA1A, RHBDL3, CALCRL, TMEM246, GRM4, FAT3, SGMS1, RYR2, MID1, FLT1, HTR2C, ADGRE2, TRPM3, SMIM15, SYT4, NLGN1, PTPRZ1, C14orf132, HS3ST2, GRIN2D, CEMIP2, SDC1, PLXNC1, COMMD7, CACNA2D1, LAMP5, CD44, TSPAN…	0.999968	40.9883	219	5651	20581	1.214	ENSG00000135749, ENSG00000221931, ENSG00000123983, ENSG00000185483, ENSG00000151729, ENSG00000104290, ENSG00000121904, ENSG00000179314, ENSG00000170382, ENSG00000140832, ENSG00000109586, ENSG00000243232, ENSG00000105737, ENSG00000109689, ENSG00000196376, ENSG00000182022, ENSG00000164181, ENSG00000138821, ENSG00000169855, ENSG00000173905, ENSG00000133424, ENSG00000175471, ENSG00000196159, ENSG0000…
UP_KEYWORDS	Proto-oncogene	7	3.05677		0.0401839	0.408429	CCDC6, RRAS2, BCL9, DEK, CCND1, WWTR1, AFF1	0.999972	41.421	219	236	20581	2.78746	ENSG00000108091, ENSG00000133818, ENSG00000116128, ENSG00000124795, ENSG00000110092, ENSG00000018408, ENSG00000172493
UP_KEYWORDS	Postsynaptic cell membrane	6	2.62009		0.0421088	0.408118	PDLIM5, DLGAP1, NLGN1, GRIN2D, GRIK5, NECTIN3	0.999984	42.9345	219	179	20581	3.15007	ENSG00000163110, ENSG00000170579, ENSG00000169760, ENSG00000105464, ENSG00000105737, ENSG00000177707
INTERPRO	IPR006140:D-isomer specific 2-hydroxyacid dehydrogenase, NAD-binding	2	0.873362		0.0424173	0.898486	PHGDH, CTBP2	1	46.1872	201	4	18559	46.1667	ENSG00000092621, ENSG00000175029
INTERPRO	IPR006139:D-isomer specific 2-hydroxyacid dehydrogenase, catalytic domain	2	0.873362		0.0424173	0.898486	PHGDH, CTBP2	1	46.1872	201	4	18559	46.1667	ENSG00000092621, ENSG00000175029
GOTERM_BP_DIRECT	GO:0030154~cell differentiation	11	4.80349	GO:0030154	0.0437801	0.958815	ZNF431, LRGUK, TXNDC2, RBM45, ZIC2, CPLX2, ZIC5, FLT1, ABHD5, ONECUT1, TLL2	1	51.2819	196	462	16792	2.03984	ENSG00000196705, ENSG00000155530, ENSG00000168454, ENSG00000155636, ENSG00000043355, ENSG00000145920, ENSG00000139800, ENSG00000102755, ENSG00000011198, ENSG00000169856, ENSG00000095587
UP_KEYWORDS	Wnt signaling pathway	6	2.62009		0.0437905	0.406107	CDK14, ROR1, FZD3, BCL9, ZNRF3, DACT1	0.999989	44.2271	219	181	20581	3.11527	ENSG00000058091, ENSG00000185483, ENSG00000104290, ENSG00000116128, ENSG00000183579, ENSG00000165617
UP_TISSUE	Glial tumor	3	1.31004		0.0439244	0.785287	CD44, VCAN, LRRN2	0.997875	41.0203	212	30	18912	8.92075	ENSG00000026508, ENSG00000038427, ENSG00000170382
UP_TISSUE	Neuron	3	1.31004		0.0439244	0.785287	SNTG2, MID1, CACNA1A	0.997875	41.0203	212	30	18912	8.92075	ENSG00000172554, ENSG00000101871, ENSG00000141837
GOTERM_BP_DIRECT	GO:0045766~positive regulation of angiogenesis	5	2.18341	GO:0045766	0.0451068	0.954732	VASH2, EPHA1, FGF2, DDAH1, FLT1	1	52.3564	196	115	16792	3.72493	ENSG00000143494, ENSG00000146904, ENSG00000138685, ENSG00000153904, ENSG00000102755
UP_KEYWORDS	Angiogenesis	5	2.18341		0.0451737	0.402209	EPHA1, PRKX, FGF2, VAV3, FLT1	0.999993	45.27	219	126	20581	3.72925	ENSG00000146904, ENSG00000183943, ENSG00000138685, ENSG00000134215, ENSG00000102755
GOTERM_MF_DIRECT	GO:0035374~chondroitin sulfate binding	2	0.873362	GO:0035374	0.0458729	0.969612	DPYSL3, ADGRE2	1	47.694	198	4	16881	42.6288	ENSG00000113657, ENSG00000127507
UP_KEYWORDS	Cataract	4	1.74672		0.0484361	0.41115	AGK, VCAN, ABHD5, CRYBB1	0.999997	47.6588	219	77	20581	4.88193	ENSG00000006530, ENSG00000038427, ENSG00000011198, ENSG00000100122
UP_KEYWORDS	Kinase	14	6.11354		0.0498627	0.407713	CDK14, LRGUK, ROR1, AGK, CDKN3, EPHA1, MAP3K21, SGMS1, PRKX, MAPKAP1, SEPHS1, FLT1, RIPK1, MYO3B	0.999998	48.6728	219	735	20581	1.79004	ENSG00000058091, ENSG00000155530, ENSG00000185483, ENSG00000006530, ENSG00000100526, ENSG00000146904, ENSG00000143674, ENSG00000198964, ENSG00000183943, ENSG00000119487, ENSG00000086475, ENSG00000102755, ENSG00000137275, ENSG00000071909
GOTERM_BP_DIRECT	GO:0045765~regulation of angiogenesis	3	1.31004	GO:0045765	0.0500607	0.961327	VASH2, FGF2, PROK2	1	56.1754	196	31	16792	8.29098	ENSG00000143494, ENSG00000138685, ENSG00000163421
GOTERM_BP_DIRECT	GO:0043552~positive regulation of phosphatidylinositol 3-kinase activity	3	1.31004	GO:0043552	0.0500607	0.961327	FGF2, VAV3, FLT1	1	56.1754	196	31	16792	8.29098	ENSG00000138685, ENSG00000134215, ENSG00000102755
GOTERM_MF_DIRECT	GO:0017124~SH3 domain binding	5	2.18341	GO:0017124	0.0507757	0.960475	CTTNBP2, INPP5D, CCDC6, GRIK5, DPYSL3	1	51.2837	198	119	16881	3.58225	ENSG00000077063, ENSG00000168918, ENSG00000108091, ENSG00000105737, ENSG00000113657
INTERPRO	IPR013608:VWA N-terminal	2	0.873362		0.0527389	0.923738	CACHD1, CACNA2D1	1	53.9109	201	5	18559	36.9333	ENSG00000158966, ENSG00000153956
UP_KEYWORDS	Cardiomyopathy	4	1.74672		0.0548131	0.425958	AGK, SLC25A4, RYR2, OPA1	0.999999	52.0526	219	81	20581	4.64085	ENSG00000006530, ENSG00000151729, ENSG00000198626, ENSG00000198836
GOTERM_BP_DIRECT	GO:0030334~regulation of cell migration	4	1.74672	GO:0030334	0.0548901	0.966198	LDB2, PRKX, DPYSL3, PLXNC1	1	59.6206	196	74	16792	4.631	ENSG00000169744, ENSG00000183943, ENSG00000113657, ENSG00000136040
GOTERM_BP_DIRECT	GO:0060591~chondroblast differentiation	2	0.873362	GO:0060591	0.056737	0.964185	FGF2, CCN1	1	60.8696	196	5	16792	34.2694	ENSG00000138685, ENSG00000142871
GOTERM_BP_DIRECT	GO:0070445~regulation of oligodendrocyte progenitor proliferation	2	0.873362	GO:0070445	0.056737	0.964185	PTPRZ1, EMX1	1	60.8696	196	5	16792	34.2694	ENSG00000106278, ENSG00000135638
INTERPRO	IPR000203:GPS domain	3	1.31004		0.0573123	0.921809	ADGRG2, ADGRL2, ADGRE2	1	56.992	201	36	18559	7.69444	ENSG00000173698, ENSG00000117114, ENSG00000127507
INTERPRO	IPR001828:Extracellular ligand-binding receptor	3	1.31004		0.0573123	0.921809	GRM4, GRIN2D, GRIK5	1	56.992	201	36	18559	7.69444	ENSG00000124493, ENSG00000105464, ENSG00000105737
UP_KEYWORDS	Signal	55	24.0175		0.0573773	0.428935	PCNX2, ROR1, LIF, BRINP1, FZD3, F11, LRRN2, PCDHAC2, ADAMTS19, GRIK5, STIM2, OXNAD1, CCN1, GLS, SLC39A8, ROBO1, FAT4, ADGRL2, PDYN, PROK2, CACNA1A, VWDE, CALCRL, FST, GRM4, FAT3, VCAN, OPTC, FLT1, ADGRE2, HTR2C, NLGN1, PTPRZ1, PRSS48, GRIN2D, SDC1, PLXNC1, CACNA2D1, LAMP5, CD44, GAL, GPRC5B, NECTIN3, SEMA3D, ZNRF3, ANOS1, PHGDH, TLL2, ADGRG2, EPHA1, CYP2B6, CACHD1, NTM, DSE, FGF19	1	53.7213	219	4160	20581	1.24249	ENSG00000135749, ENSG00000185483, ENSG00000128342, ENSG00000078725, ENSG00000104290, ENSG00000088926, ENSG00000170382, ENSG00000243232, ENSG00000145808, ENSG00000105737, ENSG00000109689, ENSG00000154814, ENSG00000142871, ENSG00000115419, ENSG00000138821, ENSG00000169855, ENSG00000196159, ENSG00000117114, ENSG00000101327, ENSG00000163421, ENSG00000141837, ENSG00000146530, ENSG00000064989, ENSG0000…
KEGG_PATHWAY	hsa04020:Calcium signaling pathway	6	2.62009		0.0592871	0.967371	SLC25A4, RYR2, STIM2, GRIN2D, CACNA1A, HTR2C	0.999965	52.4853	82	179	6879	2.81196	ENSG00000151729, ENSG00000198626, ENSG00000109689, ENSG00000105464, ENSG00000141837, ENSG00000147246
SMART	SM00303:GPS	3	1.31004		0.0596681	0.978617	ADGRG2, ADGRL2, ADGRE2	0.999543	50.9069	126	32	10057	7.48289	ENSG00000173698, ENSG00000117114, ENSG00000127507
GOTERM_BP_DIRECT	GO:0007268~chemical synaptic transmission	7	3.05677	GO:0007268	0.0616224	0.968341	SYT1, GRM4, DLGAP1, PDYN, GRIN2D, GLS, HTR2C	1	64.0011	196	240	16792	2.49881	ENSG00000067715, ENSG00000124493, ENSG00000170579, ENSG00000101327, ENSG00000105464, ENSG00000115419, ENSG00000147246
KEGG_PATHWAY	hsa04360:Axon guidance	5	2.18341		0.0621995	0.932603	ROBO1, EPHA1, ABLIM1, PLXNC1, SEMA3D	0.999979	54.2457	82	127	6879	3.30277	ENSG00000169855, ENSG00000146904, ENSG00000099204, ENSG00000136040, ENSG00000153993
GOTERM_CC_DIRECT	GO:0005794~Golgi apparatus	16	6.9869	GO:0005794	0.0632737	0.992731	GOLIM4, ACSL3, LARGE1, SYT4, NLGN1, BCL9, MDFIC, CDC6, SYT1, CD44, GAL, KBTBD8, MAPKAP1, RPH3A, DSE, B3GALT5	1	56.6407	206	863	18224	1.64016	ENSG00000173905, ENSG00000123983, ENSG00000133424, ENSG00000132872, ENSG00000169760, ENSG00000116128, ENSG00000135272, ENSG00000094804, ENSG00000067715, ENSG00000026508, ENSG00000069482, ENSG00000163376, ENSG00000119487, ENSG00000089169, ENSG00000111817, ENSG00000183778
INTERPRO	IPR009030:Insulin-like growth factor binding protein, N-terminal	5	2.18341		0.063654	0.925979	FAT4, EPHA1, CCN1, VWDE, ADGRE2	1	60.9484	201	139	18559	3.32134	ENSG00000196159, ENSG00000146904, ENSG00000142871, ENSG00000146530, ENSG00000127507
GOTERM_BP_DIRECT	GO:0030335~positive regulation of cell migration	6	2.62009	GO:0030335	0.063664	0.966914	RRAS2, EPHA1, CCN1, FLT1, SEMA3D, ONECUT1	1	65.2389	196	184	16792	2.7937	ENSG00000133818, ENSG00000146904, ENSG00000142871, ENSG00000102755, ENSG00000153993, ENSG00000169856
GOTERM_CC_DIRECT	GO:0005886~plasma membrane	57	24.8908	GO:0005886	0.0646105	0.977035	OR6X1, ROR1, GNG4, FZD3, F11, CSMD2, VAV3, PCDHAC2, GRIK5, STIM2, SLC39A8, CDK14, ROBO1, FAT4, PDYN, ATP6V1C1, GRB14, CACNA1A, CALCRL, GRM4, RRAS2, FAT3, SGMS1, RYR2, MAPKAP1, RPH3A, FLT1, PREX2, ADGRE2, HTR2C, TRPM3, SYT4, NLGN1, GRIN2D, SDC1, PLXNC1, SEPHS1, CACNA2D1, LAMP5, CD44, TSPAN5, GCSAM, HAS3, GPRC5B, SLC2A8, NECTIN3, INPP5D, ZNRF3, PAWR, ANOS1, KLHL7, GAP43, SYT1, EPHA1, SERBP1, NTM, N…	1	57.4251	206	4121	18224	1.22363	ENSG00000221931, ENSG00000185483, ENSG00000168243, ENSG00000104290, ENSG00000088926, ENSG00000121904, ENSG00000134215, ENSG00000243232, ENSG00000105737, ENSG00000109689, ENSG00000138821, ENSG00000058091, ENSG00000169855, ENSG00000196159, ENSG00000101327, ENSG00000155097, ENSG00000115290, ENSG00000141837, ENSG00000064989, ENSG00000124493, ENSG00000133818, ENSG00000165323, ENSG00000198964, ENSG0000…
INTERPRO	IPR001245:Serine-threonine/tyrosine-protein kinase catalytic domain	5	2.18341		0.0649994	0.914195	ROR1, EPHA1, MAP3K21, FLT1, RIPK1	1	61.743	201	140	18559	3.29762	ENSG00000185483, ENSG00000146904, ENSG00000143674, ENSG00000102755, ENSG00000137275
GOTERM_CC_DIRECT	GO:1990454~L-type voltage-gated calcium channel complex	2	0.873362	GO:1990454	0.0656323	0.953505	NOS1AP, CACNA2D1	1	58.0159	206	6	18224	29.4887	ENSG00000198929, ENSG00000153956
INTERPRO	IPR013098:Immunoglobulin I-set	5	2.18341		0.0663597	0.902673	ROBO1, ROR1, NTM, LRRN2, FLT1	1	62.5311	201	141	18559	3.27423	ENSG00000169855, ENSG00000185483, ENSG00000182667, ENSG00000170382, ENSG00000102755
UP_KEYWORDS	Heparin-binding	4	1.74672		0.0668798	0.46894	F11, FGF2, ANOS1, CCN1	1	59.4488	219	88	20581	4.27169	ENSG00000088926, ENSG00000138685, ENSG00000011201, ENSG00000142871
GOTERM_CC_DIRECT	GO:0005667~transcription factor complex	6	2.62009	GO:0005667	0.0672841	0.927463	SATB2, TCF4, NR6A1, LDB2, SOX2, WWTR1	1	58.9549	206	193	18224	2.75024	ENSG00000119042, ENSG00000196628, ENSG00000148200, ENSG00000169744, ENSG00000181449, ENSG00000018408
GOTERM_BP_DIRECT	GO:0048598~embryonic morphogenesis	2	0.873362	GO:0048598	0.0676941	0.969015	FGF2, FLT1	1	67.5658	196	6	16792	28.5578	ENSG00000138685, ENSG00000102755
INTERPRO	IPR000048:IQ motif, EF-hand binding site	4	1.74672		0.0677544	0.891575	IQSEC1, IQGAP2, GAP43, MYO3B	1	63.3234	201	87	18559	4.24521	ENSG00000144711, ENSG00000145703, ENSG00000172020, ENSG00000071909
GOTERM_BP_DIRECT	GO:0043410~positive regulation of MAPK cascade	4	1.74672	GO:0043410	0.0681931	0.965087	GRM4, LIF, SOX2, FLT1	1	67.8436	196	81	16792	4.23079	ENSG00000124493, ENSG00000128342, ENSG00000181449, ENSG00000102755
GOTERM_BP_DIRECT	GO:0008543~fibroblast growth factor receptor signaling pathway	4	1.74672	GO:0008543	0.0702029	0.963817	FAT4, FGF2, ANOS1, FGF19	1	68.9398	196	82	16792	4.17919	ENSG00000196159, ENSG00000138685, ENSG00000011201, ENSG00000162344
GOTERM_BP_DIRECT	GO:0007420~brain development	6	2.62009	GO:0007420	0.0709431	0.960301	CTTNBP2, SYT1, ACSL3, ZIC2, SYT4, PHGDH	1	69.3346	196	190	16792	2.70548	ENSG00000077063, ENSG00000067715, ENSG00000123983, ENSG00000043355, ENSG00000132872, ENSG00000092621
GOTERM_BP_DIRECT	GO:0007257~activation of JUN kinase activity	3	1.31004	GO:0007257	0.0718329	0.957036	MAP3K21, MDFIC, RIPK1	1	69.803	196	38	16792	6.76369	ENSG00000143674, ENSG00000135272, ENSG00000137275
INTERPRO	IPR006020:Phosphotyrosine interaction domain	3	1.31004		0.072063	0.891431	TBC1D4, NOS1AP, GULP1	1	65.6737	201	41	18559	6.7561	ENSG00000136111, ENSG00000198929, ENSG00000144366
GOTERM_MF_DIRECT	GO:0051287~NAD binding	3	1.31004	GO:0051287	0.0724488	0.981624	DLD, PHGDH, CTBP2	1	64.5807	198	38	16881	6.73086	ENSG00000091140, ENSG00000092621, ENSG00000175029
INTERPRO	IPR003350:Homeodomain protein CUT	2	0.873362		0.0730511	0.879912	SATB2, ONECUT1	1	66.1926	201	7	18559	26.381	ENSG00000119042, ENSG00000169856
SMART	SM00239:C2	5	2.18341		0.073447	0.958352	SYT1, MCTP1, SYT4, RIMS4, RPH3A	0.999928	58.6111	126	127	10057	3.14242	ENSG00000067715, ENSG00000175471, ENSG00000132872, ENSG00000101098, ENSG00000089169
GOTERM_CC_DIRECT	GO:0032584~growth cone membrane	2	0.873362	GO:0032584	0.0761464	0.922469	LAMP5, GAP43	1	63.671	206	7	18224	25.276	ENSG00000125869, ENSG00000172020
GOTERM_MF_DIRECT	GO:0019208~phosphatase regulator activity	2	0.873362	GO:0019208	0.0788981	0.978107	MTMR12, ZEB2	1	67.8322	198	7	16881	24.3593	ENSG00000150712, ENSG00000169554
GOTERM_MF_DIRECT	GO:0030165~PDZ domain binding	4	1.74672	GO:0030165	0.079409	0.967284	FZD3, SNTG2, NLGN1, GRIK5	1	68.0776	198	86	16881	3.96547	ENSG00000104290, ENSG00000172554, ENSG00000169760, ENSG00000105737
INTERPRO	IPR001660:Sterile alpha motif domain	4	1.74672		0.0812341	0.89309	CNKSR3, EPHA1, SGMS1, STIM2	1	70.2178	201	94	18559	3.92908	ENSG00000153721, ENSG00000146904, ENSG00000198964, ENSG00000109689
GOTERM_BP_DIRECT	GO:0051209~release of sequestered calcium ion into cytosol	3	1.31004	GO:0051209	0.0819432	0.969221	RYR2, FGF2, HTR2C	1	74.6746	196	41	16792	6.26879	ENSG00000198626, ENSG00000138685, ENSG00000147246
KEGG_PATHWAY	hsa04550:Signaling pathways regulating pluripotency of stem cells	5	2.18341		0.0824736	0.944539	LIF, FZD3, FGF2, SOX2, ONECUT1	0.999999	64.9358	82	140	6879	2.99608	ENSG00000128342, ENSG00000104290, ENSG00000138685, ENSG00000181449, ENSG00000169856
SMART	SM01109:SM01109	2	0.873362		0.0838504	0.935219	SATB2, ONECUT1	0.999982	63.6775	126	7	10057	22.805	ENSG00000119042, ENSG00000169856
UP_KEYWORDS	Chemotaxis	4	1.74672		0.0839994	0.539074	ROBO1, ANOS1, CCN1, FLT1	1	68.1476	219	97	20581	3.87535	ENSG00000169855, ENSG00000011201, ENSG00000142871, ENSG00000102755
UP_TISSUE	Amygdala	12	5.24017		0.0841472	0.910045	TRPM3, SYT1, DNAJA1, IQSEC1, CCDC149, C14orf132, STIM2, WDR36, WWTR1, ICE1, ZNF649, ELOVL7	0.999994	64.4129	212	615	18912	1.74064	ENSG00000083067, ENSG00000067715, ENSG00000086061, ENSG00000144711, ENSG00000181982, ENSG00000227051, ENSG00000109689, ENSG00000134987, ENSG00000018408, ENSG00000164151, ENSG00000198093, ENSG00000164181
SMART	SM00181:EGF	6	2.62009		0.0849518	0.891333	FAT3, FAT4, VCAN, VWDE, ADGRE2, TLL2	0.999985	64.1794	126	188	10057	2.54737	ENSG00000165323, ENSG00000196159, ENSG00000038427, ENSG00000146530, ENSG00000127507, ENSG00000095587
GOTERM_CC_DIRECT	GO:0008021~synaptic vesicle	4	1.74672	GO:0008021	0.085319	0.919487	CTTNBP2, SYT1, SLC2A8, RPH3A	1	68.022	206	92	18224	3.84635	ENSG00000077063, ENSG00000067715, ENSG00000136856, ENSG00000089169
GOTERM_BP_DIRECT	GO:0035338~long-chain fatty-acyl-CoA biosynthetic process	3	1.31004	GO:0035338	0.0854055	0.970085	ACSL3, AGK, ELOVL7	1	76.166	196	42	16792	6.11953	ENSG00000123983, ENSG00000006530, ENSG00000164181
GOTERM_BP_DIRECT	GO:0007601~visual perception	6	2.62009	GO:0007601	0.0854155	0.966387	ZIC2, ABLIM1, OPA1, WDR36, MYO3B, CRYBB1	1	76.1702	196	201	16792	2.55742	ENSG00000043355, ENSG00000099204, ENSG00000198836, ENSG00000134987, ENSG00000071909, ENSG00000100122
KEGG_PATHWAY	hsa05205:Proteoglycans in cancer	6	2.62009		0.0861496	0.919739	CD44, RRAS2, FZD3, FGF2, CCND1, SDC1	1	66.6084	82	200	6879	2.51671	ENSG00000026508, ENSG00000133818, ENSG00000104290, ENSG00000138685, ENSG00000110092, ENSG00000115884
UP_TISSUE	Teratocarcinoma	11	4.80349		0.0868774	0.87447	VASH2, SMIM15, CCDC149, CSMD2, SERBP1, CEMIP2, POM121, CACHD1, VWDE, PREX2, ZNF649	0.999996	65.6401	212	546	18912	1.79722	ENSG00000143494, ENSG00000188725, ENSG00000181982, ENSG00000121904, ENSG00000142864, ENSG00000135048, ENSG00000196313, ENSG00000158966, ENSG00000146530, ENSG00000046889, ENSG00000198093
SMART	SM00462:PTB	3	1.31004		0.0880741	0.853504	TBC1D4, NOS1AP, GULP1	0.99999	65.5676	126	40	10057	5.98631	ENSG00000136111, ENSG00000198929, ENSG00000144366
GOTERM_CC_DIRECT	GO:0005737~cytoplasm	69	30.131	GO:0005737	0.0881341	0.901412	SNRPN, ROR1, LIF, FZD3, BRINP1, WAPL, EPRS, CDC6, EIF5B, TXNDC2, CCDC6, VASH2, NUDCD1, ABLIM1, MYO3B, ROBO1, CDK14, ZIC2, CNKSR3, IQSEC1, NR5A2, MDFIC, DPYSL3, GRB14, CACNA1A, TBC1D4, SNTG2, OSBPL10, MAPKAP1, MID1, BCL11A, RIPK1, WWTR1, METTL8, DACT1, SATB2, UGP2, RPAIN, SDC1, SEPHS1, ISOC1, CD44, PDLIM5, DTD1, IQGAP2, GCSAM, HAS3, PRKX, CCND1, OPA1, ABHD5, ETAA1, POLN, RBFOX3, LRGUK, TERF1, PAWR…	1	69.2576	206	5222	18224	1.16893	ENSG00000128739, ENSG00000185483, ENSG00000128342, ENSG00000104290, ENSG00000078725, ENSG00000062650, ENSG00000136628, ENSG00000094804, ENSG00000158417, ENSG00000168454, ENSG00000108091, ENSG00000143494, ENSG00000120526, ENSG00000099204, ENSG00000071909, ENSG00000169855, ENSG00000058091, ENSG00000043355, ENSG00000153721, ENSG00000144711, ENSG00000116833, ENSG00000135272, ENSG00000113657, ENSG0000…
GOTERM_BP_DIRECT	GO:0060993~kidney morphogenesis	2	0.873362	GO:0060993	0.0892297	0.967842	PRKX, WWTR1	1	77.7175	196	8	16792	21.4184	ENSG00000183943, ENSG00000018408
GOTERM_MF_DIRECT	GO:1901981~phosphatidylinositol phosphate binding	2	0.873362	GO:1901981	0.0896517	0.969625	RPH3A, GAP43	1	72.645	198	8	16881	21.3144	ENSG00000089169, ENSG00000172020
GOTERM_CC_DIRECT	GO:0045211~postsynaptic membrane	6	2.62009	GO:0045211	0.0898175	0.880792	PDLIM5, DLGAP1, NLGN1, GRIN2D, GRIK5, NECTIN3	1	69.9753	206	211	18224	2.51562	ENSG00000163110, ENSG00000170579, ENSG00000169760, ENSG00000105464, ENSG00000105737, ENSG00000177707
UP_KEYWORDS	Proteoglycan	3	1.31004		0.0950473	0.573544	CD44, VCAN, SDC1	1	72.8089	219	49	20581	5.7537	ENSG00000026508, ENSG00000038427, ENSG00000115884
GOTERM_BP_DIRECT	GO:0001755~neural crest cell migration	3	1.31004	GO:0001755	0.0960479	0.972604	GBX2, FGF19, SEMA3D	1	80.2511	196	45	16792	5.71156	ENSG00000168505, ENSG00000162344, ENSG00000153993
UP_KEYWORDS	Disulfide bond	45	19.6507		0.0986184	0.575739	OR6X1, ROR1, LIF, F11, FZD3, NLGN1, CSMD2, PTPRZ1, PRSS48, HS3ST2, GRIN2D, LRRN2, PLXNC1, CACNA2D1, TXNDC2, CD44, GALNT7, ADAMTS19, GRIK5, LMNB1, NECTIN3, CCN1, CHST15, SEMA3D, ROBO1, FAT4, ADGRL2, PDYN, ANOS1, PROK2, CACNA1A, VWDE, CALCRL, TLL2, FST, GRM4, FAT3, VCAN, DLD, NTM, OPTC, FLT1, ADGRE2, FGF19, HTR2C	1	74.1753	219	3434	20581	1.2315	ENSG00000221931, ENSG00000185483, ENSG00000128342, ENSG00000088926, ENSG00000104290, ENSG00000169760, ENSG00000121904, ENSG00000106278, ENSG00000189099, ENSG00000122254, ENSG00000105464, ENSG00000170382, ENSG00000136040, ENSG00000153956, ENSG00000168454, ENSG00000026508, ENSG00000109586, ENSG00000145808, ENSG00000105737, ENSG00000113368, ENSG00000177707, ENSG00000142871, ENSG00000182022, ENSG0000…
GOTERM_BP_DIRECT	GO:0010863~positive regulation of phospholipase C activity	2	0.873362	GO:0010863	0.0998113	0.97355	FGF2, FLT1	1	81.5312	196	9	16792	19.0385	ENSG00000138685, ENSG00000102755
C2 (p-values generated by one-sided Fisher's Exact test)
Category	Term	Count	Count.Percent	GO.Term	PValue	Benjamini	geneSymbol	Bonferroni	FDR	List.Total	Pop.Hits	Pop.Total	Fold.Enrichment	ENSG
UP_KEYWORDS	Alternative splicing	149	66.2222		9.21072e-08	2.36713e-05	ROR1, TNIK, ITGAV, MYO3A, HIPK2, SEMA3E, MYO1B, BCAT1, RYK, UNC5D, MAP2K4, COL13A1, FOXP4, NHSL1, ABLIM1, ACKR1, ZNF24, MFAP3, CLYBL, MAPRE2, PLD5, ZIC3, GPM6A, MAGI1, ZNF385B, ARMC4, BDKRB2, TFG, NEURL1B, DPYSL3, HELB, TSEN15, ARHGAP23, PPP2R2B, LMO7, KCNQ5, BCL2L14, BCL11A, SALL3, SFSWAP, PTPRD, ESRRG, YAP1, C3orf52, TMEM260, SHF, ANKS1B, HOMEZ, CYP24A1, EPSTI1, VANGL1, TMCO5A, IGDCC4, TENM2, T…	2.36713e-05	0.000120176	215	10587	20581	1.34723	ENSG00000185483, ENSG00000154310, ENSG00000138448, ENSG00000095777, ENSG00000064393, ENSG00000170381, ENSG00000128641, ENSG00000060982, ENSG00000163785, ENSG00000156687, ENSG00000065559, ENSG00000197467, ENSG00000137166, ENSG00000135540, ENSG00000099204, ENSG00000213088, ENSG00000172466, ENSG00000037749, ENSG00000125246, ENSG00000166974, ENSG00000180287, ENSG00000156925, ENSG00000150625, ENSG0000…
GOTERM_BP_DIRECT	GO:2001237~negative regulation of extrinsic apoptotic signaling pathway	6	2.66667	GO:2001237	5.89542e-05	0.0703875	GCLC, ITGAV, SIAH2, YAP1, THBS1, SH3RF1	0.0703875	0.0956362	187	38	16792	14.1784	ENSG00000001084, ENSG00000138448, ENSG00000181788, ENSG00000137693, ENSG00000137801, ENSG00000154447
UP_KEYWORDS	Polymorphism	151	67.1111		0.000287486	0.036273	GLI3, ROR1, TNIK, ITGAV, MYO3A, HIPK2, FAM167A, MYO1B, PCNX4, BCAT1, LRRN2, RYK, UNC5D, MAP2K4, COL13A1, FOXP4, NHSL1, ABLIM1, ACKR1, ZNF24, MFAP3, PTPN14, CLYBL, MAPRE2, ZIC3, GPM6A, ZNF385B, WFDC3, TNS4, SLC22A3, ARMC4, SOX3, BDKRB2, ZIC2, KCNV1, TFG, NODAL, SPRY2, SRRM4, DPYSL3, HELB, CYP1B1, TSEN15, GCLC, PPP2R2B, LMO7, SLC1A1, KCNQ5, BCL11A, SALL3, SFSWAP, PTPRD, ESRRG, YAP1, C3orf52, TMEM26…	0.0712303	0.374445	215	12043	20581	1.20025	ENSG00000106571, ENSG00000185483, ENSG00000154310, ENSG00000138448, ENSG00000095777, ENSG00000064393, ENSG00000154319, ENSG00000128641, ENSG00000126773, ENSG00000060982, ENSG00000170382, ENSG00000163785, ENSG00000156687, ENSG00000065559, ENSG00000197467, ENSG00000137166, ENSG00000135540, ENSG00000099204, ENSG00000213088, ENSG00000172466, ENSG00000037749, ENSG00000152104, ENSG00000125246, ENSG0000…
UP_KEYWORDS	Phosphoprotein	111	49.3333		0.000484522	0.0406674	GLI3, ROR1, TNIK, HIPK2, MYO1B, RYK, MAP2K4, FOXP4, NHSL1, ZNF24, ABLIM1, PTPN14, MAPRE2, GPM6A, MAGI1, TNS4, BDKRB2, ZIC2, TFG, NEURL1B, SRRM4, DPYSL3, HELB, TSEN15, ARHGAP23, GCLC, PPP2R2B, TBL1Y, LMO7, SLC1A1, BCL2L14, KCNQ5, BCL11A, SALL3, SFSWAP, WWTR1, ESRRG, SIAH2, YAP1, SHF, ANKS1B, HOMEZ, VANGL1, IGDCC4, TENM2, RUNX1T1, EML1, ITGB5, ETS2, SPART, DAB1, SH3GLB1, ANXA2, ANK2, SH3RF1, MYCT1,…	0.117108	0.630333	215	8246	20581	1.28857	ENSG00000106571, ENSG00000185483, ENSG00000154310, ENSG00000064393, ENSG00000128641, ENSG00000163785, ENSG00000065559, ENSG00000137166, ENSG00000135540, ENSG00000172466, ENSG00000099204, ENSG00000152104, ENSG00000166974, ENSG00000150625, ENSG00000151276, ENSG00000131746, ENSG00000168398, ENSG00000043355, ENSG00000114354, ENSG00000214357, ENSG00000139767, ENSG00000113657, ENSG00000127311, ENSG0000…
UP_KEYWORDS	Cell junction	18	8		0.000720024	0.0452237	TNS4, GRID2, LIMD1, ITGAV, PERP, ANK2, ANKS1B, ADA, EPHA2, COL13A1, GAP43, PDLIM5, TENM2, ARHGAP26, RIMS1, TBC1D2, AMOTL1, MAGI1	0.168989	0.935379	215	675	20581	2.55268	ENSG00000131746, ENSG00000152208, ENSG00000144791, ENSG00000138448, ENSG00000112378, ENSG00000145362, ENSG00000185046, ENSG00000196839, ENSG00000142627, ENSG00000197467, ENSG00000172020, ENSG00000163110, ENSG00000145934, ENSG00000145819, ENSG00000079841, ENSG00000095383, ENSG00000166025, ENSG00000151276
GOTERM_BP_DIRECT	GO:0006024~glycosaminoglycan biosynthetic process	5	2.22222	GO:0006024	0.00117424	0.51678	HS3ST3A1, GPC6, SDC4, PXYLP1, GPC4	0.766498	1.88878	187	42	16792	10.6901	ENSG00000153976, ENSG00000183098, ENSG00000124145, ENSG00000155893, ENSG00000076716
UP_KEYWORDS	Membrane	100	44.4444		0.00186381	0.0914355	ROR1, ITGAV, PCNX4, LRRN2, UNC5D, RYK, COL13A1, HS3ST3A1, ACKR1, MFAP3, CLYBL, PLD5, GPM6A, MAGI1, SLC22A3, BDKRB2, KCNV1, SPRY2, CYP1B1, GCLC, PPP2R2B, LMO7, SLC1A1, BCL2L14, KCNQ5, TMEM74, PTPRD, C3orf52, TMEM260, ANKS1B, C14orf132, TDGF1, VANGL1, TMCO5A, IGDCC4, TENM2, SELENOI, ITGB5, TRABD2B, SH3GLB1, ANK2, MYCT1, GNAI1, CALN1, CR1L, KCNK15, RIMS1, GP6, TUNAR, KCNG1, GRID2, GRPR, COL6A2, CNTN…	0.380874	2.40467	215	7494	20581	1.27736	ENSG00000185483, ENSG00000138448, ENSG00000126773, ENSG00000170382, ENSG00000156687, ENSG00000163785, ENSG00000197467, ENSG00000153976, ENSG00000213088, ENSG00000037749, ENSG00000125246, ENSG00000180287, ENSG00000150625, ENSG00000151276, ENSG00000146477, ENSG00000168398, ENSG00000164794, ENSG00000136158, ENSG00000138061, ENSG00000001084, ENSG00000156475, ENSG00000136153, ENSG00000106688, ENSG0000…
UP_KEYWORDS	Cytoplasm	70	31.1111		0.00188529	0.077649	GLI3, TUBB2A, TNIK, MYO3A, HIPK2, BCAT1, ZC3H14, GRB2, RYK, MAP2K4, CLINT1, ARHGAP26, ABLIM1, PTPN14, MAPRE2, ZIC3, PIK3CB, MAP2K1, TNS4, ARMC4, ZIC2, CELF2, NEURL1B, MDFIC, SPRY2, DPYSL3, SCOC, PBOV1, HELB, MACF1, LIN28B, PPP2R2B, BCL2L14, BCL11A, WWTR1, UBA1, PHLDB2, YAP1, SIAH2, ANKS1B, NXN, JAKMIP1, CAMK1D, MAP7, PDLIM5, EML1, SPART, MYRIP, LIMD1, SH3GLB1, ANK2, SH3RF1, CAMKMT, WNK1, TNPO1, M…	0.384289	2.43207	215	4816	20581	1.39136	ENSG00000106571, ENSG00000137267, ENSG00000154310, ENSG00000095777, ENSG00000064393, ENSG00000060982, ENSG00000100722, ENSG00000177885, ENSG00000163785, ENSG00000065559, ENSG00000113282, ENSG00000145819, ENSG00000099204, ENSG00000152104, ENSG00000166974, ENSG00000156925, ENSG00000051382, ENSG00000169032, ENSG00000131746, ENSG00000169126, ENSG00000043355, ENSG00000048740, ENSG00000214357, ENSG0000…
GOTERM_BP_DIRECT	GO:0098609~cell-cell adhesion	10	4.44444	GO:0098609	0.00328285	0.742555	CLINT1, PDLIM5, PERP, ANXA2, SH3GLB1, MYO1B, UNC5D, EPHA2, MACF1, PHLDB2	0.982937	5.19673	187	271	16792	3.31353	ENSG00000113282, ENSG00000163110, ENSG00000112378, ENSG00000182718, ENSG00000097033, ENSG00000128641, ENSG00000156687, ENSG00000142627, ENSG00000127603, ENSG00000144824
KEGG_PATHWAY	hsa04512:ECM-receptor interaction	6	2.66667		0.00386066	0.495738	ITGAV, SDC4, THBS1, COL6A2, ITGB5, GP6	0.495738	4.64009	84	87	6879	5.64778	ENSG00000138448, ENSG00000124145, ENSG00000137801, ENSG00000142173, ENSG00000082781, ENSG00000088053
KEGG_PATHWAY	hsa04012:ErbB signaling pathway	6	2.66667		0.00386066	0.495738	TGFA, MAPK8, PIK3CB, GRB2, MAP2K4, MAP2K1	0.495738	4.64009	84	87	6879	5.64778	ENSG00000163235, ENSG00000107643, ENSG00000051382, ENSG00000177885, ENSG00000065559, ENSG00000169032
GOTERM_BP_DIRECT	GO:0030182~neuron differentiation	6	2.66667	GO:0030182	0.00409738	0.719378	PTPRD, HIPK2, SOX11, EPHA2, RYK, MAP2K1	0.993799	6.44631	187	95	16792	5.67138	ENSG00000153707, ENSG00000064393, ENSG00000176887, ENSG00000142627, ENSG00000163785, ENSG00000169032
KEGG_PATHWAY	hsa05223:Non-small cell lung cancer	5	2.22222		0.00449469	0.328792	TGFA, CDK6, PIK3CB, GRB2, MAP2K1	0.54948	5.38293	84	56	6879	7.31186	ENSG00000163235, ENSG00000105810, ENSG00000051382, ENSG00000177885, ENSG00000169032
UP_KEYWORDS	Neurogenesis	9	4		0.00475247	0.160459	ZIC2, TNIK, DAB1, SEMA3E, SOX11, ZIC3, GPM6A, GAP43, CAMK1D	0.706036	6.02629	215	250	20581	3.44612	ENSG00000043355, ENSG00000154310, ENSG00000173406, ENSG00000170381, ENSG00000176887, ENSG00000156925, ENSG00000150625, ENSG00000172020, ENSG00000183049
GOTERM_BP_DIRECT	GO:0000187~activation of MAPK activity	6	2.66667	GO:0000187	0.0067626	0.813646	TGFA, THBS1, DUSP6, PIK3CB, TDGF1, MAP2K1	0.999775	10.4278	187	107	16792	5.03533	ENSG00000163235, ENSG00000137801, ENSG00000139318, ENSG00000051382, ENSG00000241186, ENSG00000169032
KEGG_PATHWAY	hsa05200:Pathways in cancer	12	5.33333		0.00721772	0.347791	GLI3, TGFA, GNAI1, CDK6, ITGAV, BDKRB2, TFG, RUNX1T1, MAPK8, PIK3CB, GRB2, MAP2K1	0.722565	8.51325	84	393	6879	2.50055	ENSG00000106571, ENSG00000163235, ENSG00000127955, ENSG00000105810, ENSG00000138448, ENSG00000168398, ENSG00000114354, ENSG00000079102, ENSG00000107643, ENSG00000051382, ENSG00000177885, ENSG00000169032
GOTERM_BP_DIRECT	GO:0018108~peptidyl-tyrosine phosphorylation	7	3.11111	GO:0018108	0.00722842	0.776173	ERLIN2, ROR1, PRAG1, EPHA2, RYK, MAP2K4, MAP2K1	0.999874	11.1072	187	153	16792	4.10835	ENSG00000147475, ENSG00000185483, ENSG00000275342, ENSG00000142627, ENSG00000163785, ENSG00000065559, ENSG00000169032
KEGG_PATHWAY	hsa05214:Glioma	5	2.22222		0.0076349	0.287618	TGFA, CDK6, PIK3CB, GRB2, MAP2K1	0.742456	8.98434	84	65	6879	6.29945	ENSG00000163235, ENSG00000105810, ENSG00000051382, ENSG00000177885, ENSG00000169032
KEGG_PATHWAY	hsa05212:Pancreatic cancer	5	2.22222		0.0076349	0.287618	TGFA, CDK6, MAPK8, PIK3CB, MAP2K1	0.742456	8.98434	84	65	6879	6.29945	ENSG00000163235, ENSG00000105810, ENSG00000107643, ENSG00000051382, ENSG00000169032
KEGG_PATHWAY	hsa05142:Chagas disease (American trypanosomiasis)	6	2.66667		0.00819703	0.252761	GNAI1, PPP2R2B, BDKRB2, MAPK8, PIK3CB, MAP2K4	0.767032	9.61558	84	104	6879	4.72459	ENSG00000127955, ENSG00000156475, ENSG00000168398, ENSG00000107643, ENSG00000051382, ENSG00000065559
GOTERM_BP_DIRECT	GO:0010628~positive regulation of gene expression	9	4	GO:0010628	0.00891905	0.794944	CDK6, ANK2, MAPK8, SPRY2, RIMS1, NOS1AP, SOX11, PIK3CB, MAP2K1	0.999985	13.5324	187	262	16792	3.08462	ENSG00000105810, ENSG00000145362, ENSG00000107643, ENSG00000136158, ENSG00000079841, ENSG00000198929, ENSG00000176887, ENSG00000051382, ENSG00000169032
KEGG_PATHWAY	hsa04664:Fc epsilon RI signaling pathway	5	2.22222		0.00893735	0.232669	MAPK8, PIK3CB, GRB2, MAP2K4, MAP2K1	0.795875	10.4408	84	68	6879	6.02153	ENSG00000107643, ENSG00000051382, ENSG00000177885, ENSG00000065559, ENSG00000169032
GOTERM_BP_DIRECT	GO:0007165~signal transduction	23	10.2222	GO:0007165	0.0095174	0.772333	OR52A1, LIMD1, TFG, ANK2, SHF, LRRN2, SPARC, RYK, UNC5D, MAP2K4, ARHGAP23, FST, TP53BP2, TENM2, SDC4, ARHGAP26, VLDLR, MAPRE2, PIK3CB, BCL11A, SLAMF1, SALL3, MAP2K1	0.999993	14.3757	187	1161	16792	1.77892	ENSG00000182070, ENSG00000144791, ENSG00000114354, ENSG00000145362, ENSG00000138606, ENSG00000170382, ENSG00000113140, ENSG00000163785, ENSG00000156687, ENSG00000065559, ENSG00000275832, ENSG00000134363, ENSG00000143514, ENSG00000145934, ENSG00000124145, ENSG00000145819, ENSG00000147852, ENSG00000166974, ENSG00000051382, ENSG00000119866, ENSG00000117090, ENSG00000256463, ENSG00000169032
KEGG_PATHWAY	hsa05205:Proteoglycans in cancer	8	3.55556		0.0101595	0.227563	ITGAV, SDC4, THBS1, ANK2, ITGB5, PIK3CB, GRB2, MAP2K1	0.835925	11.788	84	200	6879	3.27571	ENSG00000138448, ENSG00000124145, ENSG00000137801, ENSG00000145362, ENSG00000082781, ENSG00000051382, ENSG00000177885, ENSG00000169032
UP_KEYWORDS	Apoptosis	13	5.77778		0.0106026	0.289954	TNS4, PPP2R2B, SIAH2, TP53BP2, PERP, SH3GLB1, SHF, HIPK2, BCL2L14, UNC5D, EPHA2, MAP2K4, ZNF385B	0.935391	12.9837	215	536	20581	2.3217	ENSG00000131746, ENSG00000156475, ENSG00000181788, ENSG00000143514, ENSG00000112378, ENSG00000097033, ENSG00000138606, ENSG00000064393, ENSG00000121380, ENSG00000156687, ENSG00000142627, ENSG00000065559, ENSG00000144331
UP_KEYWORDS	Heparan sulfate	3	1.33333		0.0117325	0.286097	GPC6, SDC4, GPC4	0.951832	14.2713	215	16	20581	17.9485	ENSG00000183098, ENSG00000124145, ENSG00000076716
UP_KEYWORDS	Wnt signaling pathway	7	3.11111		0.0117874	0.262682	ROR1, TNIK, NXN, TRABD2B, AMOTL1, RYK, MACF1	0.952516	14.3335	215	181	20581	3.70209	ENSG00000185483, ENSG00000154310, ENSG00000167693, ENSG00000269113, ENSG00000166025, ENSG00000163785, ENSG00000127603
KEGG_PATHWAY	hsa04510:Focal adhesion	8	3.55556		0.0118324	0.231529	ITGAV, THBS1, MAPK8, COL6A2, ITGB5, PIK3CB, GRB2, MAP2K1	0.878376	13.6018	84	206	6879	3.18031	ENSG00000138448, ENSG00000137801, ENSG00000107643, ENSG00000142173, ENSG00000082781, ENSG00000051382, ENSG00000177885, ENSG00000169032
UP_KEYWORDS	Cell adhesion	12	5.33333		0.0119158	0.244268	ITGAV, TENM2, PERP, THBS1, COL6A2, ITGB5, ADA, CNTNAP2, PIK3CB, EPHA2, SLAMF1, COL13A1	0.954075	14.4786	215	479	20581	2.39814	ENSG00000138448, ENSG00000145934, ENSG00000112378, ENSG00000137801, ENSG00000142173, ENSG00000082781, ENSG00000196839, ENSG00000174469, ENSG00000051382, ENSG00000142627, ENSG00000117090, ENSG00000197467
GOTERM_BP_DIRECT	GO:0042060~wound healing	5	2.22222	GO:0042060	0.0119923	0.809781	GLI3, TGFA, SDC4, SPARC, MACF1	1	17.7827	187	80	16792	5.6123	ENSG00000106571, ENSG00000163235, ENSG00000124145, ENSG00000113140, ENSG00000127603
GOTERM_BP_DIRECT	GO:0016477~cell migration	7	3.11111	GO:0016477	0.0123794	0.786077	LIMD1, ITGAV, GPC6, SDC4, THBS1, PIK3CB, EPHA2	1	18.3039	187	172	16792	3.65452	ENSG00000144791, ENSG00000138448, ENSG00000183098, ENSG00000124145, ENSG00000137801, ENSG00000051382, ENSG00000142627
KEGG_PATHWAY	hsa04071:Sphingolipid signaling pathway	6	2.66667		0.0146358	0.25171	GNAI1, PPP2R2B, BDKRB2, MAPK8, PIK3CB, MAP2K1	0.926442	16.5647	84	120	6879	4.09464	ENSG00000127955, ENSG00000156475, ENSG00000168398, ENSG00000107643, ENSG00000051382, ENSG00000169032
UP_KEYWORDS	Transmembrane helix	74	32.8889		0.0174616	0.314271	GRID2, GRPR, ROR1, ITGAV, PCNX4, CNTNAP2, LRRN2, SLC7A11, RYK, UNC5D, COL13A1, TRDN, FAM189A2, TGFA, HS3ST3A1, ACKR1, MFAP3, CLYBL, PLD5, GPM6A, SLC39A8, ERLIN2, SLC22A3, BDKRB2, MCTP1, KCNV1, CALCR, MACF1, CYP1B1, SACM1L, GCLC, ST8SIA2, LMO7, SLC1A1, XXYLT1, TSPAN12, KCNQ5, SLC13A3, TMEM74, PHLDB2, TMTC2, PTPRD, C3orf52, PERP, DCT, TMEM260, C14orf132, WSCD2, PXYLP1, TDGF1, JAKMIP1, VANGL1, TMCO5…	0.98919	20.534	215	5634	20581	1.25731	ENSG00000152208, ENSG00000126010, ENSG00000185483, ENSG00000138448, ENSG00000126773, ENSG00000174469, ENSG00000170382, ENSG00000151012, ENSG00000163785, ENSG00000156687, ENSG00000197467, ENSG00000186439, ENSG00000135063, ENSG00000163235, ENSG00000153976, ENSG00000213088, ENSG00000037749, ENSG00000125246, ENSG00000180287, ENSG00000150625, ENSG00000138821, ENSG00000147475, ENSG00000146477, ENSG0000…
UP_KEYWORDS	ATP-binding	24	10.6667		0.018653	0.31081	ROR1, TNIK, MYO3A, PRAG1, HIPK2, WNK1, MAPK8, MYO1B, WNK3, RYK, EPHA2, HELB, MAP2K4, DDX46, CAMK1D, ACSS3, GCLC, CDK6, ACSM6, WARS, PIK3CB, MAP2K1, MAGI1, UBA1	0.992086	21.7821	215	1391	20581	1.65163	ENSG00000185483, ENSG00000154310, ENSG00000095777, ENSG00000275342, ENSG00000064393, ENSG00000060237, ENSG00000107643, ENSG00000128641, ENSG00000196632, ENSG00000163785, ENSG00000142627, ENSG00000127311, ENSG00000065559, ENSG00000145833, ENSG00000183049, ENSG00000111058, ENSG00000001084, ENSG00000105810, ENSG00000173124, ENSG00000140105, ENSG00000051382, ENSG00000169032, ENSG00000151276, ENSG0000…
UP_KEYWORDS	Transmembrane	74	32.8889		0.0187002	0.292864	GRID2, GRPR, ROR1, ITGAV, PCNX4, CNTNAP2, LRRN2, SLC7A11, RYK, UNC5D, COL13A1, TRDN, FAM189A2, TGFA, HS3ST3A1, ACKR1, MFAP3, CLYBL, PLD5, GPM6A, SLC39A8, ERLIN2, SLC22A3, BDKRB2, MCTP1, KCNV1, CALCR, MACF1, CYP1B1, SACM1L, GCLC, ST8SIA2, LMO7, SLC1A1, XXYLT1, TSPAN12, KCNQ5, SLC13A3, TMEM74, PHLDB2, TMTC2, PTPRD, C3orf52, PERP, DCT, TMEM260, C14orf132, WSCD2, PXYLP1, TDGF1, JAKMIP1, VANGL1, TMCO5…	0.992183	21.8311	215	5651	20581	1.25353	ENSG00000152208, ENSG00000126010, ENSG00000185483, ENSG00000138448, ENSG00000126773, ENSG00000174469, ENSG00000170382, ENSG00000151012, ENSG00000163785, ENSG00000156687, ENSG00000197467, ENSG00000186439, ENSG00000135063, ENSG00000163235, ENSG00000153976, ENSG00000213088, ENSG00000037749, ENSG00000125246, ENSG00000180287, ENSG00000150625, ENSG00000138821, ENSG00000147475, ENSG00000146477, ENSG0000…
UP_KEYWORDS	Kinase	15	6.66667		0.0219182	0.315939	ROR1, TNIK, MYO3A, PRAG1, HIPK2, MAPK8, WNK1, WNK3, RYK, EPHA2, MAP2K4, CAMK1D, CDK6, PIK3CB, MAP2K1	0.996639	25.1104	215	735	20581	1.95358	ENSG00000185483, ENSG00000154310, ENSG00000095777, ENSG00000275342, ENSG00000064393, ENSG00000107643, ENSG00000060237, ENSG00000196632, ENSG00000163785, ENSG00000142627, ENSG00000065559, ENSG00000183049, ENSG00000105810, ENSG00000051382, ENSG00000169032
UP_KEYWORDS	Serine/threonine-protein kinase	10	4.44444		0.0220929	0.301519	CDK6, TNIK, MYO3A, MAPK8, HIPK2, WNK1, WNK3, MAP2K4, MAP2K1, CAMK1D	0.99679	25.2848	215	393	20581	2.43577	ENSG00000105810, ENSG00000154310, ENSG00000095777, ENSG00000107643, ENSG00000064393, ENSG00000060237, ENSG00000196632, ENSG00000065559, ENSG00000169032, ENSG00000183049
GOTERM_BP_DIRECT	GO:0030198~extracellular matrix organization	7	3.11111	GO:0030198	0.0220968	0.919119	ITGAV, THBS1, COL6A2, ITGB5, SPARC, OLFML2A, COL13A1	1	30.4162	187	196	16792	3.20703	ENSG00000138448, ENSG00000137801, ENSG00000142173, ENSG00000082781, ENSG00000113140, ENSG00000185585, ENSG00000197467
KEGG_PATHWAY	hsa04151:PI3K-Akt signaling pathway	10	4.44444		0.0225188	0.33178	CDK6, PPP2R2B, ITGAV, THBS1, COL6A2, ITGB5, PIK3CB, GRB2, EPHA2, MAP2K1	0.98225	24.4033	84	345	6879	2.37371	ENSG00000105810, ENSG00000156475, ENSG00000138448, ENSG00000137801, ENSG00000142173, ENSG00000082781, ENSG00000051382, ENSG00000177885, ENSG00000142627, ENSG00000169032
UP_KEYWORDS	Differentiation	14	6.22222		0.022596	0.292146	ZIC2, DAB1, SEMA3E, SRRM4, NXN, SOX11, EPHA2, COL13A1, GAP43, CDK6, NPAP1, RIMS1, KRTDAP, ZIC3	0.997188	25.7848	215	667	20581	2.00923	ENSG00000043355, ENSG00000173406, ENSG00000170381, ENSG00000139767, ENSG00000167693, ENSG00000176887, ENSG00000142627, ENSG00000197467, ENSG00000172020, ENSG00000105810, ENSG00000185823, ENSG00000079841, ENSG00000188508, ENSG00000156925
UP_KEYWORDS	Ligase	9	4		0.0292174	0.345167	GCLC, SIAH2, ACSM6, NEURL1B, SH3RF1, WARS, RNF165, ACSS3, UBA1	0.99951	32.0835	215	347	20581	2.4828	ENSG00000001084, ENSG00000181788, ENSG00000173124, ENSG00000214357, ENSG00000154447, ENSG00000140105, ENSG00000141622, ENSG00000111058, ENSG00000130985
UP_KEYWORDS	Tyrosine-protein kinase	5	2.22222		0.0295842	0.333826	PRAG1, EPHA2, RYK, MAP2K4, MAP2K1	0.999555	32.4176	215	112	20581	4.27346	ENSG00000275342, ENSG00000142627, ENSG00000163785, ENSG00000065559, ENSG00000169032
KEGG_PATHWAY	hsa05221:Acute myeloid leukemia	4	1.77778		0.0296936	0.384324	RUNX1T1, PIK3CB, GRB2, MAP2K1	0.995182	30.9437	84	56	6879	5.84949	ENSG00000079102, ENSG00000051382, ENSG00000177885, ENSG00000169032
KEGG_PATHWAY	hsa05161:Hepatitis B	6	2.66667		0.0303488	0.365284	CDK6, MAPK8, PIK3CB, GRB2, MAP2K4, MAP2K1	0.995725	31.5143	84	145	6879	3.38867	ENSG00000105810, ENSG00000107643, ENSG00000051382, ENSG00000177885, ENSG00000065559, ENSG00000169032
GOTERM_BP_DIRECT	GO:0043066~negative regulation of apoptotic process	11	4.88889	GO:0043066	0.0304904	0.959015	GLI3, TGFA, GCLC, SIAH2, THBS1, SH3RF1, MAPK8, SPRY2, WNK3, TDGF1, CAMK1D	1	39.5009	187	455	16792	2.17091	ENSG00000106571, ENSG00000163235, ENSG00000001084, ENSG00000181788, ENSG00000137801, ENSG00000154447, ENSG00000107643, ENSG00000136158, ENSG00000196632, ENSG00000241186, ENSG00000183049
UP_KEYWORDS	Ubl conjugation	27	12		0.0313791	0.336139	GLI3, TUBB2A, ESRRG, YAP1, HIPK2, HOMEZ, MYO1B, ZC3H14, CAMK1D, MAP7, FOXP4, ZNF24, PTPN14, AMOTL1, ZNF608, SPART, ZIC2, ANXA2, SH3RF1, WNK1, WNK3, EPHA2, DDX46, GPR37, VLDLR, BCL11A, UBA1	0.999724	34.0304	215	1705	20581	1.51589	ENSG00000106571, ENSG00000137267, ENSG00000196482, ENSG00000137693, ENSG00000064393, ENSG00000215271, ENSG00000128641, ENSG00000100722, ENSG00000183049, ENSG00000135525, ENSG00000137166, ENSG00000172466, ENSG00000152104, ENSG00000166025, ENSG00000168916, ENSG00000133104, ENSG00000043355, ENSG00000182718, ENSG00000154447, ENSG00000060237, ENSG00000196632, ENSG00000142627, ENSG00000145833, ENSG0000…
GOTERM_BP_DIRECT	GO:0016525~negative regulation of angiogenesis	4	1.77778	GO:0016525	0.0313956	0.952058	THBS1, SEMA3E, SPARC, EPHA2	1	40.4111	187	62	16792	5.79334	ENSG00000137801, ENSG00000170381, ENSG00000113140, ENSG00000142627
GOTERM_BP_DIRECT	GO:0007411~axon guidance	6	2.66667	GO:0007411	0.0320348	0.943818	GLI3, SIAH2, TENM2, UNC5D, GRB2, RYK	1	41.0461	187	159	16792	3.38856	ENSG00000106571, ENSG00000181788, ENSG00000145934, ENSG00000156687, ENSG00000177885, ENSG00000163785
GOTERM_BP_DIRECT	GO:0072659~protein localization to plasma membrane	4	1.77778	GO:0072659	0.0327044	0.935708	MAP7, TNIK, ANK2, CALCR	1	41.7045	187	63	16792	5.70138	ENSG00000135525, ENSG00000154310, ENSG00000145362, ENSG00000004948
KEGG_PATHWAY	hsa05231:Choline metabolism in cancer	5	2.22222		0.0332856	0.369291	SLC22A3, MAPK8, PIK3CB, GRB2, MAP2K1	0.997501	34.019	84	101	6879	4.0541	ENSG00000146477, ENSG00000107643, ENSG00000051382, ENSG00000177885, ENSG00000169032
GOTERM_BP_DIRECT	GO:0072661~protein targeting to plasma membrane	3	1.33333	GO:0072661	0.0333228	0.927364	ANXA2, ANK2, WNK3	1	42.3064	187	26	16792	10.3612	ENSG00000182718, ENSG00000145362, ENSG00000196632
GOTERM_BP_DIRECT	GO:0051491~positive regulation of filopodium assembly	3	1.33333	GO:0051491	0.0333228	0.927364	TENM2, DPYSL3, GPM6A	1	42.3064	187	26	16792	10.3612	ENSG00000145934, ENSG00000113657, ENSG00000150625
GOTERM_BP_DIRECT	GO:0006027~glycosaminoglycan catabolic process	3	1.33333	GO:0006027	0.0333228	0.927364	GPC6, SDC4, GPC4	1	42.3064	187	26	16792	10.3612	ENSG00000183098, ENSG00000124145, ENSG00000076716
GOTERM_BP_DIRECT	GO:0030154~cell differentiation	11	4.88889	GO:0030154	0.03333	0.915295	ZIC2, NPAP1, DUSP6, ETS2, SRRM4, NXN, KRTDAP, ZIC3, GRB2, TDGF1, COL13A1	1	42.3134	187	462	16792	2.13802	ENSG00000043355, ENSG00000185823, ENSG00000139318, ENSG00000157557, ENSG00000139767, ENSG00000167693, ENSG00000188508, ENSG00000156925, ENSG00000177885, ENSG00000241186, ENSG00000197467
GOTERM_BP_DIRECT	GO:0007010~cytoskeleton organization	6	2.66667	GO:0007010	0.0336253	0.904864	TUBB2A, LIMD1, TNIK, ANK2, ABLIM1, MACF1	1	42.5987	187	161	16792	3.34646	ENSG00000137267, ENSG00000144791, ENSG00000154310, ENSG00000145362, ENSG00000099204, ENSG00000127603
GOTERM_BP_DIRECT	GO:0035329~hippo signaling	3	1.33333	GO:0035329	0.0357313	0.906593	YAP1, AMOTL1, WWTR1	1	44.5956	187	27	16792	9.97742	ENSG00000137693, ENSG00000166025, ENSG00000018408
GOTERM_BP_DIRECT	GO:0072332~intrinsic apoptotic signaling pathway by p53 class mediator	3	1.33333	GO:0072332	0.0357313	0.906593	TP53BP2, PERP, ZNF385B	1	44.5956	187	27	16792	9.97742	ENSG00000143514, ENSG00000112378, ENSG00000144331
GOTERM_BP_DIRECT	GO:0035987~endodermal cell differentiation	3	1.33333	GO:0035987	0.0357313	0.906593	ITGAV, NODAL, ITGB5	1	44.5956	187	27	16792	9.97742	ENSG00000138448, ENSG00000156574, ENSG00000082781
GOTERM_BP_DIRECT	GO:0050790~regulation of catalytic activity	4	1.77778	GO:0050790	0.0367991	0.901808	PPP2R2B, MTMR12, RIMS1, SLAMF1	1	45.583	187	66	16792	5.44223	ENSG00000156475, ENSG00000150712, ENSG00000079841, ENSG00000117090
UP_KEYWORDS	Proto-oncogene	7	3.11111		0.0372448	0.371557	YAP1, TFG, RUNX1T1, ARHGAP26, ETS2, WWTR1, AFF1	0.999942	39.0568	215	236	20581	2.83932	ENSG00000137693, ENSG00000114354, ENSG00000079102, ENSG00000145819, ENSG00000157557, ENSG00000018408, ENSG00000172493
UP_KEYWORDS	EGF-like domain	7	3.11111		0.0383574	0.366759	TGFA, TENM2, THBS1, VLDLR, CNTNAP2, MEGF6, TDGF1	0.999957	39.9693	215	238	20581	2.81546	ENSG00000163235, ENSG00000145934, ENSG00000137801, ENSG00000147852, ENSG00000174469, ENSG00000162591, ENSG00000241186
UP_KEYWORDS	LIM domain	4	1.77778		0.0391687	0.360117	LIMD1, LMO7, PDLIM5, ABLIM1	0.999965	40.6268	215	72	20581	5.31809	ENSG00000144791, ENSG00000136153, ENSG00000163110, ENSG00000099204
UP_KEYWORDS	Postsynaptic cell membrane	6	2.66667		0.0393824	0.349653	GRID2, PDLIM5, TENM2, ANK2, ANKS1B, COL13A1	0.999967	40.7988	215	179	20581	3.20868	ENSG00000152208, ENSG00000163110, ENSG00000145934, ENSG00000145362, ENSG00000185046, ENSG00000197467
GOTERM_BP_DIRECT	GO:0030203~glycosaminoglycan metabolic process	3	1.33333	GO:0030203	0.0407422	0.913892	GPC6, SDC4, GPC4	1	49.0878	187	29	16792	9.28932	ENSG00000183098, ENSG00000124145, ENSG00000076716
KEGG_PATHWAY	hsa04320:Dorso-ventral axis formation	3	1.33333		0.0415474	0.41521	ETS2, GRB2, MAP2K1	0.999453	40.6209	84	27	6879	9.09921	ENSG00000157557, ENSG00000177885, ENSG00000169032
UP_KEYWORDS	Potassium channel	4	1.77778		0.0419441	0.356279	KCNK15, KCNV1, KCNQ5, KCNG1	0.999984	42.8259	215	74	20581	5.17436	ENSG00000124249, ENSG00000164794, ENSG00000185760, ENSG00000026559
GOTERM_BP_DIRECT	GO:1900740~positive regulation of protein insertion into mitochondrial membrane involved in apoptotic signaling pathway	3	1.33333	GO:1900740	0.0433411	0.917368	TP53BP2, SH3GLB1, MAPK8	1	51.2809	187	30	16792	8.97968	ENSG00000143514, ENSG00000097033, ENSG00000107643
GOTERM_BP_DIRECT	GO:0051409~response to nitrosative stress	2	0.888889	GO:0051409	0.0435799	0.909135	GCLC, DUSP6	1	51.4779	187	4	16792	44.8984	ENSG00000001084, ENSG00000139318
KEGG_PATHWAY	hsa00640:Propanoate metabolism	3	1.33333		0.0444	0.414862	MCEE, ECHDC1, ACSS3	0.999677	42.7555	84	28	6879	8.77423	ENSG00000124370, ENSG00000093144, ENSG00000111058
KEGG_PATHWAY	hsa05211:Renal cell carcinoma	4	1.77778		0.0450214	0.39927	TGFA, PIK3CB, GRB2, MAP2K1	0.999712	43.2111	84	66	6879	4.9632	ENSG00000163235, ENSG00000051382, ENSG00000177885, ENSG00000169032
UP_KEYWORDS	Repressor	12	5.33333		0.0459603	0.371909	GLI3, LIMD1, FOXP4, ZIC2, YAP1, TENM2, CELF2, RUNX1T1, MDFIC, ZNF24, BCL11A, SFSWAP	0.999994	45.8753	215	592	20581	1.94038	ENSG00000106571, ENSG00000144791, ENSG00000137166, ENSG00000043355, ENSG00000137693, ENSG00000145934, ENSG00000048740, ENSG00000079102, ENSG00000135272, ENSG00000172466, ENSG00000119866, ENSG00000061936
GOTERM_BP_DIRECT	GO:0045765~regulation of angiogenesis	3	1.33333	GO:0045765	0.0460002	0.911889	TSPAN12, WARS, EPHA2	1	53.4327	187	31	16792	8.69001	ENSG00000106025, ENSG00000140105, ENSG00000142627
GOTERM_BP_DIRECT	GO:0050900~leukocyte migration	5	2.22222	GO:0050900	0.0467775	0.906739	ITGAV, GP6, PIK3CB, GRB2, SLC7A11	1	54.0447	187	122	16792	3.6802	ENSG00000138448, ENSG00000088053, ENSG00000051382, ENSG00000177885, ENSG00000151012
UP_KEYWORDS	Glycoprotein	59	26.2222		0.0483686	0.376187	GRID2, GRPR, ROR1, ITGAV, COL6A2, SEMA3E, PCNX4, CNTNAP2, LRRN2, MEGF6, SLC7A11, RYK, UNC5D, TRDN, TGFA, HS3ST3A1, ACKR1, MFAP3, PLD5, GPM6A, OLFML2A, SLC39A8, WFDC3, ERLIN2, SLC22A3, BDKRB2, CALCR, NODAL, FST, ST8SIA2, SLC1A1, SLC13A3, TMTC2, PTPRD, DCT, WSCD2, PXYLP1, SPARC, TDGF1, TENM2, IGDCC4, THBS1, ITGB5, TRABD2B, PLA1A, SLAMF1, GPC4, RNF165, OR52A1, GPC6, WNK1, EPHA2, GPR37, CR1L, SDC4, P…	0.999997	47.6311	215	4551	20581	1.241	ENSG00000152208, ENSG00000126010, ENSG00000185483, ENSG00000138448, ENSG00000142173, ENSG00000170381, ENSG00000126773, ENSG00000174469, ENSG00000170382, ENSG00000162591, ENSG00000151012, ENSG00000163785, ENSG00000156687, ENSG00000186439, ENSG00000163235, ENSG00000153976, ENSG00000213088, ENSG00000037749, ENSG00000180287, ENSG00000150625, ENSG00000185585, ENSG00000138821, ENSG00000124116, ENSG0000…
UP_KEYWORDS	Cytoskeleton	19	8.44444		0.0506872	0.379631	TNS4, TUBB2A, ARMC4, TNIK, MYO3A, ANK2, SPRY2, MACF1, JAKMIP1, GNAI1, MAP7, PPP2R2B, CDK6, ARHGAP26, EML1, ABLIM1, PTPN14, MAPRE2, MAP2K1	0.999998	49.2716	215	1138	20581	1.59823	ENSG00000131746, ENSG00000137267, ENSG00000169126, ENSG00000154310, ENSG00000095777, ENSG00000145362, ENSG00000136158, ENSG00000127603, ENSG00000152969, ENSG00000127955, ENSG00000135525, ENSG00000156475, ENSG00000105810, ENSG00000145819, ENSG00000066629, ENSG00000099204, ENSG00000152104, ENSG00000166974, ENSG00000169032
KEGG_PATHWAY	hsa04917:Prolactin signaling pathway	4	1.77778		0.0539014	0.438363	MAPK8, PIK3CB, GRB2, MAP2K1	0.999945	49.3675	84	71	6879	4.61368	ENSG00000107643, ENSG00000051382, ENSG00000177885, ENSG00000169032
GOTERM_BP_DIRECT	GO:0090188~negative regulation of pancreatic juice secretion	2	0.888889	GO:0090188	0.0541764	0.9295	WNK1, WNK3	1	59.5039	187	5	16792	35.9187	ENSG00000060237, ENSG00000196632
GOTERM_BP_DIRECT	GO:0043949~regulation of cAMP-mediated signaling	2	0.888889	GO:0043949	0.0541764	0.9295	GNAI1, PEX5L	1	59.5039	187	5	16792	35.9187	ENSG00000127955, ENSG00000114757
KEGG_PATHWAY	hsa04014:Ras signaling pathway	7	3.11111		0.0546807	0.424751	MAPK8, ETS2, PIK3CB, PLA1A, GRB2, EPHA2, MAP2K1	0.999952	49.8774	84	226	6879	2.5365	ENSG00000107643, ENSG00000157557, ENSG00000051382, ENSG00000144837, ENSG00000177885, ENSG00000142627, ENSG00000169032
KEGG_PATHWAY	hsa05220:Chronic myeloid leukemia	4	1.77778		0.0557715	0.4141	CDK6, PIK3CB, GRB2, MAP2K1	0.999961	50.5832	84	72	6879	4.5496	ENSG00000105810, ENSG00000051382, ENSG00000177885, ENSG00000169032
GOTERM_BP_DIRECT	GO:0016055~Wnt signaling pathway	6	2.66667	GO:0016055	0.0572607	0.933041	TNIK, NXN, TRABD2B, AMOTL1, RYK, MACF1	1	61.5947	187	187	16792	2.88118	ENSG00000154310, ENSG00000167693, ENSG00000269113, ENSG00000166025, ENSG00000163785, ENSG00000127603
GOTERM_BP_DIRECT	GO:0035897~proteolysis in other organism	2	0.888889	GO:0035897	0.0646561	0.947938	MAP2K4, MAP2K1	1	66.2027	187	6	16792	29.9323	ENSG00000065559, ENSG00000169032
GOTERM_BP_DIRECT	GO:0032414~positive regulation of ion transmembrane transporter activity	2	0.888889	GO:0032414	0.0646561	0.947938	WNK1, WNK3	1	66.2027	187	6	16792	29.9323	ENSG00000060237, ENSG00000196632
GOTERM_BP_DIRECT	GO:2000021~regulation of ion homeostasis	2	0.888889	GO:2000021	0.0646561	0.947938	WNK1, WNK3	1	66.2027	187	6	16792	29.9323	ENSG00000060237, ENSG00000196632
GOTERM_BP_DIRECT	GO:0072307~regulation of metanephric nephron tubule epithelial cell differentiation	2	0.888889	GO:0072307	0.0646561	0.947938	YAP1, WWTR1	1	66.2027	187	6	16792	29.9323	ENSG00000137693, ENSG00000018408
GOTERM_BP_DIRECT	GO:0021517~ventral spinal cord development	2	0.888889	GO:0021517	0.0646561	0.947938	DAB1, VLDLR	1	66.2027	187	6	16792	29.9323	ENSG00000173406, ENSG00000147852
GOTERM_BP_DIRECT	GO:2000651~positive regulation of sodium ion transmembrane transporter activity	2	0.888889	GO:2000651	0.0646561	0.947938	CNKSR3, WNK3	1	66.2027	187	6	16792	29.9323	ENSG00000153721, ENSG00000196632
GOTERM_BP_DIRECT	GO:0018107~peptidyl-threonine phosphorylation	3	1.33333	GO:0018107	0.0661627	0.946187	MAPK8, HIPK2, WNK1	1	67.0755	187	38	16792	7.08922	ENSG00000107643, ENSG00000064393, ENSG00000060237
KEGG_PATHWAY	hsa04360:Axon guidance	5	2.22222		0.0668338	0.457828	GNAI1, SEMA3E, ABLIM1, UNC5D, EPHA2	0.999995	57.2428	84	127	6879	3.22413	ENSG00000127955, ENSG00000170381, ENSG00000099204, ENSG00000156687, ENSG00000142627
UP_KEYWORDS	Actin-binding	7	3.11111		0.0671637	0.459975	TNS4, PHACTR2, MYO3A, MYO1B, ABLIM1, MACF1, MYRIP	1	59.6317	215	274	20581	2.44554	ENSG00000131746, ENSG00000112419, ENSG00000095777, ENSG00000128641, ENSG00000099204, ENSG00000127603, ENSG00000170011
GOTERM_BP_DIRECT	GO:1903955~positive regulation of protein targeting to mitochondrion	4	1.77778	GO:1903955	0.0702935	0.950599	ACSM6, DTWD2, SH3GLB1, SELENOI	1	69.3611	187	86	16792	4.17659	ENSG00000173124, ENSG00000169570, ENSG00000097033, ENSG00000138018
UP_KEYWORDS	Microtubule	7	3.11111		0.0727575	0.476452	TUBB2A, MAP7, EML1, SPRY2, MAPRE2, MACF1, JAKMIP1	1	62.6785	215	280	20581	2.39314	ENSG00000137267, ENSG00000135525, ENSG00000066629, ENSG00000136158, ENSG00000166974, ENSG00000127603, ENSG00000152969
KEGG_PATHWAY	hsa04380:Osteoclast differentiation	5	2.22222		0.0731348	0.472774	CALCR, MAPK8, PIK3CB, GRB2, MAP2K1	0.999999	60.657	84	131	6879	3.12568	ENSG00000004948, ENSG00000107643, ENSG00000051382, ENSG00000177885, ENSG00000169032
UP_KEYWORDS	SH3 domain	6	2.66667		0.0743457	0.472952	TP53BP2, SH3GLB1, ARHGAP26, SH3RF1, GRB2, MACF1	1	63.504	215	215	20581	2.67141	ENSG00000143514, ENSG00000097033, ENSG00000145819, ENSG00000154447, ENSG00000177885, ENSG00000127603
UP_KEYWORDS	Cell projection	13	5.77778		0.0745286	0.46315	GLI3, ARMC4, CDK6, TENM2, SH3RF1, ANKS1B, SPRY2, DPYSL3, CNTNAP2, EPHA2, GPM6A, MACF1, GAP43	1	63.598	215	721	20581	1.72598	ENSG00000106571, ENSG00000169126, ENSG00000105810, ENSG00000145934, ENSG00000154447, ENSG00000185046, ENSG00000136158, ENSG00000113657, ENSG00000174469, ENSG00000142627, ENSG00000150625, ENSG00000127603, ENSG00000172020
GOTERM_BP_DIRECT	GO:0060449~bud elongation involved in lung branching	2	0.888889	GO:0060449	0.0750204	0.955591	YAP1, SPRY2	1	71.7937	187	7	16792	25.6562	ENSG00000137693, ENSG00000136158
UP_KEYWORDS	Nucleotide-binding	26	11.5556		0.0789333	0.472888	TUBB2A, ROR1, TNIK, MYO3A, PRAG1, HIPK2, MYO1B, RYK, MAP2K4, CAMK1D, PIK3CB, MAP2K1, MAGI1, MAPK8, WNK1, WNK3, EPHA2, HELB, DDX46, ACSS3, GNAI1, GCLC, CDK6, ACSM6, WARS, UBA1	1	65.7948	215	1788	20581	1.39198	ENSG00000137267, ENSG00000185483, ENSG00000154310, ENSG00000095777, ENSG00000275342, ENSG00000064393, ENSG00000128641, ENSG00000163785, ENSG00000065559, ENSG00000183049, ENSG00000051382, ENSG00000169032, ENSG00000151276, ENSG00000107643, ENSG00000060237, ENSG00000196632, ENSG00000142627, ENSG00000127311, ENSG00000145833, ENSG00000111058, ENSG00000127955, ENSG00000001084, ENSG00000105810, ENSG0000…
UP_KEYWORDS	Heterotaxy	2	0.888889		0.0802315	0.468562	NODAL, ZIC3	1	66.4185	215	8	20581	23.9314	ENSG00000156574, ENSG00000156925
UP_KEYWORDS	Transferase	25	11.1111		0.0806306	0.460598	ROR1, TNIK, MYO3A, PRAG1, CAMKMT, HIPK2, WNK1, DHDDS, MAPK8, BCAT1, WNK3, RYK, EPHA2, MAP2K4, CAMK1D, HS3ST3A1, CDK6, GTDC1, ST8SIA2, TRMT9B, XXYLT1, SELENOI, CLYBL, PIK3CB, MAP2K1	1	66.6082	215	1708	20581	1.40114	ENSG00000185483, ENSG00000154310, ENSG00000095777, ENSG00000275342, ENSG00000143919, ENSG00000064393, ENSG00000060237, ENSG00000117682, ENSG00000107643, ENSG00000060982, ENSG00000196632, ENSG00000163785, ENSG00000142627, ENSG00000065559, ENSG00000183049, ENSG00000153976, ENSG00000105810, ENSG00000121964, ENSG00000140557, ENSG00000250305, ENSG00000173950, ENSG00000138018, ENSG00000125246, ENSG0000…
UP_KEYWORDS	Signal	53	23.5556		0.0813272	0.45423	GRID2, ROR1, ITGAV, HIPK2, COL6A2, FAM167A, SEMA3E, PCNX4, CNTNAP2, LRRN2, MEGF6, RYK, UNC5D, FAM189A2, TGFA, CLINT1, MFAP3, KRTDAP, OLFML2A, SLC39A8, WFDC3, ERLIN2, TNS4, CALCR, NODAL, MEIS3, FST, ST8SIA2, TMTC2, PTPRD, DCT, PXYLP1, SPARC, TDGF1, IGDCC4, THBS1, ITGB5, TRABD2B, PLA1A, SLAMF1, GPC4, GPC6, WNK1, SOX11, EPHA2, GPR37, CR1L, SDC4, PKD1L3, ITIH5, VLDLR, RIMS1, GP6	1	66.9368	215	4160	20581	1.21958	ENSG00000152208, ENSG00000185483, ENSG00000138448, ENSG00000064393, ENSG00000142173, ENSG00000154319, ENSG00000170381, ENSG00000126773, ENSG00000174469, ENSG00000170382, ENSG00000162591, ENSG00000163785, ENSG00000156687, ENSG00000135063, ENSG00000163235, ENSG00000113282, ENSG00000037749, ENSG00000188508, ENSG00000185585, ENSG00000138821, ENSG00000124116, ENSG00000147475, ENSG00000131746, ENSG0000…
UP_KEYWORDS	Synapse	8	3.55556		0.0814466	0.445725	GRID2, PDLIM5, TENM2, ANK2, ANKS1B, RIMS1, COL13A1, GAP43	1	66.9928	215	357	20581	2.14511	ENSG00000152208, ENSG00000163110, ENSG00000145934, ENSG00000145362, ENSG00000185046, ENSG00000079841, ENSG00000197467, ENSG00000172020
GOTERM_BP_DIRECT	GO:0060071~Wnt signaling pathway, planar cell polarity pathway	4	1.77778	GO:0060071	0.082302	0.963946	VANGL1, ROR1, GPC6, GPC4	1	75.1892	187	92	16792	3.90421	ENSG00000173218, ENSG00000185483, ENSG00000183098, ENSG00000076716
GOTERM_BP_DIRECT	GO:0050773~regulation of dendrite development	2	0.888889	GO:0050773	0.0852704	0.96469	BCL11A, CAMK1D	1	76.4601	187	8	16792	22.4492	ENSG00000119866, ENSG00000183049
GOTERM_BP_DIRECT	GO:0061049~cell growth involved in cardiac muscle cell development	2	0.888889	GO:0061049	0.0852704	0.96469	PDLIM5, MAP2K4	1	76.4601	187	8	16792	22.4492	ENSG00000163110, ENSG00000065559
GOTERM_BP_DIRECT	GO:0001763~morphogenesis of a branching structure	2	0.888889	GO:0001763	0.0852704	0.96469	TDGF1, COL13A1	1	76.4601	187	8	16792	22.4492	ENSG00000241186, ENSG00000197467
GOTERM_BP_DIRECT	GO:0010470~regulation of gastrulation	2	0.888889	GO:0010470	0.0852704	0.96469	NODAL, PHLDB2	1	76.4601	187	8	16792	22.4492	ENSG00000156574, ENSG00000144824
GOTERM_BP_DIRECT	GO:0016241~regulation of macroautophagy	3	1.33333	GO:0016241	0.0853314	0.961136	SH3GLB1, MAPK8, ATP6V0D2	1	76.4856	187	44	16792	6.12251	ENSG00000097033, ENSG00000107643, ENSG00000147614
UP_KEYWORDS	Neurodegeneration	7	3.11111		0.0860999	0.456059	GRID2, ERLIN2, PPP2R2B, TFG, WNK1, UBA1, SPART	1	69.1091	215	293	20581	2.28696	ENSG00000152208, ENSG00000147475, ENSG00000156475, ENSG00000114354, ENSG00000060237, ENSG00000130985, ENSG00000133104
KEGG_PATHWAY	hsa04914:Progesterone-mediated oocyte maturation	4	1.77778		0.0873697	0.520759	GNAI1, MAPK8, PIK3CB, MAP2K1	1	67.4684	84	87	6879	3.76519	ENSG00000127955, ENSG00000107643, ENSG00000051382, ENSG00000169032
KEGG_PATHWAY	hsa04550:Signaling pathways regulating pluripotency of stem cells	5	2.22222		0.0883775	0.509374	NODAL, PIK3CB, ZIC3, GRB2, MAP2K1	1	67.9069	84	140	6879	2.92474	ENSG00000156574, ENSG00000051382, ENSG00000156925, ENSG00000177885, ENSG00000169032
GOTERM_BP_DIRECT	GO:0006367~transcription initiation from RNA polymerase II promoter	5	2.22222	GO:0006367	0.0888686	0.962819	ESRRG, YAP1, MAML3, WWTR1, MED17	1	77.9187	187	152	16792	2.95384	ENSG00000196482, ENSG00000137693, ENSG00000196782, ENSG00000018408, ENSG00000042429
KEGG_PATHWAY	hsa04540:Gap junction	4	1.77778		0.0896993	0.499979	GNAI1, TUBB2A, GRB2, MAP2K1	1	68.4738	84	88	6879	3.7224	ENSG00000127955, ENSG00000137267, ENSG00000177885, ENSG00000169032
KEGG_PATHWAY	hsa05215:Prostate cancer	4	1.77778		0.0896993	0.499979	TGFA, PIK3CB, GRB2, MAP2K1	1	68.4738	84	88	6879	3.7224	ENSG00000163235, ENSG00000051382, ENSG00000177885, ENSG00000169032
GOTERM_BP_DIRECT	GO:0048666~neuron development	3	1.33333	GO:0048666	0.0920524	0.963879	SOX3, WNK1, DPYSL3	1	79.1382	187	46	16792	5.85631	ENSG00000134595, ENSG00000060237, ENSG00000113657
GOTERM_BP_DIRECT	GO:0010595~positive regulation of endothelial cell migration	3	1.33333	GO:0010595	0.0920524	0.963879	THBS1, SPARC, TDGF1	1	79.1382	187	46	16792	5.85631	ENSG00000137801, ENSG00000113140, ENSG00000241186
UP_KEYWORDS	Proteoglycan	3	1.33333		0.0921237	0.47106	GPC6, SDC4, GPC4	1	71.6627	215	49	20581	5.86075	ENSG00000183098, ENSG00000124145, ENSG00000076716
UP_KEYWORDS	Hereditary spastic paraplegia	3	1.33333		0.0953297	0.474648	ERLIN2, TFG, SPART	1	72.9409	215	50	20581	5.74353	ENSG00000147475, ENSG00000114354, ENSG00000133104
GOTERM_BP_DIRECT	GO:0046638~positive regulation of alpha-beta T cell differentiation	2	0.888889	GO:0046638	0.0954074	0.965091	GLI3, ADA	1	80.3547	187	9	16792	19.9548	ENSG00000106571, ENSG00000196839
GOTERM_BP_DIRECT	GO:1903507~negative regulation of nucleic acid-templated transcription	3	1.33333	GO:1903507	0.0954692	0.961953	SIAH2, TBL1Y, YAP1	1	80.3765	187	47	16792	5.73171	ENSG00000181788, ENSG00000092377, ENSG00000137693
GOTERM_BP_DIRECT	GO:0045860~positive regulation of protein kinase activity	3	1.33333	GO:0045860	0.0954692	0.961953	SDC4, DAB1, VLDLR	1	80.3765	187	47	16792	5.73171	ENSG00000124145, ENSG00000173406, ENSG00000147852
KEGG_PATHWAY	hsa04912:GnRH signaling pathway	4	1.77778		0.0968435	0.513814	MAPK8, GRB2, MAP2K4, MAP2K1	1	71.3819	84	91	6879	3.59969	ENSG00000107643, ENSG00000177885, ENSG00000065559, ENSG00000169032
C3 (p-values generated by one-sided Fisher's Exact test)
Category	Term	Count	Count.Percent	GO.Term	PValue	Benjamini	geneSymbol	Bonferroni	FDR	List.Total	Pop.Hits	Pop.Total	Fold.Enrichment	ENSG
INTERPRO	IPR008521:Magnesium transporter NIPA	3	2.29008		0.000542457	0.135808	NIPAL2, NIPA2, NIPA1	0.135808	0.710477	114	6	18559	81.3991	ENSG00000104361, ENSG00000140157, ENSG00000170113
INTERPRO	IPR000719:Protein kinase, catalytic domain	11	8.39695		0.00078506	0.100244	RPS6KA2, PLK4, DYRK2, DCLK1, MAP3K7, GUCY2C, MELK, PLK2, EPHA2, TRIO, MAPKAPK2	0.19044	1.02671	114	487	18559	3.67717	ENSG00000071242, ENSG00000142731, ENSG00000127334, ENSG00000133083, ENSG00000135341, ENSG00000070019, ENSG00000165304, ENSG00000145632, ENSG00000142627, ENSG00000038382, ENSG00000162889
GOTERM_CC_DIRECT	GO:0000139~Golgi membrane	12	9.16031	GO:0000139	0.00119553	0.165259	ST3GAL6, GCNT3, TRIP11, SCARA3, IL17RD, PPP6R3, ST3GAL2, LEPROT, B3GNT7, HS6ST1, GOPC, GPSM1	0.165259	1.41998	115	591	18224	3.21766	ENSG00000064225, ENSG00000140297, ENSG00000100815, ENSG00000168077, ENSG00000144730, ENSG00000110075, ENSG00000157350, ENSG00000213625, ENSG00000156966, ENSG00000136720, ENSG00000047932, ENSG00000160360
INTERPRO	IPR011009:Protein kinase-like domain	11	8.39695		0.00150456	0.126293	RPS6KA2, PLK4, DYRK2, DCLK1, MAP3K7, GUCY2C, MELK, PLK2, EPHA2, TRIO, MAPKAPK2	0.333044	1.95912	114	531	18559	3.37247	ENSG00000071242, ENSG00000142731, ENSG00000127334, ENSG00000133083, ENSG00000135341, ENSG00000070019, ENSG00000165304, ENSG00000145632, ENSG00000142627, ENSG00000038382, ENSG00000162889
GOTERM_MF_DIRECT	GO:0004674~protein serine/threonine kinase activity	9	6.87023	GO:0004674	0.00212538	0.376457	RPS6KA2, PLK4, DYRK2, DCLK1, MAP3K7, MELK, PLK2, TRIO, MAPKAPK2	0.376457	2.67585	104	376	16881	3.88525	ENSG00000071242, ENSG00000142731, ENSG00000127334, ENSG00000133083, ENSG00000135341, ENSG00000165304, ENSG00000145632, ENSG00000038382, ENSG00000162889
INTERPRO	IPR017441:Protein kinase, ATP binding site	9	6.87023		0.00230686	0.143855	RPS6KA2, PLK4, DYRK2, DCLK1, MAP3K7, MELK, PLK2, EPHA2, MAPKAPK2	0.462734	2.98926	114	381	18559	3.84563	ENSG00000071242, ENSG00000142731, ENSG00000127334, ENSG00000133083, ENSG00000135341, ENSG00000165304, ENSG00000145632, ENSG00000142627, ENSG00000162889
UP_KEYWORDS	Serine/threonine-protein kinase	9	6.87023		0.00239368	0.336224	RPS6KA2, PLK4, DYRK2, DCLK1, MAP3K7, MELK, PLK2, TRIO, MAPKAPK2	0.336224	2.88423	123	393	20581	3.83187	ENSG00000071242, ENSG00000142731, ENSG00000127334, ENSG00000133083, ENSG00000135341, ENSG00000165304, ENSG00000145632, ENSG00000038382, ENSG00000162889
GOTERM_BP_DIRECT	GO:0015693~magnesium ion transport	3	2.29008	GO:0015693	0.00288806	0.892463	NIPAL2, NIPA2, NIPA1	0.892463	4.32189	106	13	16792	36.5573	ENSG00000104361, ENSG00000140157, ENSG00000170113
GOTERM_CC_DIRECT	GO:0005614~interstitial matrix	3	2.29008	GO:0005614	0.00289231	0.196426	NAV2, VIT, CCDC80	0.354269	3.40361	115	13	18224	36.5699	ENSG00000166833, ENSG00000205221, ENSG00000091986
INTERPRO	IPR008271:Serine/threonine-protein kinase, active site	8	6.10687		0.0030016	0.149328	RPS6KA2, DYRK2, DCLK1, MAP3K7, MELK, PLK2, TRIO, MAPKAPK2	0.554538	3.8732	114	312	18559	4.17431	ENSG00000071242, ENSG00000127334, ENSG00000133083, ENSG00000135341, ENSG00000165304, ENSG00000145632, ENSG00000038382, ENSG00000162889
UP_KEYWORDS	Golgi apparatus	13	9.92366		0.00321443	0.240638	NEDD9, ST3GAL6, TRIP11, SULF2, SCARA3, IL17RD, LEPROT, GPSM1, CDH1, GCNT3, ST3GAL2, B3GNT7, GOPC	0.423369	3.85547	123	812	20581	2.67885	ENSG00000111859, ENSG00000064225, ENSG00000100815, ENSG00000196562, ENSG00000168077, ENSG00000144730, ENSG00000213625, ENSG00000160360, ENSG00000039068, ENSG00000140297, ENSG00000157350, ENSG00000156966, ENSG00000047932
KEGG_PATHWAY	hsa04010:MAPK signaling pathway	7	5.34351		0.00355353	0.328811	RPS6KA2, PLA2G4C, MAP3K7, FGF2, MAPKAPK2, CACNG4, BDNF	0.328811	3.95504	42	253	6879	4.53162	ENSG00000071242, ENSG00000105499, ENSG00000135341, ENSG00000138685, ENSG00000162889, ENSG00000075461, ENSG00000176697
GOTERM_BP_DIRECT	GO:1903830~magnesium ion transmembrane transport	3	2.29008	GO:1903830	0.00438919	0.81654	NIPAL2, NIPA2, NIPA1	0.966342	6.49871	106	16	16792	29.7028	ENSG00000104361, ENSG00000140157, ENSG00000170113
GOTERM_MF_DIRECT	GO:0015095~magnesium ion transmembrane transporter activity	3	2.29008	GO:0015095	0.00472335	0.408761	NIPAL2, NIPA2, NIPA1	0.650436	5.85703	104	17	16881	28.6442	ENSG00000104361, ENSG00000140157, ENSG00000170113
UP_KEYWORDS	Kallmann syndrome	3	2.29008		0.00501131	0.24901	IL17RD, HS6ST1, SPRY4	0.576452	5.95075	123	18	20581	27.8875	ENSG00000144730, ENSG00000136720, ENSG00000187678
UP_KEYWORDS	Alternative splicing	78	59.542		0.00602885	0.227801	PLK4, RPS6KA2, PCNX2, SCML4, ST3GAL6, NEDD9, STAM2, SPAM1, PRSS8, SULF2, SCARA3, NCKAP1, PPP6R3, VIT, CCDC80, FOXN3, JMJD1C, ZNF326, TXNDC2, DPY19L1, NAV2, TMEM161B, PKIB, MZF1, CTNNA1, ARMC4, SEMA4B, RNGTT, IL17RD, SPATS2L, ABCB4, GPSM1, PLA2G4C, CDH1, SINHCAF, RPAP3, LMO7, BCL11B, RIPOR3, FNDC3B, MTFR1, SPRY4, RXRA, MUC3A, WDR27, KIAA1614, SLAMF7, EFCAB1, KIAA2012, PARD6B, MAP3K7, ZNF746, GOPC,…	0.644437	7.11859	123	10587	20581	1.23277	ENSG00000142731, ENSG00000071242, ENSG00000135749, ENSG00000146285, ENSG00000064225, ENSG00000111859, ENSG00000115145, ENSG00000106304, ENSG00000052344, ENSG00000196562, ENSG00000168077, ENSG00000061676, ENSG00000110075, ENSG00000205221, ENSG00000091986, ENSG00000053254, ENSG00000171988, ENSG00000162664, ENSG00000168454, ENSG00000173852, ENSG00000166833, ENSG00000164180, ENSG00000135549, ENSG0000…
GOTERM_BP_DIRECT	GO:0016266~O-glycan processing	4	3.05344	GO:0016266	0.00627907	0.801865	GCNT3, ST3GAL2, B3GNT7, MUC3A	0.992222	9.17346	106	60	16792	10.561	ENSG00000140297, ENSG00000157350, ENSG00000156966, ENSG00000169894
SMART	SM00220:S_TKc	8	6.10687		0.00752997	0.428406	RPS6KA2, DYRK2, DCLK1, MAP3K7, MELK, PLK2, TRIO, MAPKAPK2	0.428406	7.60636	65	359	10057	3.44787	ENSG00000071242, ENSG00000127334, ENSG00000133083, ENSG00000135341, ENSG00000165304, ENSG00000145632, ENSG00000038382, ENSG00000162889
KEGG_PATHWAY	hsa04520:Adherens junction	4	3.05344		0.0084843	0.379449	CDH1, CTNNA1, LMO7, MAP3K7	0.614917	9.20686	42	71	6879	9.22736	ENSG00000039068, ENSG00000044115, ENSG00000136153, ENSG00000135341
GOTERM_BP_DIRECT	GO:0007399~nervous system development	7	5.34351	GO:0007399	0.00929245	0.834617	NAV2, DCLK1, FGF2, HES1, RBFOX1, GPSM1, BDNF	0.999252	13.2909	106	287	16792	3.86378	ENSG00000166833, ENSG00000133083, ENSG00000138685, ENSG00000114315, ENSG00000078328, ENSG00000160360, ENSG00000176697
UP_KEYWORDS	Coiled coil	29	22.1374		0.0102601	0.297219	SULF2, MAML3, CCDC80, JMJD1C, BAHCC1, ZNF326, KRCC1, NAV2, KIAA2012, ZNF746, TBCEL, LMNB1, GOPC, RASSF9, XIRP1, EZR, ARMC4, HMGB1, CCDC200, TRIP11, SPATS2L, ZNF367, LMO7, TRIM62, MTFR1, HS6ST1, TIAM2, C18orf25, TRIO	0.828564	11.8335	123	3036	20581	1.5983	ENSG00000196562, ENSG00000196782, ENSG00000091986, ENSG00000171988, ENSG00000266074, ENSG00000162664, ENSG00000172086, ENSG00000166833, ENSG00000182329, ENSG00000181220, ENSG00000154114, ENSG00000113368, ENSG00000047932, ENSG00000198774, ENSG00000168334, ENSG00000092820, ENSG00000169126, ENSG00000189403, ENSG00000236383, ENSG00000100815, ENSG00000196141, ENSG00000165244, ENSG00000136153, ENSG0000…
UP_KEYWORDS	Hypogonadotropic hypogonadism	3	2.29008		0.0111041	0.272569	IL17RD, HS6ST1, SPRY4	0.851833	12.7472	123	27	20581	18.5917	ENSG00000144730, ENSG00000136720, ENSG00000187678
GOTERM_CC_DIRECT	GO:0005925~focal adhesion	8	6.10687	GO:0005925	0.011492	0.441098	EZR, CDH1, NEDD9, CTNNA1, LMO7, NCKAP1, SPRY4, EPHA2	0.825415	12.9064	115	391	18224	3.24234	ENSG00000092820, ENSG00000039068, ENSG00000111859, ENSG00000044115, ENSG00000136153, ENSG00000061676, ENSG00000187678, ENSG00000142627
UP_KEYWORDS	Transferase	19	14.5038		0.0118605	0.252834	PLK4, RPS6KA2, ST3GAL6, IPMK, RNGTT, EPHA2, DYRK2, GCNT3, DPY19L1, DCLK1, MAP3K7, ST3GAL2, UBE2E3, MELK, HS6ST1, PLK2, B3GNT7, TRIO, MAPKAPK2	0.870007	13.5588	123	1708	20581	1.86135	ENSG00000142731, ENSG00000071242, ENSG00000064225, ENSG00000151151, ENSG00000111880, ENSG00000142627, ENSG00000127334, ENSG00000140297, ENSG00000173852, ENSG00000133083, ENSG00000135341, ENSG00000157350, ENSG00000170035, ENSG00000165304, ENSG00000136720, ENSG00000145632, ENSG00000156966, ENSG00000038382, ENSG00000162889
UP_KEYWORDS	Kinase	11	8.39695		0.0121218	0.229478	RPS6KA2, PLK4, IPMK, DYRK2, DCLK1, MAP3K7, MELK, PLK2, EPHA2, TRIO, MAPKAPK2	0.875755	13.8375	123	735	20581	2.50419	ENSG00000071242, ENSG00000142731, ENSG00000151151, ENSG00000127334, ENSG00000133083, ENSG00000135341, ENSG00000165304, ENSG00000145632, ENSG00000142627, ENSG00000038382, ENSG00000162889
UP_KEYWORDS	Membrane	58	44.2748		0.0121837	0.207776	XKR7, PCNX2, ST3GAL6, GNG4, SPAM1, STAM2, PRSS8, SCARA3, NCKAP1, CCDC80, DPY19L1, TMEM161B, TMEM181, EZR, CTNNA1, SEMA4B, HMGB1, TRIP11, APLNR, IL17RD, ABCB4, GPSM1, CACNG4, PLA2G4C, CDH1, LMO7, FNDC3B, SPRY4, CLDN9, MUC3A, PRTG, GUCY2C, SLAMF7, GPR20, PARD6B, MAP3K7, ST3GAL2, LMNB1, GOPC, SHISAL2B, NIPAL2, NIPA1, LEPROT, EPHA2, ABCA8, DISP1, SLC46A3, DYRK2, PGBD5, GCNT3, CMTM7, MELK, HS6ST1, B3G…	0.877078	13.9034	123	7494	20581	1.29502	ENSG00000260903, ENSG00000135749, ENSG00000064225, ENSG00000168243, ENSG00000106304, ENSG00000115145, ENSG00000052344, ENSG00000168077, ENSG00000061676, ENSG00000091986, ENSG00000173852, ENSG00000164180, ENSG00000146433, ENSG00000092820, ENSG00000044115, ENSG00000185033, ENSG00000189403, ENSG00000100815, ENSG00000134817, ENSG00000144730, ENSG00000005471, ENSG00000160360, ENSG00000075461, ENSG0000…
GOTERM_BP_DIRECT	GO:0018146~keratan sulfate biosynthetic process	3	2.29008	GO:0018146	0.0131685	0.870499	ST3GAL6, ST3GAL2, B3GNT7	0.999964	18.3307	106	28	16792	16.973	ENSG00000064225, ENSG00000157350, ENSG00000156966
UP_KEYWORDS	ATP-binding	16	12.2137		0.0176245	0.262188	PLK4, RPS6KA2, KATNAL2, IPMK, EPHA2, ABCB4, ABCA8, DYRK2, NAV2, DCLK1, MAP3K7, UBE2E3, MELK, PLK2, TRIO, MAPKAPK2	0.952196	19.5189	123	1391	20581	1.92466	ENSG00000142731, ENSG00000071242, ENSG00000167216, ENSG00000151151, ENSG00000142627, ENSG00000005471, ENSG00000141338, ENSG00000127334, ENSG00000166833, ENSG00000133083, ENSG00000135341, ENSG00000170035, ENSG00000165304, ENSG00000145632, ENSG00000038382, ENSG00000162889
GOTERM_CC_DIRECT	GO:0030027~lamellipodium	5	3.81679	GO:0030027	0.0181247	0.498667	CDH1, NEDD9, CTNNA1, TIAM2, EPHA2	0.936831	19.6418	115	160	18224	4.95217	ENSG00000039068, ENSG00000111859, ENSG00000044115, ENSG00000146426, ENSG00000142627
GOTERM_MF_DIRECT	GO:0005524~ATP binding	17	12.9771	GO:0005524	0.018769	0.753922	PLK4, RPS6KA2, KATNAL2, IPMK, GUCY2C, EPHA2, ABCB4, ABCA8, DYRK2, NAV2, DCLK1, MAP3K7, UBE2E3, MELK, PLK2, TRIO, MAPKAPK2	0.985099	21.4583	104	1495	16881	1.84575	ENSG00000142731, ENSG00000071242, ENSG00000167216, ENSG00000151151, ENSG00000070019, ENSG00000142627, ENSG00000005471, ENSG00000141338, ENSG00000127334, ENSG00000166833, ENSG00000133083, ENSG00000135341, ENSG00000170035, ENSG00000165304, ENSG00000145632, ENSG00000038382, ENSG00000162889
UP_KEYWORDS	Cell projection	10	7.63359		0.0277633	0.354479	EZR, NEDD9, ARMC4, NCKAP1, PLK2, SPRY4, TIAM2, EPHA2, GOPC, ARHGAP35	0.99189	29.0956	123	721	20581	2.32074	ENSG00000092820, ENSG00000111859, ENSG00000169126, ENSG00000061676, ENSG00000145632, ENSG00000187678, ENSG00000146426, ENSG00000142627, ENSG00000047932, ENSG00000160007
INTERPRO	IPR000959:POLO box duplicated domain	2	1.52672		0.0300782	0.74569	PLK4, PLK2	0.999729	33.0558	114	5	18559	65.1193	ENSG00000142731, ENSG00000145632
GOTERM_MF_DIRECT	GO:0008559~xenobiotic-transporting ATPase activity	2	1.52672	GO:0008559	0.0301412	0.817054	ABCB4, ABCA8	0.99888	32.3043	104	5	16881	64.9269	ENSG00000005471, ENSG00000141338
KEGG_PATHWAY	hsa04670:Leukocyte transendothelial migration	4	3.05344		0.0306196	0.686827	EZR, CTNNA1, CLDN9, ARHGAP35	0.969285	29.7087	42	115	6879	5.69689	ENSG00000092820, ENSG00000044115, ENSG00000213937, ENSG00000160007
GOTERM_BP_DIRECT	GO:0071681~cellular response to indole-3-methanol	2	1.52672	GO:0071681	0.03088	0.982237	CDH1, CTNNA1	1	38.0688	106	5	16792	63.366	ENSG00000039068, ENSG00000044115
UP_KEYWORDS	Nucleotide-binding	18	13.7405		0.0349099	0.397313	PLK4, RPS6KA2, KATNAL2, IPMK, RNGTT, GUCY2C, EPHA2, ABCB4, ABCA8, DYRK2, NAV2, DCLK1, MAP3K7, UBE2E3, MELK, PLK2, TRIO, MAPKAPK2	0.997703	35.2047	123	1788	20581	1.68448	ENSG00000142731, ENSG00000071242, ENSG00000167216, ENSG00000151151, ENSG00000111880, ENSG00000070019, ENSG00000142627, ENSG00000005471, ENSG00000141338, ENSG00000127334, ENSG00000166833, ENSG00000133083, ENSG00000135341, ENSG00000170035, ENSG00000165304, ENSG00000145632, ENSG00000038382, ENSG00000162889
GOTERM_BP_DIRECT	GO:0000122~negative regulation of transcription from RNA polymerase II promoter	10	7.63359	GO:0000122	0.0363599	0.983082	EZR, MZF1, TCF4, HMGB1, ZNF746, ID2, HES1, ARHGAP35, RXRA, ZNF649	1	43.2076	106	720	16792	2.20021	ENSG00000092820, ENSG00000099326, ENSG00000196628, ENSG00000189403, ENSG00000181220, ENSG00000115738, ENSG00000114315, ENSG00000160007, ENSG00000186350, ENSG00000198093
GOTERM_BP_DIRECT	GO:0032958~inositol phosphate biosynthetic process	2	1.52672	GO:0032958	0.0369417	0.973422	IPMK, FGF2	1	43.729	106	6	16792	52.805	ENSG00000151151, ENSG00000138685
GOTERM_BP_DIRECT	GO:0048667~cell morphogenesis involved in neuron differentiation	2	1.52672	GO:0048667	0.0369417	0.973422	ID2, HES1	1	43.729	106	6	16792	52.805	ENSG00000115738, ENSG00000114315
GOTERM_BP_DIRECT	GO:1903672~positive regulation of sprouting angiogenesis	2	1.52672	GO:1903672	0.0369417	0.973422	HMGB1, FGF2	1	43.729	106	6	16792	52.805	ENSG00000189403, ENSG00000138685
UP_TISSUE	Epithelium	26	19.8473		0.0371561	0.983872	PCNX2, STAM2, PPP6R3, ZNF326, MAP3K7, UBE2E3, LMNB1, SHISAL2B, TMEM181, MZF1, CTNNA1, SEMA4B, HMGB1, TRIP11, RNGTT, EPHA2, ANKRD11, RPAP3, LMO7, FNDC3B, MTFR1, MELK, ARHGAP35, C18orf25, TRIO, ARID3A	0.983872	34.7586	118	2816	18912	1.47978	ENSG00000135749, ENSG00000115145, ENSG00000110075, ENSG00000162664, ENSG00000135341, ENSG00000170035, ENSG00000113368, ENSG00000145642, ENSG00000146433, ENSG00000099326, ENSG00000044115, ENSG00000185033, ENSG00000189403, ENSG00000100815, ENSG00000111880, ENSG00000142627, ENSG00000167522, ENSG00000005175, ENSG00000136153, ENSG00000075420, ENSG00000066855, ENSG00000165304, ENSG00000160007, ENSG0000…
UP_KEYWORDS	Phosphoprotein	60	45.8015		0.0381802	0.400737	PLK4, RPS6KA2, SCML4, NEDD9, STAM2, PPP6R3, CCDC80, FOXN3, JMJD1C, BAHCC1, ZNF326, TXNDC2, NAV2, TBCEL, UBE2E3, TMEM181, EZR, MZF1, CTNNA1, SEMA4B, HMGB1, TRIP11, SPATS2L, ABCB4, GPSM1, CACNG4, ANKRD11, PLA2G4C, CDH1, RPAP3, LMO7, BCL11B, RIPOR3, FNDC3B, MTFR1, PLK2, SPRY4, RXRA, ARID3A, IPMK, ERI1, PARD6B, MAP3K7, LMNB1, XIRP1, MAPKAPK2, ZFP64, EPHA2, ZNF367, TCF4, VGLL4, DYRK2, DCLK1, FGF2, ID2…	0.998715	37.8356	123	8246	20581	1.2175	ENSG00000142731, ENSG00000071242, ENSG00000146285, ENSG00000111859, ENSG00000115145, ENSG00000110075, ENSG00000091986, ENSG00000053254, ENSG00000171988, ENSG00000266074, ENSG00000162664, ENSG00000168454, ENSG00000166833, ENSG00000154114, ENSG00000170035, ENSG00000146433, ENSG00000092820, ENSG00000099326, ENSG00000044115, ENSG00000185033, ENSG00000189403, ENSG00000100815, ENSG00000196141, ENSG0000…
GOTERM_MF_DIRECT	GO:0044212~transcription regulatory region DNA binding	5	3.81679	GO:0044212	0.0414667	0.847469	MZF1, BCL11B, ZNF746, RXRA, ZNF649	0.999917	41.7186	104	213	16881	3.81027	ENSG00000099326, ENSG00000127152, ENSG00000181220, ENSG00000186350, ENSG00000198093
GOTERM_MF_DIRECT	GO:0003836~beta-galactoside (CMP) alpha-2,3-sialyltransferase activity	2	1.52672	GO:0003836	0.0419442	0.795138	ST3GAL6, ST3GAL2	0.999926	42.0876	104	7	16881	46.3764	ENSG00000064225, ENSG00000157350
GOTERM_CC_DIRECT	GO:0005938~cell cortex	4	3.05344	GO:0005938	0.0420269	0.726555	PLA2G4C, NEDD9, PARD6B, MELK	0.998471	40.149	115	123	18224	5.15348	ENSG00000105499, ENSG00000111859, ENSG00000124171, ENSG00000165304
UP_TISSUE	Epidermal carcinoma	2	1.52672		0.042517	0.90632	EZR, CDH1	0.991224	38.7405	118	7	18912	45.7918	ENSG00000092820, ENSG00000039068
GOTERM_BP_DIRECT	GO:0002043~blood vessel endothelial cell proliferation involved in sprouting angiogenesis	2	1.52672	GO:0002043	0.0429658	0.976766	BMPER, EPHA2	1	48.8723	106	7	16792	45.2615	ENSG00000164619, ENSG00000142627
GOTERM_BP_DIRECT	GO:0042908~xenobiotic transport	2	1.52672	GO:0042908	0.0429658	0.976766	ABCB4, ABCA8	1	48.8723	106	7	16792	45.2615	ENSG00000005471, ENSG00000141338
GOTERM_BP_DIRECT	GO:0018105~peptidyl-serine phosphorylation	4	3.05344	GO:0018105	0.0436459	0.967959	RPS6KA2, DCLK1, PLK2, MAPKAPK2	1	49.4245	106	125	16792	5.06928	ENSG00000071242, ENSG00000133083, ENSG00000145632, ENSG00000162889
GOTERM_BP_DIRECT	GO:0042475~odontogenesis of dentin-containing tooth	3	2.29008	GO:0042475	0.0464103	0.964237	CTNNA1, BCL11B, ANKRD11	1	51.6122	106	55	16792	8.64082	ENSG00000044115, ENSG00000127152, ENSG00000167522
GOTERM_BP_DIRECT	GO:0033598~mammary gland epithelial cell proliferation	2	1.52672	GO:0033598	0.0489526	0.960236	ID2, EPHA2	1	53.5457	106	8	16792	39.6038	ENSG00000115738, ENSG00000142627
INTERPRO	IPR003593:AAA+ ATPase domain	4	3.05344		0.0503588	0.862708	KATNAL2, NAV2, ABCB4, ABCA8	0.999999	49.287	114	136	18559	4.78818	ENSG00000167216, ENSG00000166833, ENSG00000005471, ENSG00000141338
UP_KEYWORDS	Transmembrane helix	43	32.8244		0.0517942	0.477746	XKR7, PCNX2, ST3GAL6, SPAM1, PRSS8, SCARA3, PRTG, NCKAP1, GUCY2C, CCDC80, SLAMF7, GPR20, DPY19L1, ST3GAL2, TMEM161B, SHISAL2B, NIPAL2, TMEM181, NIPA1, SEMA4B, APLNR, IL17RD, LEPROT, EPHA2, ABCB4, ABCA8, DISP1, CACNG4, SLC46A3, CDH1, DYRK2, PGBD5, LMO7, CMTM7, GCNT3, FNDC3B, HS6ST1, B3GNT7, CLDN9, MUC3A, SELENOT, NIPA2, BDNF	0.999888	47.768	123	5634	20581	1.27706	ENSG00000260903, ENSG00000135749, ENSG00000064225, ENSG00000106304, ENSG00000052344, ENSG00000168077, ENSG00000166450, ENSG00000061676, ENSG00000070019, ENSG00000091986, ENSG00000026751, ENSG00000204882, ENSG00000173852, ENSG00000157350, ENSG00000164180, ENSG00000145642, ENSG00000104361, ENSG00000146433, ENSG00000170113, ENSG00000185033, ENSG00000134817, ENSG00000144730, ENSG00000213625, ENSG0000…
UP_KEYWORDS	Glycosyltransferase	5	3.81679		0.0520328	0.456194	ST3GAL6, GCNT3, DPY19L1, ST3GAL2, B3GNT7	0.999892	47.9283	123	236	20581	3.54503	ENSG00000064225, ENSG00000140297, ENSG00000173852, ENSG00000157350, ENSG00000156966
GOTERM_CC_DIRECT	GO:0005768~endosome	5	3.81679	GO:0005768	0.0528801	0.745205	EZR, CDH1, HMGB1, LEPROT, RASSF9	0.999726	47.771	115	225	18224	3.52155	ENSG00000092820, ENSG00000039068, ENSG00000189403, ENSG00000213625, ENSG00000198774
UP_KEYWORDS	Transmembrane	43	32.8244		0.0540632	0.447889	XKR7, PCNX2, ST3GAL6, SPAM1, PRSS8, SCARA3, PRTG, NCKAP1, GUCY2C, CCDC80, SLAMF7, GPR20, DPY19L1, ST3GAL2, TMEM161B, SHISAL2B, NIPAL2, TMEM181, NIPA1, SEMA4B, APLNR, IL17RD, LEPROT, EPHA2, ABCB4, ABCA8, DISP1, CACNG4, SLC46A3, CDH1, DYRK2, PGBD5, LMO7, CMTM7, GCNT3, FNDC3B, HS6ST1, B3GNT7, CLDN9, MUC3A, SELENOT, NIPA2, BDNF	0.999925	49.274	123	5651	20581	1.27322	ENSG00000260903, ENSG00000135749, ENSG00000064225, ENSG00000106304, ENSG00000052344, ENSG00000168077, ENSG00000166450, ENSG00000061676, ENSG00000070019, ENSG00000091986, ENSG00000026751, ENSG00000204882, ENSG00000173852, ENSG00000157350, ENSG00000164180, ENSG00000145642, ENSG00000104361, ENSG00000146433, ENSG00000170113, ENSG00000185033, ENSG00000134817, ENSG00000144730, ENSG00000213625, ENSG0000…
GOTERM_CC_DIRECT	GO:0016342~catenin complex	2	1.52672	GO:0016342	0.0549228	0.704339	CDH1, CTNNA1	0.999803	49.1018	115	9	18224	35.2155	ENSG00000039068, ENSG00000044115
GOTERM_CC_DIRECT	GO:0016600~flotillin complex	2	1.52672	GO:0016600	0.0549228	0.704339	CDH1, CTNNA1	0.999803	49.1018	115	9	18224	35.2155	ENSG00000039068, ENSG00000044115
SMART	SM00382:AAA	4	3.05344		0.0554976	0.879076	KATNAL2, NAV2, ABCB4, ABCA8	0.985377	44.9879	65	136	10057	4.55068	ENSG00000167216, ENSG00000166833, ENSG00000005471, ENSG00000141338
UP_KEYWORDS	Developmental protein	11	8.39695		0.0555652	0.437323	TXNDC2, SEMA4B, NKX1-2, DCLK1, PRTG, APLNR, FGF2, ID2, SPRY4, DISP1, GPSM1	0.999943	50.2489	123	949	20581	1.93949	ENSG00000168454, ENSG00000185033, ENSG00000229544, ENSG00000133083, ENSG00000166450, ENSG00000134817, ENSG00000138685, ENSG00000115738, ENSG00000187678, ENSG00000154309, ENSG00000160360
KEGG_PATHWAY	hsa04390:Hippo signaling pathway	4	3.05344		0.0602856	0.824659	CDH1, CTNNA1, PARD6B, ID2	0.999055	50.5818	42	151	6879	4.33869	ENSG00000039068, ENSG00000044115, ENSG00000124171, ENSG00000115738
GOTERM_BP_DIRECT	GO:0042118~endothelial cell activation	2	1.52672	GO:0042118	0.0608152	0.975794	TCF4, BMPER	1	61.6507	106	10	16792	31.683	ENSG00000196628, ENSG00000164619
UP_KEYWORDS	Repressor	8	6.10687		0.062617	0.458982	SCML4, BCL11B, ZNF746, ID2, FOXN3, HES1, ARHGAP35, ZNF649	0.999984	54.6002	123	592	20581	2.26115	ENSG00000146285, ENSG00000127152, ENSG00000181220, ENSG00000115738, ENSG00000053254, ENSG00000114315, ENSG00000160007, ENSG00000198093
GOTERM_BP_DIRECT	GO:0016197~endosomal transport	3	2.29008	GO:0016197	0.0641635	0.974062	STAM2, DCLK1, RASSF9	1	63.6869	106	66	16792	7.20069	ENSG00000115145, ENSG00000133083, ENSG00000198774
GOTERM_BP_DIRECT	GO:0006468~protein phosphorylation	7	5.34351	GO:0006468	0.0663862	0.970718	PLK4, DYRK2, DCLK1, GUCY2C, PLK2, TRIO, MAPKAPK2	1	64.9823	106	456	16792	2.43181	ENSG00000142731, ENSG00000127334, ENSG00000133083, ENSG00000070019, ENSG00000145632, ENSG00000038382, ENSG00000162889
GOTERM_BP_DIRECT	GO:0048715~negative regulation of oligodendrocyte differentiation	2	1.52672	GO:0048715	0.0666914	0.964059	ID2, HES1	1	65.1567	106	11	16792	28.8027	ENSG00000115738, ENSG00000114315
GOTERM_BP_DIRECT	GO:0048711~positive regulation of astrocyte differentiation	2	1.52672	GO:0048711	0.0666914	0.964059	ID2, HES1	1	65.1567	106	11	16792	28.8027	ENSG00000115738, ENSG00000114315
UP_KEYWORDS	Endosome	7	5.34351		0.0667886	0.46319	CDH1, STAM2, HMGB1, LEPROT, RASSF9, NIPA2, NIPA1	0.999993	57.0069	123	481	20581	2.43509	ENSG00000039068, ENSG00000115145, ENSG00000189403, ENSG00000213625, ENSG00000198774, ENSG00000140157, ENSG00000170113
GOTERM_MF_DIRECT	GO:0004672~protein kinase activity	6	4.58015	GO:0004672	0.068783	0.895655	RPS6KA2, DCLK1, MAP3K7, GUCY2C, MELK, MAPKAPK2	1	59.6853	104	359	16881	2.71282	ENSG00000071242, ENSG00000133083, ENSG00000135341, ENSG00000070019, ENSG00000165304, ENSG00000162889
INTERPRO	IPR001478:PDZ domain	4	3.05344		0.068919	0.909384	LMO7, PARD6B, TIAM2, GOPC	1	60.8729	114	155	18559	4.20125	ENSG00000136153, ENSG00000124171, ENSG00000146426, ENSG00000047932
SMART	SM00228:PDZ	4	3.05344		0.0690599	0.82884	LMO7, PARD6B, TIAM2, GOPC	0.994986	52.7161	65	149	10057	4.15364	ENSG00000136153, ENSG00000124171, ENSG00000146426, ENSG00000047932
GOTERM_BP_DIRECT	GO:0007224~smoothened signaling pathway	3	2.29008	GO:0007224	0.0693454	0.961588	DYRK2, HES1, DISP1	1	66.6399	106	69	16792	6.88761	ENSG00000127334, ENSG00000114315, ENSG00000154309
SMART	SM00325:RhoGEF	3	2.29008		0.0694794	0.736105	ECT2L, TIAM2, TRIO	0.99515	52.9386	65	68	10057	6.82602	ENSG00000203734, ENSG00000146426, ENSG00000038382
INTERPRO	IPR000219:Dbl homology (DH) domain	3	2.29008		0.0696181	0.884304	ECT2L, TIAM2, TRIO	1	61.2572	114	71	18559	6.8788	ENSG00000203734, ENSG00000146426, ENSG00000038382
GOTERM_MF_DIRECT	GO:0015643~toxic substance binding	2	1.52672	GO:0015643	0.0708329	0.869802	GUCY2C, TMEM181	1	60.8022	104	12	16881	27.0529	ENSG00000070019, ENSG00000146433
GOTERM_MF_DIRECT	GO:0045295~gamma-catenin binding	2	1.52672	GO:0045295	0.0708329	0.869802	CDH1, CTNNA1	1	60.8022	104	12	16881	27.0529	ENSG00000039068, ENSG00000044115
GOTERM_BP_DIRECT	GO:0018108~peptidyl-tyrosine phosphorylation	4	3.05344	GO:0018108	0.071092	0.957522	DYRK2, FGF2, MELK, EPHA2	1	67.5836	106	153	16792	4.14157	ENSG00000127334, ENSG00000138685, ENSG00000165304, ENSG00000142627
GOTERM_BP_DIRECT	GO:0007265~Ras protein signal transduction	3	2.29008	GO:0007265	0.0711026	0.949862	FGF2, PLK2, MAPKAPK2	1	67.5892	106	70	16792	6.78922	ENSG00000138685, ENSG00000145632, ENSG00000162889
GOTERM_BP_DIRECT	GO:0071285~cellular response to lithium ion	2	1.52672	GO:0071285	0.0783347	0.956918	CDH1, ID2	1	71.2369	106	13	16792	24.3716	ENSG00000039068, ENSG00000115738
UP_KEYWORDS	Ubl conjugation	16	12.2137		0.0794255	0.507162	PLK4, CTNNA1, CCDC80, EPHA2, CDH1, RPAP3, DYRK2, BCL11B, TRIM62, MAP3K7, ZNF746, FGF2, LMNB1, RXRA, ARID3A, MAPKAPK2	0.999999	63.6009	123	1705	20581	1.57021	ENSG00000142731, ENSG00000044115, ENSG00000091986, ENSG00000142627, ENSG00000039068, ENSG00000005175, ENSG00000127334, ENSG00000127152, ENSG00000116525, ENSG00000135341, ENSG00000181220, ENSG00000138685, ENSG00000113368, ENSG00000186350, ENSG00000116017, ENSG00000162889
UP_KEYWORDS	Cell membrane	26	19.8473		0.0802981	0.494195	EZR, CTNNA1, GNG4, SPAM1, HMGB1, PRSS8, NCKAP1, APLNR, IL17RD, GUCY2C, EPHA2, ABCB4, ABCA8, GPSM1, CACNG4, GPR20, CDH1, PARD6B, MAP3K7, MELK, SPRY4, GOPC, CLDN9, ARHGAP35, NIPA1, NIPA2	0.999999	64.02	123	3175	20581	1.37022	ENSG00000092820, ENSG00000044115, ENSG00000168243, ENSG00000106304, ENSG00000189403, ENSG00000052344, ENSG00000061676, ENSG00000134817, ENSG00000144730, ENSG00000070019, ENSG00000142627, ENSG00000005471, ENSG00000141338, ENSG00000160360, ENSG00000075461, ENSG00000204882, ENSG00000039068, ENSG00000124171, ENSG00000135341, ENSG00000165304, ENSG00000187678, ENSG00000047932, ENSG00000213937, ENSG0000…
GOTERM_MF_DIRECT	GO:0005089~Rho guanyl-nucleotide exchange factor activity	3	2.29008	GO:0005089	0.0803536	0.873338	ECT2L, TIAM2, TRIO	1	65.6251	104	77	16881	6.32405	ENSG00000203734, ENSG00000146426, ENSG00000038382
GOTERM_BP_DIRECT	GO:0030324~lung development	3	2.29008	GO:0030324	0.081941	0.956667	HMGB1, FGF2, HES1	1	72.9089	106	76	16792	6.25323	ENSG00000189403, ENSG00000138685, ENSG00000114315
INTERPRO	IPR012163:Sialyltransferase	2	1.52672		0.0819765	0.899823	ST3GAL6, ST3GAL2	1	67.5004	114	14	18559	23.2569	ENSG00000064225, ENSG00000157350
GOTERM_BP_DIRECT	GO:0043537~negative regulation of blood vessel endothelial cell migration	2	1.52672	GO:0043537	0.0841023	0.953984	HMGB1, FGF2	1	73.8669	106	14	16792	22.6307	ENSG00000189403, ENSG00000138685
GOTERM_BP_DIRECT	GO:0031103~axon regeneration	2	1.52672	GO:0031103	0.0841023	0.953984	CTNNA1, DHFR	1	73.8669	106	14	16792	22.6307	ENSG00000044115, ENSG00000228716
KEGG_PATHWAY	hsa00533:Glycosaminoglycan biosynthesis - keratan sulfate	2	1.52672		0.085851	0.8661	ST3GAL2, B3GNT7	0.999957	63.8509	42	15	6879	21.8381	ENSG00000157350, ENSG00000156966
GOTERM_BP_DIRECT	GO:0045944~positive regulation of transcription from RNA polymerase II promoter	11	8.39695	GO:0045944	0.0864666	0.951759	MZF1, TCF4, HMGB1, BCL11B, ZNF746, MAML3, FGF2, HES1, RXRA, ZNF649, ARID3A	1	74.8786	106	981	16792	1.77632	ENSG00000099326, ENSG00000196628, ENSG00000189403, ENSG00000127152, ENSG00000181220, ENSG00000196782, ENSG00000138685, ENSG00000114315, ENSG00000186350, ENSG00000198093, ENSG00000116017
UP_TISSUE	Trachea	6	4.58015		0.0901492	0.967696	WDR27, FNDC3B, NCKAP1, PLK2, C18orf25, XIRP1	0.999966	65.5479	118	384	18912	2.50424	ENSG00000184465, ENSG00000075420, ENSG00000061676, ENSG00000145632, ENSG00000152242, ENSG00000168334
GOTERM_BP_DIRECT	GO:0035023~regulation of Rho protein signal transduction	3	2.29008	GO:0035023	0.0913341	0.953896	ECT2L, TIAM2, TRIO	1	76.8473	106	81	16792	5.86723	ENSG00000203734, ENSG00000146426, ENSG00000038382
GOTERM_CC_DIRECT	GO:0032587~ruffle membrane	3	2.29008	GO:0032587	0.093342	0.842694	EZR, SPRY4, EPHA2	1	69.0101	115	82	18224	5.79767	ENSG00000092820, ENSG00000187678, ENSG00000142627
COG_ONTOLOGY	Defense mechanisms	2	1.52672		0.0937677	0.325537	ABCB4, ABCA8	0.325537	31.3347	10	22	2026	18.4182	ENSG00000005471, ENSG00000141338
PIR_SUPERFAMILY	PIRSF005557:sialyltransferase	2	1.52672		0.0951904	0.727577	ST3GAL6, ST3GAL2	0.727577	48.4318	13	14	1692	18.5934	ENSG00000064225, ENSG00000157350
GOTERM_CC_DIRECT	GO:0005654~nucleoplasm	24	18.3206	GO:0005654	0.0952125	0.813384	RPS6KA2, ARMC4, IPMK, WDR27, STAM2, HMGB1, RNGTT, IL17RD, PPP6R3, MAML3, DHFR, HES1, JMJD1C, ANKRD11, ZNF326, ZNF367, PLA2G4C, DYRK2, NAV2, LMNB1, ID2, RXRA, ARID3A, MAPKAPK2	1	69.7658	115	2784	18224	1.36612	ENSG00000071242, ENSG00000169126, ENSG00000151151, ENSG00000184465, ENSG00000115145, ENSG00000189403, ENSG00000111880, ENSG00000144730, ENSG00000110075, ENSG00000196782, ENSG00000228716, ENSG00000114315, ENSG00000171988, ENSG00000167522, ENSG00000162664, ENSG00000165244, ENSG00000105499, ENSG00000127334, ENSG00000166833, ENSG00000113368, ENSG00000115738, ENSG00000186350, ENSG00000116017, ENSG0000…
C4 (p-values generated by one-sided Fisher's Exact test)
Category	Term	Count	Count.Percent	GO.Term	PValue	Benjamini	geneSymbol	Bonferroni	FDR	List.Total	Pop.Hits	Pop.Total	Fold.Enrichment	ENSG
UP_KEYWORDS	Wnt signaling pathway	11	6.32184		1.32345e-06	0.000277885	CSNK2A2, WLS, ROR2, TCF7, DKK1, WNT8A, MCC, HMGXB4, TRABD2B, AXIN2, DACT1	0.000277885	0.00167204	158	181	20581	7.91632	ENSG00000070770, ENSG00000116729, ENSG00000169071, ENSG00000081059, ENSG00000107984, ENSG00000061492, ENSG00000171444, ENSG00000100281, ENSG00000269113, ENSG00000168646, ENSG00000165617
UP_KEYWORDS	Phosphoprotein	92	52.8736		4.18195e-06	0.000439009	TUBB2A, FKBP5, MAP3K3, ROR2, ACSL5, SLC6A15, VAV3, ARHGAP20, CNTNAP2, SFN, RHOU, SH3PXD2B, RAB18, PPP1R17, ABLIM1, GPATCH2L, GPR84, TMEM41B, SLC25A13, GLS, WIPF1, TNS4, CSNK2A2, TNRC18, NFE2L2, BOD1L1, TANK, ADGRL2, KCNA5, HMGXB4, MDFIC, EPS8, SNX9, AFF1, ZFHX3, NCOR2, KLF10, TRMT9B, TMEM154, SPARCL1, MYH15, PRKCI, USP1, WWTR1, EOMES, DACT1, SATB2, LRRC4C, ALDH3A2, EVA1A, ARHGAP10, CCND2, C5AR1, …	0.000877825	0.00528336	158	8246	20581	1.4533	ENSG00000137267, ENSG00000096060, ENSG00000198909, ENSG00000169071, ENSG00000197142, ENSG00000072041, ENSG00000134215, ENSG00000137727, ENSG00000174469, ENSG00000175793, ENSG00000116574, ENSG00000174705, ENSG00000099246, ENSG00000106341, ENSG00000099204, ENSG00000089916, ENSG00000139572, ENSG00000166471, ENSG00000004864, ENSG00000115419, ENSG00000115935, ENSG00000131746, ENSG00000070770, ENSG0000…
UP_KEYWORDS	Developmental protein	21	12.069		3.73824e-05	0.0026134	TENM4, SATB2, WLS, ROR2, DAB1, NHLH2, NODAL, CEMIP2, SOX11, GAP43, CUX1, RAB18, GSC, DKK1, WNT8A, MDGA1, SERPINE2, AXIN2, DACT1, STIL, EOMES	0.00781972	0.0472189	158	949	20581	2.88245	ENSG00000149256, ENSG00000119042, ENSG00000116729, ENSG00000169071, ENSG00000173406, ENSG00000177551, ENSG00000156574, ENSG00000135048, ENSG00000176887, ENSG00000172020, ENSG00000257923, ENSG00000099246, ENSG00000133937, ENSG00000107984, ENSG00000061492, ENSG00000112139, ENSG00000135919, ENSG00000168646, ENSG00000165617, ENSG00000123473, ENSG00000163508
GOTERM_BP_DIRECT	GO:0030178~negative regulation of Wnt signaling pathway	6	3.44828	GO:0030178	7.60787e-05	0.0707883	TSKU, GSC, DKK1, HMGXB4, TRABD2B, DACT1	0.0707883	0.119589	143	52	16792	13.5492	ENSG00000182704, ENSG00000133937, ENSG00000107984, ENSG00000100281, ENSG00000269113, ENSG00000165617
UP_KEYWORDS	Polymorphism	116	66.6667		8.24129e-05	0.00431751	CXCR5, MAP3K3, ROR2, ACSL5, VAV3, ARHGAP20, RAB18, CDH26, MGST2, ACKR1, ABLIM1, GPR84, TTC39B, GLS, MYO3B, TNS4, ZNF611, BOD1L1, TANK, KCNA5, NODAL, HMGXB4, B4GALNT3, ADRA2C, NCOR2, ZFHX3, GRM4, TMEM154, SPARCL1, EOMES, TSKU, WLS, AL162171.1, CEMIP2, CUX1, MCC, LMNB1, STIL, IPO5, DEC1, CDK15, SNX16, DAB1, DSEL, GTDC1, MDGA1, FANCF, TOP1, AXIN2, TUBB2A, SERPINB11, CNTNAP2, SLC6A15, SFN, SLC22A2, T…	0.0171585	0.104071	158	12043	20581	1.25468	ENSG00000160683, ENSG00000198909, ENSG00000169071, ENSG00000197142, ENSG00000134215, ENSG00000137727, ENSG00000099246, ENSG00000124215, ENSG00000085871, ENSG00000213088, ENSG00000099204, ENSG00000139572, ENSG00000155158, ENSG00000115419, ENSG00000071909, ENSG00000131746, ENSG00000213020, ENSG00000038219, ENSG00000136560, ENSG00000130037, ENSG00000156574, ENSG00000100281, ENSG00000139044, ENSG0000…
GOTERM_BP_DIRECT	GO:0016055~Wnt signaling pathway	9	5.17241	GO:0016055	0.000191787	0.0883928	CSNK2A2, WLS, TCF7, WNT8A, MCC, HMGXB4, TRABD2B, AXIN2, DACT1	0.168972	0.301216	143	187	16792	5.65155	ENSG00000070770, ENSG00000116729, ENSG00000081059, ENSG00000061492, ENSG00000171444, ENSG00000100281, ENSG00000269113, ENSG00000168646, ENSG00000165617
GOTERM_BP_DIRECT	GO:0051966~regulation of synaptic transmission, glutamatergic	4	2.29885	GO:0051966	0.00092622	0.257752	SYT1, GRM4, DKK1, SERPINE2	0.591072	1.44686	143	23	16792	20.422	ENSG00000067715, ENSG00000124493, ENSG00000107984, ENSG00000135919
KEGG_PATHWAY	hsa04310:Wnt signaling pathway	7	4.02299		0.00109995	0.139013	CSNK2A2, CCND2, TCF7, DKK1, WNT8A, MAPK8, AXIN2	0.139013	1.28363	60	138	6879	5.81558	ENSG00000070770, ENSG00000118971, ENSG00000081059, ENSG00000107984, ENSG00000061492, ENSG00000107643, ENSG00000168646
GOTERM_BP_DIRECT	GO:0000122~negative regulation of transcription from RNA polymerase II promoter	16	9.1954	GO:0000122	0.00115057	0.242502	SATB2, NODAL, SOX11, NCOR2, ZFHX3, CUX1, KLF10, GSC, SALL1, DKK1, TCF7, ZEB2, WWTR1, DACT1, ZNF675, EOMES	0.67075	1.79436	143	720	16792	2.60948	ENSG00000119042, ENSG00000156574, ENSG00000176887, ENSG00000196498, ENSG00000140836, ENSG00000257923, ENSG00000155090, ENSG00000133937, ENSG00000103449, ENSG00000107984, ENSG00000081059, ENSG00000169554, ENSG00000018408, ENSG00000165617, ENSG00000197372, ENSG00000163508
GOTERM_BP_DIRECT	GO:0021915~neural tube development	4	2.29885	GO:0021915	0.00203353	0.324884	TCF7, EPHA2, DACT1, STIL	0.859753	3.15087	143	30	16792	15.6569	ENSG00000081059, ENSG00000142627, ENSG00000165617, ENSG00000123473
GOTERM_MF_DIRECT	GO:0003779~actin binding	9	5.17241	GO:0003779	0.00234902	0.47748	TNS4, INPPL1, KLHL33, SORBS1, EPS8, ABLIM1, MYH15, WIPF1, MYO3B	0.47748	3.05507	142	278	16881	3.84864	ENSG00000131746, ENSG00000165458, ENSG00000185271, ENSG00000095637, ENSG00000151491, ENSG00000099204, ENSG00000144821, ENSG00000115935, ENSG00000071909
GOTERM_BP_DIRECT	GO:0090090~negative regulation of canonical Wnt signaling pathway	7	4.02299	GO:0090090	0.00263739	0.346061	ROR2, DKK1, MCC, WWTR1, AXIN2, DACT1, CDH2	0.921797	4.06848	143	163	16792	5.04286	ENSG00000169071, ENSG00000107984, ENSG00000171444, ENSG00000018408, ENSG00000168646, ENSG00000165617, ENSG00000170558
UP_KEYWORDS	Neurogenesis	8	4.5977		0.00312426	0.123154	DAB1, CHN1, MDGA1, TMEM41B, SERPINE2, SOX11, GAP43, DACT1	0.481658	3.87625	158	250	20581	4.1683	ENSG00000173406, ENSG00000128656, ENSG00000112139, ENSG00000166471, ENSG00000135919, ENSG00000176887, ENSG00000172020, ENSG00000165617
UP_KEYWORDS	Chromosomal rearrangement	9	5.17241		0.00418833	0.136619	SATB2, CNTNAP2, LMNB1, ARHGAP20, TOP1, ASXL2, STIL, EOMES, AFF1	0.585796	5.16453	158	334	20581	3.50999	ENSG00000119042, ENSG00000174469, ENSG00000113368, ENSG00000137727, ENSG00000198900, ENSG00000143970, ENSG00000123473, ENSG00000163508, ENSG00000172493
GOTERM_MF_DIRECT	GO:0008013~beta-catenin binding	5	2.87356	GO:0008013	0.00493065	0.494452	SALL1, TCF7, AXIN2, DACT1, CDH2	0.744421	6.31302	142	82	16881	7.2488	ENSG00000103449, ENSG00000081059, ENSG00000168646, ENSG00000165617, ENSG00000170558
UP_KEYWORDS	Ubl conjugation	24	13.7931		0.00523178	0.145608	SATB2, NFE2L2, TUBB2A, SERTAD2, CCND2, BOD1L1, KCNA5, MIS18BP1, EPS8, SFN, EPHA2, SNX9, ZFHX3, KLF10, CUX1, GPR37, SALL1, LMNB1, MYH15, USP1, TOP1, ZEB2, AXIN2, STIL	0.667647	6.41239	158	1705	20581	1.83356	ENSG00000119042, ENSG00000116044, ENSG00000137267, ENSG00000179833, ENSG00000118971, ENSG00000038219, ENSG00000130037, ENSG00000129534, ENSG00000151491, ENSG00000175793, ENSG00000142627, ENSG00000130340, ENSG00000140836, ENSG00000155090, ENSG00000257923, ENSG00000170775, ENSG00000103449, ENSG00000113368, ENSG00000144821, ENSG00000162607, ENSG00000198900, ENSG00000169554, ENSG00000168646, ENSG0000…
GOTERM_BP_DIRECT	GO:0007420~brain development	7	4.02299	GO:0007420	0.00557497	0.537311	SYT1, RAB18, NODAL, MDGA1, CNTNAP2, EOMES, ZFHX3	0.99546	8.41734	143	190	16792	4.32624	ENSG00000067715, ENSG00000099246, ENSG00000156574, ENSG00000112139, ENSG00000174469, ENSG00000163508, ENSG00000140836
UP_KEYWORDS	Cell junction	13	7.47126		0.00568553	0.139009	SYT1, TNS4, LRRC4C, RHOU, SH3PXD2B, LIN7A, SORBS1, KAZN, EPS8, TES, EPHA2, GAP43, DACT1	0.698012	6.95029	158	675	20581	2.5087	ENSG00000067715, ENSG00000131746, ENSG00000148948, ENSG00000116574, ENSG00000174705, ENSG00000111052, ENSG00000095637, ENSG00000189337, ENSG00000151491, ENSG00000135269, ENSG00000142627, ENSG00000172020, ENSG00000165617
GOTERM_BP_DIRECT	GO:0001501~skeletal system development	6	3.44828	GO:0001501	0.00616427	0.525677	KLF10, SH3PXD2B, CMKLR1, SOX11, EPHA2, USP1	0.997438	9.26722	143	137	16792	5.14277	ENSG00000155090, ENSG00000174705, ENSG00000174600, ENSG00000176887, ENSG00000142627, ENSG00000162607
GOTERM_MF_DIRECT	GO:0005515~protein binding	89	51.1494	GO:0005515	0.00813511	0.528337	TUBB2A, CXCR5, FKBP5, MAP3K3, ROR2, NHLH2, VAV3, CNTNAP2, SFN, RHOU, SH3PXD2B, RAB18, TCF7, LIMD2, ABLIM1, GPATCH2L, TES, GLS, WIPF1, COLGALT2, TNS4, CSNK2A2, NFE2L2, USP18, TANK, KCNA5, MDFIC, EPS8, SCOC, SNX9, ADRA2C, AFF1, ZFHX3, NCOR2, KLF10, OGN, RNF24, FAM9B, PRKCI, USP1, WWTR1, DACT1, TMTC2, LRRC4C, SATB2, WLS, ARHGAP10, CCND2, INPPL1, AL162171.1, SORBS1, JAKMIP1, CD44, DKK1, MCC, KAZN, TR…	0.895071	10.2162	142	8785	16881	1.20436	ENSG00000137267, ENSG00000160683, ENSG00000096060, ENSG00000198909, ENSG00000169071, ENSG00000177551, ENSG00000134215, ENSG00000174469, ENSG00000175793, ENSG00000116574, ENSG00000174705, ENSG00000099246, ENSG00000081059, ENSG00000136490, ENSG00000099204, ENSG00000089916, ENSG00000135269, ENSG00000115419, ENSG00000115935, ENSG00000198756, ENSG00000131746, ENSG00000070770, ENSG00000116044, ENSG0000…
UP_TISSUE	Brain	82	47.1264		0.00837519	0.610141	SERTAD2, TUBB2A, FKBP5, MAP3K3, ROR2, NHLH2, GOLGA8B, SLC6A15, ARHGAP20, CNTNAP2, AGPAT3, GSTT2B, RHOU, SH3PXD2B, RAB18, PPP1R17, DPY19L1, LIMD2, GALNT10, GPATCH2L, GPR84, TMEM41B, TTC39B, GLS, COLGALT2, TNS4, TNRC18, USP18, ADGRL2, HMGXB4, EPS8, MEIS3, SCOC, ADAM19, ADRA2C, NWD2, NCOR2, GRM4, SPARCL1, MYH15, USP1, EOMES, TMTC2, SATB2, LRRC4C, ALDH3A2, TSKU, C5AR1, SORBS1, MAML3, CEMIP2, JAKMIP1,…	0.610141	9.09354	152	8256	18912	1.23577	ENSG00000179833, ENSG00000137267, ENSG00000096060, ENSG00000198909, ENSG00000169071, ENSG00000177551, ENSG00000215252, ENSG00000072041, ENSG00000137727, ENSG00000174469, ENSG00000160216, ENSG00000133433, ENSG00000116574, ENSG00000174705, ENSG00000099246, ENSG00000106341, ENSG00000173852, ENSG00000136490, ENSG00000164574, ENSG00000089916, ENSG00000139572, ENSG00000166471, ENSG00000155158, ENSG0000…
GOTERM_BP_DIRECT	GO:0007269~neurotransmitter secretion	4	2.29885	GO:0007269	0.00916866	0.627537	SYT1, GRM4, LIN7A, SLC22A2	0.999862	13.4865	143	51	16792	9.20993	ENSG00000067715, ENSG00000124493, ENSG00000111052, ENSG00000112499
KEGG_PATHWAY	hsa04390:Hippo signaling pathway	6	3.44828		0.00921229	0.467056	CCND2, TCF7, WNT8A, PRKCI, WWTR1, AXIN2	0.715971	10.2951	60	151	6879	4.55563	ENSG00000118971, ENSG00000081059, ENSG00000061492, ENSG00000163558, ENSG00000018408, ENSG00000168646
GOTERM_MF_DIRECT	GO:0005070~SH3/SH2 adaptor activity	4	2.29885	GO:0005070	0.0114509	0.54827	SORBS1, CHN1, EPS8, VAV3	0.958359	14.0963	142	56	16881	8.49145	ENSG00000095637, ENSG00000128656, ENSG00000151491, ENSG00000134215
GOTERM_CC_DIRECT	GO:0043005~neuron projection	7	4.02299	GO:0043005	0.0121912	0.902759	TENM4, SYT1, SLC6A1, RIT2, LIN7A, DAB1, OPRK1	0.902759	14.1399	147	237	18224	3.66164	ENSG00000149256, ENSG00000067715, ENSG00000157103, ENSG00000152214, ENSG00000111052, ENSG00000173406, ENSG00000082556
UP_KEYWORDS	Alternative splicing	96	55.1724		0.0135652	0.272897	CXCR5, FKBP5, MAP3K3, ACSL5, SERPINB11, GOLGA8B, SLC6A15, VAV3, ARHGAP20, CNTNAP2, AGPAT3, SFN, SLC22A2, RHOU, RAB18, TCF7, CDH26, PPP1R17, DPY19L1, GALNT10, MGST2, ACKR1, ABLIM1, GPATCH2L, TMEM41B, TES, TTC39B, SLC25A13, GLS, WIPF1, MYO3B, ZNF611, TNRC18, NFE2L2, DNAH17, TANK, ADGRL2, KCNA5, MDFIC, EPS8, MEIS3, SCOC, ADAM19, AFF1, ZFHX3, NCOR2, KLF10, GRM4, WNT8A, TRMT9B, TTC29, SPARCL1, RNF24, …	0.943198	15.8489	158	10587	20581	1.18116	ENSG00000160683, ENSG00000096060, ENSG00000198909, ENSG00000197142, ENSG00000206072, ENSG00000215252, ENSG00000072041, ENSG00000134215, ENSG00000137727, ENSG00000174469, ENSG00000160216, ENSG00000175793, ENSG00000112499, ENSG00000116574, ENSG00000099246, ENSG00000081059, ENSG00000124215, ENSG00000106341, ENSG00000173852, ENSG00000164574, ENSG00000085871, ENSG00000213088, ENSG00000099204, ENSG0000…
GOTERM_BP_DIRECT	GO:0009967~positive regulation of signal transduction	4	2.29885	GO:0009967	0.0149074	0.765288	SORBS1, CHN1, EPS8, VAV3	0.999999	21.04	143	61	16792	7.7001	ENSG00000095637, ENSG00000128656, ENSG00000151491, ENSG00000134215
GOTERM_BP_DIRECT	GO:0050770~regulation of axonogenesis	3	1.72414	GO:0050770	0.0159936	0.756932	LRRC4C, OGN, CHN1	1	22.3982	143	23	16792	15.3165	ENSG00000148948, ENSG00000106809, ENSG00000128656
GOTERM_BP_DIRECT	GO:0010085~polarity specification of proximal/distal axis	2	1.14943	GO:0010085	0.0168418	0.744848	WNT8A, NODAL	1	23.4437	143	2	16792	117.427	ENSG00000061492, ENSG00000156574
UP_KEYWORDS	Actin-binding	7	4.02299		0.0188019	0.32874	TNS4, INPPL1, EPS8, ABLIM1, MYH15, WIPF1, MYO3B	0.981426	21.3219	158	274	20581	3.3278	ENSG00000131746, ENSG00000165458, ENSG00000151491, ENSG00000099204, ENSG00000144821, ENSG00000115935, ENSG00000071909
INTERPRO	IPR009057:Homeodomain-like	8	4.5977		0.0195736	0.999431	CUX1, SATB2, GSC, MIS18BP1, MEIS3, ZEB2, NCOR2, ZFHX3	0.999431	23.925	151	336	18559	2.92636	ENSG00000257923, ENSG00000119042, ENSG00000133937, ENSG00000129534, ENSG00000105419, ENSG00000169554, ENSG00000196498, ENSG00000140836
GOTERM_CC_DIRECT	GO:0005667~transcription factor complex	6	3.44828	GO:0005667	0.019686	0.848751	SATB2, GSC, TCF7, NHLH2, WWTR1, ZFHX3	0.977124	21.8946	147	193	18224	3.85408	ENSG00000119042, ENSG00000133937, ENSG00000081059, ENSG00000177551, ENSG00000018408, ENSG00000140836
UP_KEYWORDS	Cell projection	12	6.89655		0.0225466	0.35297	TENM4, RHOU, SH3PXD2B, DNAH17, INPPL1, MCC, EPS8, CNTNAP2, EPHA2, SNX9, WIPF1, GAP43	0.991679	25.0325	158	721	20581	2.16798	ENSG00000149256, ENSG00000116574, ENSG00000174705, ENSG00000187775, ENSG00000165458, ENSG00000171444, ENSG00000151491, ENSG00000174469, ENSG00000142627, ENSG00000130340, ENSG00000115935, ENSG00000172020
GOTERM_BP_DIRECT	GO:0001707~mesoderm formation	3	1.72414	GO:0001707	0.0232487	0.825555	WLS, DKK1, EOMES	1	30.9246	143	28	16792	12.5814	ENSG00000116729, ENSG00000107984, ENSG00000163508
UP_KEYWORDS	SH3 domain	6	3.44828		0.0247264	0.354772	ARHGAP10, SH3PXD2B, SORBS1, EPS8, VAV3, SNX9	0.994793	27.1175	158	215	20581	3.63515	ENSG00000071205, ENSG00000174705, ENSG00000095637, ENSG00000151491, ENSG00000134215, ENSG00000130340
GOTERM_CC_DIRECT	GO:0016023~cytoplasmic, membrane-bounded vesicle	5	2.87356	GO:0016023	0.0249185	0.797734	WLS, C5AR1, SNX9, AXIN2, WIPF1	0.991725	26.9209	147	138	18224	4.49177	ENSG00000116729, ENSG00000197405, ENSG00000130340, ENSG00000168646, ENSG00000115935
GOTERM_BP_DIRECT	GO:0030538~embryonic genitalia morphogenesis	2	1.14943	GO:0030538	0.0251568	0.827301	ROR2, TCF7	1	33.0167	143	3	16792	78.2844	ENSG00000169071, ENSG00000081059
GOTERM_BP_DIRECT	GO:0046326~positive regulation of glucose import	3	1.72414	GO:0046326	0.026463	0.821896	NFE2L2, SORBS1, PRKCI	1	34.4145	143	30	16792	11.7427	ENSG00000116044, ENSG00000095637, ENSG00000163558
GOTERM_BP_DIRECT	GO:0090004~positive regulation of establishment of protein localization to plasma membrane	3	1.72414	GO:0090004	0.026463	0.821896	SORBS1, PRKCI, EPHA2	1	34.4145	143	30	16792	11.7427	ENSG00000095637, ENSG00000163558, ENSG00000142627
GOTERM_BP_DIRECT	GO:0051056~regulation of small GTPase mediated signal transduction	5	2.87356	GO:0051056	0.0270186	0.808329	ARHGAP10, RHOU, CHN1, VAV3, ARHGAP20	1	35.0007	143	134	16792	4.38159	ENSG00000071205, ENSG00000116574, ENSG00000128656, ENSG00000134215, ENSG00000137727
GOTERM_MF_DIRECT	GO:0017147~Wnt-protein binding	3	1.72414	GO:0017147	0.0274999	0.785459	WLS, ROR2, TRABD2B	0.999545	30.7805	142	31	16881	11.5045	ENSG00000116729, ENSG00000169071, ENSG00000269113
GOTERM_BP_DIRECT	GO:0043410~positive regulation of MAPK cascade	4	2.29885	GO:0043410	0.0313042	0.835589	GPR37, GRM4, RIT2, CDH2	1	39.3604	143	81	16792	5.79884	ENSG00000170775, ENSG00000124493, ENSG00000152214, ENSG00000170558
UP_KEYWORDS	Differentiation	11	6.32184		0.0321068	0.40972	TENM4, SYT1, SH3PXD2B, DAB1, NHLH2, MDGA1, SERPINE2, SOX11, EPHA2, GAP43, EOMES	0.998944	33.7871	158	667	20581	2.14821	ENSG00000149256, ENSG00000067715, ENSG00000174705, ENSG00000173406, ENSG00000177551, ENSG00000112139, ENSG00000135919, ENSG00000176887, ENSG00000142627, ENSG00000172020, ENSG00000163508
INTERPRO	IPR001452:Src homology-3 domain	6	3.44828		0.0321923	0.997939	ARHGAP10, SH3PXD2B, SORBS1, EPS8, VAV3, SNX9	0.999996	36.4058	151	218	18559	3.38277	ENSG00000071205, ENSG00000174705, ENSG00000095637, ENSG00000151491, ENSG00000134215, ENSG00000130340
GOTERM_BP_DIRECT	GO:0048619~embryonic hindgut morphogenesis	2	1.14943	GO:0048619	0.0334019	0.838185	TCF7, DACT1	1	41.3931	143	4	16792	58.7133	ENSG00000081059, ENSG00000165617
GOTERM_CC_DIRECT	GO:0005887~integral component of plasma membrane	19	10.9195	GO:0005887	0.0340637	0.807224	TENM4, CXCR5, ROR2, CMKLR1, C5AR1, KCNA5, SLC6A15, EPHA2, OPRK1, SLC22A2, ADRA2C, GPR37, SLC6A1, GRM4, CD44, LRRC8D, GPR84, TRABD2B, SLC25A13	0.998619	34.9975	147	1415	18224	1.66465	ENSG00000149256, ENSG00000160683, ENSG00000169071, ENSG00000174600, ENSG00000197405, ENSG00000130037, ENSG00000072041, ENSG00000142627, ENSG00000082556, ENSG00000112499, ENSG00000184160, ENSG00000170775, ENSG00000157103, ENSG00000124493, ENSG00000026508, ENSG00000171492, ENSG00000139572, ENSG00000269113, ENSG00000004864
GOTERM_CC_DIRECT	GO:0000785~chromatin	4	2.29885	GO:0000785	0.0347081	0.738767	TNRC18, NFE2L2, CCND2, NCOR2	0.998783	35.5344	147	89	18224	5.57181	ENSG00000182095, ENSG00000116044, ENSG00000118971, ENSG00000196498
GOTERM_BP_DIRECT	GO:0030177~positive regulation of Wnt signaling pathway	3	1.72414	GO:0030177	0.0370904	0.853338	WLS, SALL1, DACT1	1	44.8134	143	36	16792	9.78555	ENSG00000116729, ENSG00000103449, ENSG00000165617
GOTERM_CC_DIRECT	GO:0031965~nuclear membrane	6	3.44828	GO:0031965	0.0372842	0.69978	TNRC18, CCND2, RCC1, LMNB1, RANBP6, IPO5	0.999268	37.6403	147	229	18224	3.2482	ENSG00000182095, ENSG00000118971, ENSG00000180198, ENSG00000113368, ENSG00000137040, ENSG00000065150
UP_KEYWORDS	Repressor	10	5.74713		0.0380319	0.441002	CUX1, SATB2, KLF10, SALL1, TCF7, MDFIC, ASXL2, ZEB2, NCOR2, ZFHX3	0.999709	38.7296	158	592	20581	2.20033	ENSG00000257923, ENSG00000119042, ENSG00000155090, ENSG00000103449, ENSG00000081059, ENSG00000135272, ENSG00000143970, ENSG00000169554, ENSG00000196498, ENSG00000140836
UP_KEYWORDS	TPR repeat	5	2.87356		0.0392169	0.428844	FKBP5, DNAH17, TTC29, TTC39B, TMTC2	0.999775	39.6763	158	167	20581	3.89998	ENSG00000096060, ENSG00000187775, ENSG00000137473, ENSG00000155158, ENSG00000179104
INTERPRO	IPR009263:SERTA	2	1.14943		0.0397679	0.993983	SERTAD2, SERTAD4	1	42.9564	151	5	18559	49.1629	ENSG00000179833, ENSG00000082497
GOTERM_CC_DIRECT	GO:0030027~lamellipodium	5	2.87356	GO:0030027	0.0399226	0.669066	INPPL1, MCC, ABLIM1, EPHA2, CDH2	0.999565	39.7314	147	160	18224	3.87415	ENSG00000165458, ENSG00000171444, ENSG00000099204, ENSG00000142627, ENSG00000170558
GOTERM_MF_DIRECT	GO:0001102~RNA polymerase II activating transcription factor binding	3	1.72414	GO:0001102	0.040036	0.847339	NFE2L2, NHLH2, EOMES	0.999987	41.6704	142	38	16881	9.38529	ENSG00000116044, ENSG00000177551, ENSG00000163508
GOTERM_BP_DIRECT	GO:0033504~floor plate development	2	1.14943	GO:0033504	0.0415778	0.87114	FOXB1, STIL	1	48.7225	143	5	16792	46.9706	ENSG00000171956, ENSG00000123473
GOTERM_BP_DIRECT	GO:0048704~embryonic skeletal system morphogenesis	3	1.72414	GO:0048704	0.0429188	0.866785	SATB2, GSC, SOX11	1	49.8393	143	39	16792	9.03281	ENSG00000119042, ENSG00000133937, ENSG00000176887
GOTERM_CC_DIRECT	GO:0016363~nuclear matrix	4	2.29885	GO:0016363	0.0430517	0.648358	SATB2, SORBS1, LMNB1, NCOR2	0.999766	42.1278	147	97	18224	5.11228	ENSG00000119042, ENSG00000095637, ENSG00000113368, ENSG00000196498
INTERPRO	IPR006020:Phosphotyrosine interaction domain	3	1.72414		0.0433318	0.984796	TNS4, DAB1, EPS8	1	45.8164	151	41	18559	8.99322	ENSG00000131746, ENSG00000173406, ENSG00000151491
SMART	SM00326:SH3	6	3.44828		0.0435842	0.985498	ARHGAP10, SH3PXD2B, SORBS1, EPS8, VAV3, SNX9	0.985498	38.7272	95	206	10057	3.08339	ENSG00000071205, ENSG00000174705, ENSG00000095637, ENSG00000151491, ENSG00000134215, ENSG00000130340
GOTERM_CC_DIRECT	GO:0005794~Golgi apparatus	13	7.47126	GO:0005794	0.0446698	0.618918	WLS, INPPL1, KCNA5, MDFIC, GOLGA8B, CNTNAP2, ADAM19, CUX1, SYT1, CD44, MDGA1, AXIN2, IPO5	0.999831	43.3323	147	863	18224	1.86749	ENSG00000116729, ENSG00000165458, ENSG00000130037, ENSG00000135272, ENSG00000215252, ENSG00000174469, ENSG00000135074, ENSG00000257923, ENSG00000067715, ENSG00000026508, ENSG00000112139, ENSG00000168646, ENSG00000065150
GOTERM_CC_DIRECT	GO:0005913~cell-cell adherens junction	7	4.02299	GO:0005913	0.0458758	0.590274	SORBS1, CEMIP2, SFN, EPHA2, TES, SNX9, CDH2	0.999867	44.2151	147	323	18224	2.68672	ENSG00000095637, ENSG00000135048, ENSG00000175793, ENSG00000142627, ENSG00000135269, ENSG00000130340, ENSG00000170558
GOTERM_MF_DIRECT	GO:0003682~chromatin binding	8	4.5977	GO:0003682	0.0459614	0.843572	TNRC18, SATB2, RIT2, RCC1, MEIS3, TOP1, NCOR2, EOMES	0.999998	46.2457	142	391	16881	2.43233	ENSG00000182095, ENSG00000119042, ENSG00000152214, ENSG00000180198, ENSG00000105419, ENSG00000198900, ENSG00000196498, ENSG00000163508
GOTERM_BP_DIRECT	GO:0007010~cytoskeleton organization	5	2.87356	GO:0007010	0.047925	0.884005	TUBB2A, ARHGAP10, RHOU, ABLIM1, PRKCI	1	53.8108	143	161	16792	3.64679	ENSG00000137267, ENSG00000071205, ENSG00000116574, ENSG00000099204, ENSG00000163558
GOTERM_CC_DIRECT	GO:0000139~Golgi membrane	10	5.74713	GO:0000139	0.0484958	0.576265	CUX1, DSEL, WLS, RHOU, RHBDF1, GALNT10, RNF24, PRKCI, AGPAT3, SCOC	0.999921	46.0894	147	591	18224	2.09768	ENSG00000257923, ENSG00000171451, ENSG00000116729, ENSG00000116574, ENSG00000007384, ENSG00000164574, ENSG00000101236, ENSG00000163558, ENSG00000160216, ENSG00000153130
GOTERM_CC_DIRECT	GO:0005886~plasma membrane	43	24.7126	GO:0005886	0.0487577	0.546814	CXCR5, WLS, EVA1A, ARHGAP10, ROR2, C5AR1, INPPL1, SORBS1, VAV3, SLC6A15, AGPAT3, SLC22A2, RHOU, SLC6A1, RAB18, CD44, DKK1, CDH26, MGST2, MCC, ACKR1, GPR84, TES, TENM4, NFE2L2, RIT2, CMKLR1, KCNA5, OPRK1, EPHA2, SNX9, ADRA2C, GAP43, GPR37, SYT1, GRM4, LIN7A, LRRC8D, OR5H6, MDGA1, PRKCI, AXIN2, CDH2	0.999925	46.2735	147	4121	18224	1.29358	ENSG00000160683, ENSG00000116729, ENSG00000115363, ENSG00000071205, ENSG00000169071, ENSG00000197405, ENSG00000165458, ENSG00000095637, ENSG00000134215, ENSG00000072041, ENSG00000160216, ENSG00000112499, ENSG00000116574, ENSG00000157103, ENSG00000099246, ENSG00000026508, ENSG00000107984, ENSG00000124215, ENSG00000085871, ENSG00000171444, ENSG00000213088, ENSG00000139572, ENSG00000135269, ENSG0000…
GOTERM_MF_DIRECT	GO:0005326~neurotransmitter transporter activity	2	1.14943	GO:0005326	0.0490877	0.823865	SLC6A15, SLC22A2	0.999999	48.5237	142	6	16881	39.6268	ENSG00000072041, ENSG00000112499
UP_KEYWORDS	SH2 domain	4	2.29885		0.0497828	0.488406	TNS4, INPPL1, CHN1, VAV3	0.999978	47.5419	158	108	20581	4.82443	ENSG00000131746, ENSG00000165458, ENSG00000128656, ENSG00000134215
GOTERM_MF_DIRECT	GO:0001046~core promoter sequence-specific DNA binding	3	1.72414	GO:0001046	0.0500646	0.793009	KLF10, TOP1, ZFHX3	0.999999	49.217	142	43	16881	8.29397	ENSG00000155090, ENSG00000198900, ENSG00000140836
UP_KEYWORDS	Homeobox	6	3.44828		0.0507286	0.47434	CUX1, SATB2, GSC, MEIS3, ZEB2, ZFHX3	0.999982	48.1977	158	262	20581	2.98304	ENSG00000257923, ENSG00000119042, ENSG00000133937, ENSG00000105419, ENSG00000169554, ENSG00000140836
GOTERM_BP_DIRECT	GO:0007268~chemical synaptic transmission	6	3.44828	GO:0007268	0.0532676	0.899405	SYT1, SLC6A1, GRM4, RIT2, OPRK1, GLS	1	57.7231	143	240	16792	2.93566	ENSG00000067715, ENSG00000157103, ENSG00000124493, ENSG00000152214, ENSG00000082556, ENSG00000115419
SMART	SM00462:PTB	3	1.72414		0.0535997	0.926961	TNS4, DAB1, EPS8	0.994665	45.4225	95	40	10057	7.93974	ENSG00000131746, ENSG00000173406, ENSG00000151491
INTERPRO	IPR003350:Homeodomain protein CUT	2	1.14943		0.0552316	0.986367	CUX1, SATB2	1	54.4308	151	7	18559	35.1164	ENSG00000257923, ENSG00000119042
INTERPRO	IPR001356:Homeodomain	6	3.44828		0.0570545	0.975302	CUX1, SATB2, GSC, MEIS3, ZEB2, ZFHX3	1	55.6322	151	256	18559	2.88064	ENSG00000257923, ENSG00000119042, ENSG00000133937, ENSG00000105419, ENSG00000169554, ENSG00000140836
GOTERM_BP_DIRECT	GO:0030900~forebrain development	3	1.72414	GO:0030900	0.0577138	0.908392	GSC, DKK1, STIL	1	60.7402	143	46	16792	7.65825	ENSG00000133937, ENSG00000107984, ENSG00000123473
GOTERM_BP_DIRECT	GO:0060563~neuroepithelial cell differentiation	2	1.14943	GO:0060563	0.0577242	0.899244	SOX11, CDH2	1	60.7469	143	7	16792	33.5504	ENSG00000176887, ENSG00000170558
GOTERM_BP_DIRECT	GO:0045600~positive regulation of fat cell differentiation	3	1.72414	GO:0045600	0.0599537	0.899209	SH3PXD2B, CMKLR1, ASXL2	1	62.1825	143	47	16792	7.49531	ENSG00000174705, ENSG00000174600, ENSG00000143970
GOTERM_CC_DIRECT	GO:0014069~postsynaptic density	5	2.87356	GO:0014069	0.0607381	0.599809	LIN7A, DAB1, EPS8, AXIN2, GAP43	0.999993	54.1039	147	184	18224	3.36883	ENSG00000111052, ENSG00000173406, ENSG00000151491, ENSG00000168646, ENSG00000172020
GOTERM_CC_DIRECT	GO:1903561~extracellular vesicle	3	1.72414	GO:1903561	0.0608305	0.573325	TUBB2A, OGN, SERPINE2	0.999993	54.16	147	50	18224	7.43837	ENSG00000137267, ENSG00000106809, ENSG00000135919
UP_KEYWORDS	Nucleus	50	28.7356		0.0613543	0.522266	SERTAD2, FKBP5, NHLH2, SFN, AGPAT3, GSC, TCF7, NFE2L2, ZNF611, USP18, HMGXB4, MDFIC, MEIS3, NCOR2, ZFHX3, AFF1, KLF10, FAM9B, PRKCI, USP1, WWTR1, DACT1, EOMES, SATB2, CCND2, SORBS1, MAML3, CUX1, KAZN, MCC, LMNB1, ZNF774, ASXL2, ZEB2, RANBP6, IPO5, ZNF675, TENM4, FOXB1, GLRX2, RIT2, MIS18BP1, MAPK8, RCC1, SOX11, UTP6, SALL1, FANCF, TOP1, VGLL2	0.999998	55.065	158	5244	20581	1.24199	ENSG00000179833, ENSG00000096060, ENSG00000177551, ENSG00000175793, ENSG00000160216, ENSG00000133937, ENSG00000081059, ENSG00000116044, ENSG00000213020, ENSG00000184979, ENSG00000100281, ENSG00000135272, ENSG00000105419, ENSG00000196498, ENSG00000140836, ENSG00000172493, ENSG00000155090, ENSG00000177138, ENSG00000163558, ENSG00000162607, ENSG00000018408, ENSG00000165617, ENSG00000163508, ENSG0000…
INTERPRO	IPR013625:Tensin phosphotyrosine-binding domain	2	1.14943		0.0628704	0.969996	TNS4, EPS8	1	59.2714	151	8	18559	30.7268	ENSG00000131746, ENSG00000151491
SMART	SM01109:SM01109	2	1.14943		0.0636392	0.875347	CUX1, SATB2	0.998063	51.4597	95	7	10057	30.2466	ENSG00000257923, ENSG00000119042
INTERPRO	IPR000980:SH2 domain	4	2.29885		0.0637682	0.955551	TNS4, INPPL1, CHN1, VAV3	1	59.8079	151	113	18559	4.3507	ENSG00000131746, ENSG00000165458, ENSG00000128656, ENSG00000134215
GOTERM_BP_DIRECT	GO:0000059~protein import into nucleus, docking	2	1.14943	GO:0000059	0.0656958	0.911848	RANBP6, IPO5	1	65.6567	143	8	16792	29.3566	ENSG00000137040, ENSG00000065150
GOTERM_BP_DIRECT	GO:0050848~regulation of calcium-mediated signaling	2	1.14943	GO:0050848	0.0656958	0.911848	CMKLR1, RIT2	1	65.6567	143	8	16792	29.3566	ENSG00000174600, ENSG00000152214
GOTERM_BP_DIRECT	GO:0006610~ribosomal protein import into nucleus	2	1.14943	GO:0006610	0.0656958	0.911848	RANBP6, IPO5	1	65.6567	143	8	16792	29.3566	ENSG00000137040, ENSG00000065150
SMART	SM00312:PX	3	1.72414		0.0660386	0.802616	SH3PXD2B, SNX16, SNX9	0.998482	52.8096	95	45	10057	7.05754	ENSG00000174705, ENSG00000104497, ENSG00000130340
GOTERM_MF_DIRECT	GO:0043565~sequence-specific DNA binding	9	5.17241	GO:0043565	0.0690733	0.861303	CUX1, NFE2L2, FOXB1, SATB2, GSC, SALL1, TCF7, MEIS3, EOMES	1	61.1043	142	518	16881	2.06549	ENSG00000257923, ENSG00000116044, ENSG00000171956, ENSG00000119042, ENSG00000133937, ENSG00000103449, ENSG00000081059, ENSG00000105419, ENSG00000163508
SMART	SM00252:SH2	4	2.29885		0.0717557	0.757013	TNS4, INPPL1, CHN1, VAV3	0.999153	55.8894	95	103	10057	4.11119	ENSG00000131746, ENSG00000165458, ENSG00000128656, ENSG00000134215
GOTERM_BP_DIRECT	GO:0045944~positive regulation of transcription from RNA polymerase II promoter	14	8.04598	GO:0045944	0.0720966	0.924141	SATB2, NFE2L2, SALL1, RIT2, NODAL, NHLH2, MAML3, MEIS3, SOX11, ASXL2, WWTR1, ZEB2, VGLL2, EOMES	1	69.1763	143	981	16792	1.67581	ENSG00000119042, ENSG00000116044, ENSG00000103449, ENSG00000152214, ENSG00000156574, ENSG00000177551, ENSG00000196782, ENSG00000105419, ENSG00000176887, ENSG00000143970, ENSG00000018408, ENSG00000169554, ENSG00000170162, ENSG00000163508
INTERPRO	IPR001683:Phox homologous domain	3	1.72414		0.0729896	0.958547	SH3PXD2B, SNX16, SNX9	1	64.9511	151	55	18559	6.70403	ENSG00000174705, ENSG00000104497, ENSG00000130340
GOTERM_BP_DIRECT	GO:0090244~Wnt signaling pathway involved in somitogenesis	2	1.14943	GO:0090244	0.0736004	0.921443	DKK1, AXIN2	1	69.9527	143	9	16792	26.0948	ENSG00000107984, ENSG00000168646
INTERPRO	IPR009071:High mobility group (HMG) box domain	3	1.72414		0.0776423	0.952881	TCF7, HMGXB4, SOX11	1	67.3076	151	57	18559	6.4688	ENSG00000081059, ENSG00000100281, ENSG00000176887
KEGG_PATHWAY	hsa05217:Basal cell carcinoma	3	1.72414		0.0779347	0.974734	TCF7, WNT8A, AXIN2	0.999984	61.4222	60	54	6879	6.36944	ENSG00000081059, ENSG00000061492, ENSG00000168646
GOTERM_CC_DIRECT	GO:0005654~nucleoplasm	30	17.2414	GO:0005654	0.0795768	0.650182	SATB2, FKBP5, CCND2, SORBS1, MAML3, CUX1, TCF7, MCC, LMNB1, ASXL2, IPO5, TNRC18, CSNK2A2, GLRX2, BOD1L1, MDFIC, MIS18BP1, MAPK8, RCC1, UTP6, ZFHX3, NCOR2, SALL1, FAM9B, FANCF, USP1, TOP1, WWTR1, AXIN2, DACT1	1	64.3208	147	2784	18224	1.33591	ENSG00000119042, ENSG00000096060, ENSG00000118971, ENSG00000095637, ENSG00000196782, ENSG00000257923, ENSG00000081059, ENSG00000171444, ENSG00000113368, ENSG00000143970, ENSG00000065150, ENSG00000182095, ENSG00000070770, ENSG00000023572, ENSG00000038219, ENSG00000135272, ENSG00000129534, ENSG00000107643, ENSG00000180198, ENSG00000108651, ENSG00000140836, ENSG00000196498, ENSG00000103449, ENSG0000…
GOTERM_BP_DIRECT	GO:1903206~negative regulation of hydrogen peroxide-induced cell death	2	1.14943	GO:1903206	0.0814386	0.93494	GPR37, NFE2L2	1	73.7114	143	10	16792	23.4853	ENSG00000170775, ENSG00000116044
GOTERM_BP_DIRECT	GO:0035414~negative regulation of catenin import into nucleus	2	1.14943	GO:0035414	0.0814386	0.93494	WWTR1, AXIN2	1	73.7114	143	10	16792	23.4853	ENSG00000018408, ENSG00000168646
BIOCARTA	h_wnt-Lrp6Pathway:Wnt/LRP6 Signalling	2	1.14943		0.0831853	0.996145	DKK1, WNT8A	0.996145	58.6174	21	7	1625	22.1088	ENSG00000107984, ENSG00000061492
UP_KEYWORDS	Membrane	67	38.5057		0.0835753	0.618873	CXCR5, ROR2, ACSL5, GOLGA8B, SLC6A15, CNTNAP2, AGPAT3, SLC22A2, RHOU, RAB18, CDH26, DPY19L1, MGST2, GALNT10, ACKR1, GPR84, TMEM41B, SLC25A13, ADGRL2, KCNA5, EPS8, SCOC, ADAM19, SNX9, B4GALNT3, ADRA2C, GRM4, TMEM154, RNF24, PRKCI, TMTC2, LRRC4C, ALDH3A2, WLS, EVA1A, ARHGAP10, CCND2, C5AR1, INPPL1, SORBS1, CEMIP2, JAKMIP1, CUX1, SLC6A1, CD44, MCC, TRABD2B, LMNB1, NIPAL2, TENM4, RHBDF1, CMKLR1, RIT2…	1	66.8007	158	7494	20581	1.16458	ENSG00000160683, ENSG00000169071, ENSG00000197142, ENSG00000215252, ENSG00000072041, ENSG00000174469, ENSG00000160216, ENSG00000112499, ENSG00000116574, ENSG00000099246, ENSG00000124215, ENSG00000173852, ENSG00000085871, ENSG00000164574, ENSG00000213088, ENSG00000139572, ENSG00000166471, ENSG00000004864, ENSG00000117114, ENSG00000130037, ENSG00000151491, ENSG00000153130, ENSG00000135074, ENSG0000…
GOTERM_BP_DIRECT	GO:0032091~negative regulation of protein binding	3	1.72414	GO:0032091	0.0838738	0.934581	DKK1, MAPK8, DACT1	1	74.7864	143	57	16792	6.18035	ENSG00000107984, ENSG00000107643, ENSG00000165617
GOTERM_MF_DIRECT	GO:0000976~transcription regulatory region sequence-specific DNA binding	3	1.72414	GO:0000976	0.0846064	0.89118	TNRC18, NFE2L2, SOX11	1	68.8475	142	58	16881	6.14898	ENSG00000182095, ENSG00000116044, ENSG00000176887
SMART	SM00389:HOX	6	3.44828		0.0846301	0.753426	CUX1, SATB2, GSC, MEIS3, ZEB2, ZFHX3	0.999775	62.1672	95	250	10057	2.54072	ENSG00000257923, ENSG00000119042, ENSG00000133937, ENSG00000105419, ENSG00000169554, ENSG00000140836
UP_KEYWORDS	Cell membrane	32	18.3908		0.0849005	0.606072	LRRC4C, CXCR5, WLS, ARHGAP10, ROR2, C5AR1, SORBS1, RHOU, SLC6A1, RAB18, CD44, CDH26, MCC, GPR84, TRABD2B, TENM4, CMKLR1, RIT2, KCNA5, EPS8, EPHA2, OPRK1, SNX9, ADRA2C, GAP43, GPR37, GRM4, LIN7A, LRRC8D, OR5H6, MDGA1, CDH2	1	67.4022	158	3175	20581	1.31285	ENSG00000148948, ENSG00000160683, ENSG00000116729, ENSG00000071205, ENSG00000169071, ENSG00000197405, ENSG00000095637, ENSG00000116574, ENSG00000157103, ENSG00000099246, ENSG00000026508, ENSG00000124215, ENSG00000171444, ENSG00000139572, ENSG00000269113, ENSG00000149256, ENSG00000174600, ENSG00000152214, ENSG00000130037, ENSG00000151491, ENSG00000142627, ENSG00000082556, ENSG00000130340, ENSG0000…
GOTERM_CC_DIRECT	GO:0005789~endoplasmic reticulum membrane	12	6.89655	GO:0005789	0.0860211	0.65635	GPR37, ALDH3A2, WLS, EVA1A, FKBP5, RAB18, RHBDF1, LRRC8D, MGST2, ACSL5, AGPAT3, TMTC2	1	67.3044	147	862	18224	1.72584	ENSG00000170775, ENSG00000072210, ENSG00000116729, ENSG00000115363, ENSG00000096060, ENSG00000099246, ENSG00000007384, ENSG00000171492, ENSG00000085871, ENSG00000197142, ENSG00000160216, ENSG00000179104
INTERPRO	IPR011511:Variant SH3	3	1.72414		0.0872161	0.956539	SH3PXD2B, SORBS1, VAV3	1	71.7015	151	61	18559	6.04462	ENSG00000174705, ENSG00000095637, ENSG00000134215
GOTERM_BP_DIRECT	GO:0010759~positive regulation of macrophage chemotaxis	2	1.14943	GO:0010759	0.089211	0.94027	CMKLR1, C5AR1	1	77.0002	143	11	16792	21.3503	ENSG00000174600, ENSG00000197405
UP_KEYWORDS	Leucine-rich repeat	6	3.44828		0.0901428	0.611195	LRRC4C, TSKU, OGN, LRRC8D, LRRC75A, NWD2	1	69.6844	158	311	20581	2.51304	ENSG00000148948, ENSG00000182704, ENSG00000106809, ENSG00000171492, ENSG00000181350, ENSG00000174145
SMART	SM00398:HMG	3	1.72414		0.0905105	0.724053	TCF7, HMGXB4, SOX11	0.999878	64.7546	95	54	10057	5.88129	ENSG00000081059, ENSG00000100281, ENSG00000176887
GOTERM_CC_DIRECT	GO:0005925~focal adhesion	7	4.02299	GO:0005925	0.0948029	0.671496	TNS4, RHOU, CD44, SORBS1, EPHA2, TES, CDH2	1	71.0014	147	391	18224	2.21946	ENSG00000131746, ENSG00000116574, ENSG00000026508, ENSG00000095637, ENSG00000142627, ENSG00000135269, ENSG00000170558
GOTERM_BP_DIRECT	GO:0001706~endoderm formation	2	1.14943	GO:0001706	0.096918	0.949259	DKK1, EOMES	1	79.8776	143	12	16792	19.5711	ENSG00000107984, ENSG00000163508
KEGG_PATHWAY	hsa05210:Colorectal cancer	3	1.72414		0.0986712	0.970756	TCF7, MAPK8, AXIN2	0.999999	70.4624	60	62	6879	5.54758	ENSG00000081059, ENSG00000107643, ENSG00000168646
INTERPRO	IPR002219:Protein kinase C-like, phorbol ester/diacylglycerol binding	3	1.72414		0.0996456	0.963354	CHN1, VAV3, PRKCI	1	76.5904	151	66	18559	5.58669	ENSG00000128656, ENSG00000134215, ENSG00000163558
C5 (p-values generated by one-sided Fisher's Exact test)
Category	Term	Count	Count.Percent	GO.Term	PValue	Benjamini	geneSymbol	Bonferroni	FDR	List.Total	Pop.Hits	Pop.Total	Fold.Enrichment	ENSG
UP_KEYWORDS	Membrane	147	49.1639		2.85739e-09	7.97213e-07	SEL1L, CNGA3, ROR2, TMEM132B, ITGAV, PDE4D, DPEP1, COPZ1, MPP1, THSD7B, COL13A1, FERMT2, AP3B2, GPR135, MGST2, MFAP3, FAM168B, FLRT3, CMTM3, PLCD3, CD300E, KCNV1, NDRG4, SLC36A1, SPCS3, CREB3L2, PIK3R5, CYP1B1, SYT17, LMO7, TMEM39A, BCL2L14, TMEM74, HEG1, PTPRD, MAPK10, RAB3B, MOXD1, WLS, TMEM260, C14orf132, ANKS1B, VANGL1, TMCO5A, CLMP, TENM2, TRPA1, ITGB5, IL17RA, IGDCC3, ABCB5, SERINC5, SNX16,…	7.97213e-07	3.77606e-06	272	7494	20581	1.48423	ENSG00000071537, ENSG00000144191, ENSG00000169071, ENSG00000139364, ENSG00000138448, ENSG00000113448, ENSG00000015413, ENSG00000111481, ENSG00000130830, ENSG00000144229, ENSG00000197467, ENSG00000073712, ENSG00000103723, ENSG00000181619, ENSG00000085871, ENSG00000037749, ENSG00000152102, ENSG00000125848, ENSG00000140931, ENSG00000161714, ENSG00000186407, ENSG00000164794, ENSG00000103034, ENSG0000…
UP_KEYWORDS	Transmembrane helix	113	37.7926		4.2754e-07	5.96401e-05	SEL1L, ROR2, CNGA3, TMEM132B, ITGAV, THSD7B, COL13A1, GPR135, MGST2, MFAP3, FAM168B, CMTM3, FLRT3, CD300E, KCNV1, NDRG4, SLC36A1, SPCS3, CREB3L2, CYP1B1, LMO7, TMEM39A, TMEM74, HEG1, PTPRD, MOXD1, WLS, TMEM260, C14orf132, VANGL1, TMCO5A, CLMP, TENM2, TRPA1, ITGB5, IL17RA, IGDCC3, ABCB5, SERINC5, IL1RAPL1, GJA1, ANO6, SLCO2A1, SGCD, VIPR1, UCP1, NRP1, NUS1, CXCR3, GXYLT1, GP6, B3GNT5, EFNA5, ST6GA…	0.000119277	0.000564995	272	5634	20581	1.51761	ENSG00000071537, ENSG00000169071, ENSG00000144191, ENSG00000139364, ENSG00000138448, ENSG00000144229, ENSG00000197467, ENSG00000181619, ENSG00000085871, ENSG00000037749, ENSG00000152102, ENSG00000140931, ENSG00000125848, ENSG00000186407, ENSG00000164794, ENSG00000103034, ENSG00000123643, ENSG00000129128, ENSG00000182158, ENSG00000138061, ENSG00000136153, ENSG00000176142, ENSG00000164841, ENSG0000…
UP_KEYWORDS	Transmembrane	113	37.7926		5.03384e-07	4.68136e-05	SEL1L, ROR2, CNGA3, TMEM132B, ITGAV, THSD7B, COL13A1, GPR135, MGST2, MFAP3, FAM168B, CMTM3, FLRT3, CD300E, KCNV1, NDRG4, SLC36A1, SPCS3, CREB3L2, CYP1B1, LMO7, TMEM39A, TMEM74, HEG1, PTPRD, MOXD1, WLS, TMEM260, C14orf132, VANGL1, TMCO5A, CLMP, TENM2, TRPA1, ITGB5, IL17RA, IGDCC3, ABCB5, SERINC5, IL1RAPL1, GJA1, ANO6, SLCO2A1, SGCD, VIPR1, UCP1, NRP1, NUS1, CXCR3, GXYLT1, GP6, B3GNT5, EFNA5, ST6GA…	0.000140434	0.000665223	272	5651	20581	1.51304	ENSG00000071537, ENSG00000169071, ENSG00000144191, ENSG00000139364, ENSG00000138448, ENSG00000144229, ENSG00000197467, ENSG00000181619, ENSG00000085871, ENSG00000037749, ENSG00000152102, ENSG00000140931, ENSG00000125848, ENSG00000186407, ENSG00000164794, ENSG00000103034, ENSG00000123643, ENSG00000129128, ENSG00000182158, ENSG00000138061, ENSG00000136153, ENSG00000176142, ENSG00000164841, ENSG0000…
UP_KEYWORDS	Alternative splicing	178	59.5318		2.3491e-06	0.000163836	SEL1L, CNGA3, AGFG2, TMEM132B, ITGAV, MYO3A, PDE4D, MYO1B, WNT4, COPZ1, MPP1, EGFLAM, COL13A1, FERMT2, BMP2K, STAT1, AP3B2, MGST2, MFAP3, ZNF24, TBX6, CTIF, FAM168B, CMTM3, MYO3B, ZNF747, MAMLD1, WWOX, NDRG4, SLC36A1, DPYSL3, CREB3L2, SIMC1, PIK3R5, BCAR3, LMO7, TMEM39A, BCL2L14, QPCT, HEG1, PTPRD, MAPK10, WLS, MOXD1, PKNOX2, USB1, TMEM260, TNR, ANKS1B, VANGL1, TMCO5A, TENM2, IL17RA, LGALS12, ABC…	0.000655184	0.0031043	272	10587	20581	1.27217	ENSG00000071537, ENSG00000144191, ENSG00000106351, ENSG00000139364, ENSG00000138448, ENSG00000095777, ENSG00000113448, ENSG00000128641, ENSG00000162552, ENSG00000111481, ENSG00000130830, ENSG00000164318, ENSG00000197467, ENSG00000073712, ENSG00000138756, ENSG00000115415, ENSG00000103723, ENSG00000085871, ENSG00000037749, ENSG00000172466, ENSG00000149922, ENSG00000134030, ENSG00000152102, ENSG0000…
UP_KEYWORDS	Disulfide bond	74	24.7492		1.27792e-05	0.000712828	ST6GAL2, GRPR, SEL1L, ROR2, ITGAV, ADAMTS9, DPEP1, WNT4, CNTNAP2, THSD7B, MEGF6, EGFLAM, COL13A1, TRDN, GALNT10, NTN1, MFAP3, FLRT3, AMHR2, CER1, BMP2, GALNT18, OR51E2, CD300E, PDYN, CALCR, NODAL, SLC36A1, DPP4, FZD2, ADAM19, NRP2, ST8SIA2, EMILIN2, XXYLT1, GABRB3, QPCT, HEG1, PTPRD, MOXD1, TNR, LSR, LDLRAD4, SSTR2, EPHB2, PLXNA2, CLMP, TENM2, TRPA1, ITGB5, ALCAM, IL17RA, IGDCC3, IGFBPL1, SLAMF1,…	0.00355906	0.0168864	272	3434	20581	1.63053	ENSG00000144057, ENSG00000126010, ENSG00000071537, ENSG00000169071, ENSG00000138448, ENSG00000163638, ENSG00000015413, ENSG00000162552, ENSG00000174469, ENSG00000144229, ENSG00000162591, ENSG00000164318, ENSG00000197467, ENSG00000186439, ENSG00000164574, ENSG00000065320, ENSG00000037749, ENSG00000125848, ENSG00000135409, ENSG00000147869, ENSG00000125845, ENSG00000110328, ENSG00000167332, ENSG0000…
UP_KEYWORDS	Glycoprotein	91	30.4348		1.55178e-05	0.000721323	GRPR, ST6GAL2, SEL1L, ROR2, TMEM132B, ITGAV, SULF2, ADAMTS9, DPEP1, WNT4, CNTNAP2, MEGF6, THSD7B, EGFLAM, MYORG, SLC22A2, TRDN, KCNH8, SDC3, NTN1, GALNT10, MFAP3, AMHR2, FLRT3, CER1, BMP2, GALNT18, OR51E2, CD300E, CALCR, NODAL, SLC36A1, DPP4, SPCS3, FZD2, ADAM19, CREB3L2, NRP2, ST8SIA2, EMILIN2, TMEM39A, GABRB3, QPCT, HEG1, PTPRD, TSKU, MOXD1, TNR, P3H2, WSCD2, EPHA4, CPO, SSTR2, ADGRF2, EPHB2, P…	0.00432014	0.0205049	272	4551	20581	1.51298	ENSG00000126010, ENSG00000144057, ENSG00000071537, ENSG00000169071, ENSG00000139364, ENSG00000138448, ENSG00000196562, ENSG00000163638, ENSG00000015413, ENSG00000162552, ENSG00000174469, ENSG00000162591, ENSG00000144229, ENSG00000164318, ENSG00000164976, ENSG00000112499, ENSG00000186439, ENSG00000183960, ENSG00000162512, ENSG00000065320, ENSG00000164574, ENSG00000037749, ENSG00000135409, ENSG0000…
UP_KEYWORDS	Cell junction	24	8.02676		3.27342e-05	0.00130386	KIFC3, ITGAV, DLC1, GJA1, ANK2, ANKS1B, DPP4, VEZT, EPHA4, EGFLAM, DLG2, COL13A1, FERMT2, CLMP, TENM2, PHACTR1, TBC1D2, GABRB3, FSCN1, AMOTL1, ARHGAP24, FLRT3, LPP, HEG1	0.0090914	0.0432497	272	675	20581	2.69033	ENSG00000140859, ENSG00000138448, ENSG00000164741, ENSG00000152661, ENSG00000145362, ENSG00000185046, ENSG00000197635, ENSG00000028203, ENSG00000116106, ENSG00000164318, ENSG00000150672, ENSG00000197467, ENSG00000073712, ENSG00000166250, ENSG00000145934, ENSG00000112137, ENSG00000095383, ENSG00000166206, ENSG00000075618, ENSG00000166025, ENSG00000138639, ENSG00000125848, ENSG00000145012, ENSG0000…
UP_KEYWORDS	Developmental protein	29	9.699		5.99067e-05	0.00208713	WLS, ROR2, PROX1, NHLH2, WNT4, NXN, EPHA4, COL13A1, EPHB2, MYF5, GSC, MCTP2, TBX6, ARHGAP24, FLRT3, BMP2, DAB1, NODAL, FZD2, CREB3L2, NRP2, LHX1, NRP1, NUS1, B3GNT5, HIF3A, LRIG3, HEG1, EFNA5	0.0165756	0.0791381	272	949	20581	2.31222	ENSG00000116729, ENSG00000169071, ENSG00000117707, ENSG00000177551, ENSG00000162552, ENSG00000167693, ENSG00000116106, ENSG00000197467, ENSG00000133216, ENSG00000111049, ENSG00000133937, ENSG00000140563, ENSG00000149922, ENSG00000138639, ENSG00000125848, ENSG00000125845, ENSG00000173406, ENSG00000156574, ENSG00000180340, ENSG00000182158, ENSG00000118257, ENSG00000273706, ENSG00000099250, ENSG0000…
UP_KEYWORDS	Cell projection	24	8.02676		8.97802e-05	0.00277944	IL1RAPL1, SH3RF1, ANKS1B, DPP4, DPEP1, CNTNAP2, EPHA4, DPYSL3, MPP1, DLG2, SNX9, TTC26, EPHB2, FERMT2, IFT80, TENM2, DNAH12, ALCAM, ATP2B4, FSCN1, FAM168B, ARHGAP24, FLRT3, CAMKK2	0.0247387	0.11858	272	721	20581	2.51868	ENSG00000169306, ENSG00000154447, ENSG00000185046, ENSG00000197635, ENSG00000015413, ENSG00000174469, ENSG00000116106, ENSG00000113657, ENSG00000130830, ENSG00000150672, ENSG00000130340, ENSG00000105948, ENSG00000133216, ENSG00000073712, ENSG00000068885, ENSG00000145934, ENSG00000174844, ENSG00000170017, ENSG00000058668, ENSG00000075618, ENSG00000152102, ENSG00000138639, ENSG00000125848, ENSG0000…
UP_KEYWORDS	Polymorphism	189	63.2107		0.00013311	0.00370713	SEL1L, CNGA3, ROR2, AGFG2, TMEM132B, ITGAV, MYO3A, FAM167A, MYO1B, WNT4, DPEP1, MPP1, EGFLAM, COL13A1, BMP2K, ZNF77, STAT1, MGST2, GPR135, MFAP3, ZNF24, PTPN14, TBX6, CTIF, FLRT3, PLCD3, BMP2, MYO3B, MAMLD1, CD300E, KCNV1, WWOX, NODAL, SLC36A1, DPYSL3, CREB3L2, SIMC1, PIK3R5, CYP1B1, BCAR3, LMO7, TMEM39A, QPCT, HEG1, PTPRD, WLS, MOXD1, TSKU, PKNOX2, PSKH2, USB1, TMEM260, TNR, PROX1, MRPL58, TBC1D…	0.036459	0.175763	272	12043	20581	1.18748	ENSG00000071537, ENSG00000144191, ENSG00000169071, ENSG00000106351, ENSG00000139364, ENSG00000138448, ENSG00000095777, ENSG00000154319, ENSG00000128641, ENSG00000162552, ENSG00000015413, ENSG00000130830, ENSG00000164318, ENSG00000197467, ENSG00000138756, ENSG00000175691, ENSG00000115415, ENSG00000085871, ENSG00000181619, ENSG00000037749, ENSG00000172466, ENSG00000152104, ENSG00000149922, ENSG0000…
UP_KEYWORDS	Cell membrane	66	22.0736		0.000140666	0.00356169	GRPR, ROR2, PDE4D, DPEP1, DLG2, COL13A1, TRDN, FERMT2, GPR135, MFAP3, SLC16A7, FAM168B, FLRT3, OR51E2, CD300E, KCNV1, CALCR, SLC36A1, DPP4, FZD2, SNX9, PIK3R5, TSPAN12, GABRB3, LPP, HEG1, WLS, RAB3B, ANKS1B, LSR, EPHA4, CPO, SSTR2, EPHB2, PLXNA2, MAP7, VANGL1, CLMP, TENM2, TRPA1, ATP2B4, ALCAM, IL17RA, ABCB5, SLC2A3, SLAMF1, OR52A1, SERINC5, IL1RAPL1, ANO6, GJA1, TNFSF14, SLCO2A1, ANK2, VEZT, SGC…	0.0384883	0.185731	272	3175	20581	1.57289	ENSG00000126010, ENSG00000169071, ENSG00000113448, ENSG00000015413, ENSG00000150672, ENSG00000197467, ENSG00000186439, ENSG00000073712, ENSG00000181619, ENSG00000037749, ENSG00000118596, ENSG00000152102, ENSG00000125848, ENSG00000167332, ENSG00000186407, ENSG00000164794, ENSG00000004948, ENSG00000123643, ENSG00000197635, ENSG00000180340, ENSG00000130340, ENSG00000141506, ENSG00000106025, ENSG0000…
GOTERM_CC_DIRECT	GO:0009986~cell surface	20	6.68896	GO:0009986	0.000185599	0.0490577	ITGAV, IL1RAPL1, ANO6, SULF2, TNR, ADAMTS9, DPP4, WNT4, CNTNAP2, EPHA4, F3, EGFLAM, FERMT2, NRP1, CLMP, SDC3, ITGB5, GP6, SLAMF1, BMP2	0.0490577	0.243893	251	542	18224	2.67917	ENSG00000138448, ENSG00000169306, ENSG00000177119, ENSG00000196562, ENSG00000116147, ENSG00000163638, ENSG00000197635, ENSG00000162552, ENSG00000174469, ENSG00000116106, ENSG00000117525, ENSG00000164318, ENSG00000073712, ENSG00000099250, ENSG00000166250, ENSG00000162512, ENSG00000082781, ENSG00000088053, ENSG00000117090, ENSG00000125845
GOTERM_CC_DIRECT	GO:0005886~plasma membrane	82	27.4247	GO:0005886	0.000222248	0.0296689	GRPR, ROR2, ITGAV, SULF2, MYO1B, DPEP1, WNT4, AGPAT3, DLG2, NET1, COL13A1, SLC22A2, TRDN, KCNH8, NBEA, GPR135, SDC3, MGST2, MFAP3, SLC16A7, PIK3CB, FAM168B, FLRT3, PLCD3, MAP2K1, OR51E2, CD300E, KCNV1, WWOX, PDYN, CALCR, SLC36A1, DPP4, RAP2B, FZD2, SNX9, PIK3R5, NRP2, SYT17, PHACTR2, GABRB3, LPP, PTPRD, MAPK10, WLS, RAB3B, LSR, EPHA4, SSTR2, EPHB2, PLXNA2, CLMP, TENM2, TRPA1, ITGB5, ATP2B4, IL17R…	0.0584576	0.291988	251	4121	18224	1.44471	ENSG00000126010, ENSG00000169071, ENSG00000138448, ENSG00000196562, ENSG00000128641, ENSG00000015413, ENSG00000162552, ENSG00000160216, ENSG00000150672, ENSG00000173848, ENSG00000197467, ENSG00000112499, ENSG00000186439, ENSG00000183960, ENSG00000172915, ENSG00000181619, ENSG00000162512, ENSG00000085871, ENSG00000037749, ENSG00000118596, ENSG00000051382, ENSG00000152102, ENSG00000125848, ENSG0000…
UP_KEYWORDS	Cell adhesion	17	5.68562		0.000652988	0.0150722	ITGAV, TNR, DPP4, CNTNAP2, EPHA4, COL13A1, FERMT2, TENM2, EMILIN2, ITGB5, ALCAM, PIK3CB, FLRT3, SLAMF1, LPP, CDH20, CDH2	0.166601	0.859495	272	479	20581	2.68541	ENSG00000138448, ENSG00000116147, ENSG00000197635, ENSG00000174469, ENSG00000116106, ENSG00000197467, ENSG00000073712, ENSG00000145934, ENSG00000132205, ENSG00000082781, ENSG00000170017, ENSG00000051382, ENSG00000125848, ENSG00000117090, ENSG00000145012, ENSG00000101542, ENSG00000170558
UP_KEYWORDS	Wnt signaling pathway	10	3.34448		0.000683689	0.0145708	WLS, TCF7L1, ROR2, WWOX, XIAP, WNT4, NXN, FZD2, AMOTL1, FERMT2	0.173714	0.899736	272	181	20581	4.18041	ENSG00000116729, ENSG00000152284, ENSG00000169071, ENSG00000186153, ENSG00000101966, ENSG00000162552, ENSG00000167693, ENSG00000180340, ENSG00000166025, ENSG00000073712
GOTERM_CC_DIRECT	GO:0005887~integral component of plasma membrane	35	11.7057	GO:0005887	0.000975029	0.0843495	PTPRD, GRPR, ROR2, CNGA3, ITGAV, EPHA4, MPP1, SSTR2, SLC22A2, EPHB2, KCNH8, PLXNA2, TENM2, TRPA1, ATP2B4, ALCAM, SLC16A7, IL17RA, IGDCC3, ABCB5, AMHR2, FLRT3, SLC2A3, SLC25A13, OR52A1, GJA1, KCNV1, SLCO2A1, CALCR, GPR37, VIPR1, CXCR3, TSPAN12, GABRB3, GP6	0.232304	1.27514	251	1415	18224	1.7959	ENSG00000153707, ENSG00000126010, ENSG00000169071, ENSG00000144191, ENSG00000138448, ENSG00000116106, ENSG00000130830, ENSG00000180616, ENSG00000112499, ENSG00000133216, ENSG00000183960, ENSG00000076356, ENSG00000145934, ENSG00000104321, ENSG00000058668, ENSG00000170017, ENSG00000118596, ENSG00000177663, ENSG00000174498, ENSG00000004846, ENSG00000135409, ENSG00000125848, ENSG00000059804, ENSG0000…
GOTERM_CC_DIRECT	GO:0005925~focal adhesion	15	5.01672	GO:0005925	0.00105597	0.0690781	ITGAV, DLC1, GJA1, DPP4, FZD2, FERMT2, NRP1, LMO7, ITGB5, ALCAM, ARHGAP24, FLRT3, MAP2K1, LPP, CDH2	0.248977	1.38032	251	391	18224	2.78538	ENSG00000138448, ENSG00000164741, ENSG00000152661, ENSG00000197635, ENSG00000180340, ENSG00000073712, ENSG00000099250, ENSG00000136153, ENSG00000082781, ENSG00000170017, ENSG00000138639, ENSG00000125848, ENSG00000169032, ENSG00000145012, ENSG00000170558
UP_KEYWORDS	Signal-anchor	16	5.35117		0.00109389	0.0215755	ST6GAL2, GALNT18, TNFSF14, SPCS3, DPP4, SGCD, MYORG, COL13A1, CREB3L2, ST8SIA2, TENM2, GALNT10, GXYLT1, XXYLT1, B3GNT5, ST8SIA4	0.263144	1.43597	272	455	20581	2.66076	ENSG00000144057, ENSG00000110328, ENSG00000125735, ENSG00000129128, ENSG00000197635, ENSG00000170624, ENSG00000164976, ENSG00000197467, ENSG00000182158, ENSG00000140557, ENSG00000145934, ENSG00000164574, ENSG00000151233, ENSG00000173950, ENSG00000176597, ENSG00000113532
KEGG_PATHWAY	hsa04919:Thyroid hormone signaling pathway	8	2.67559		0.00112972	0.185944	STAT1, ITGAV, WNT4, PIK3CB, PLCD3, GATA4, PIK3R5, MAP2K1	0.185944	1.38521	98	115	6879	4.88305	ENSG00000115415, ENSG00000138448, ENSG00000162552, ENSG00000051382, ENSG00000161714, ENSG00000136574, ENSG00000141506, ENSG00000169032
GOTERM_BP_DIRECT	GO:0001525~angiogenesis	11	3.67893	GO:0001525	0.00117841	0.81993	ITGAV, NRP1, NUS1, CXCR3, TSPAN12, ARHGAP24, HIF3A, PLCD3, CYP1B1, EPHB2, NRP2	0.81993	1.93281	235	223	16792	3.5247	ENSG00000138448, ENSG00000099250, ENSG00000153989, ENSG00000186810, ENSG00000106025, ENSG00000138639, ENSG00000124440, ENSG00000161714, ENSG00000138061, ENSG00000133216, ENSG00000118257
GOTERM_CC_DIRECT	GO:0016021~integral component of membrane	94	31.4381	GO:0016021	0.00138095	0.072163	GRPR, ST6GAL2, SEL1L, CNGA3, ROR2, TMEM132B, NDUFB5, CNTNAP2, AGPAT3, THSD7B, MYORG, SLC22A2, FAM189A2, TRDN, MCTP2, GPR135, SDC3, MGST2, GALNT10, LAPTM4B, MFAP3, FAM168B, CMTM3, AMHR2, GALNT18, OR51E2, CD300E, NDRG4, CALCR, SLC36A1, DPP4, SPCS3, FZD2, ADAM19, CREB3L2, MARCH4, CYP1B1, SACM1L, NRP2, LMO7, TSPAN12, UNC50, TMEM39A, GABRB3, TMEM74, HEG1, PTPRD, MOXD1, WLS, TMEM260, SUN5, ELOVL2, C14o…	0.312364	1.80156	251	5163	18224	1.32189	ENSG00000126010, ENSG00000144057, ENSG00000071537, ENSG00000144191, ENSG00000169071, ENSG00000139364, ENSG00000136521, ENSG00000174469, ENSG00000160216, ENSG00000144229, ENSG00000164976, ENSG00000112499, ENSG00000135063, ENSG00000186439, ENSG00000140563, ENSG00000181619, ENSG00000162512, ENSG00000085871, ENSG00000164574, ENSG00000104341, ENSG00000037749, ENSG00000152102, ENSG00000140931, ENSG0000…
GOTERM_BP_DIRECT	GO:0007165~signal transduction	30	10.0334	GO:0007165	0.00161502	0.691201	MAPK10, CNGA3, ROR2, DLC1, PDE4D, MPP1, NET1, TENM2, STARD13, ALCAM, PIK3CB, ARHGAP24, AMHR2, SLAMF1, MAP2K1, SALL4, OR52A1, IL1RAPL1, GJA1, TNFSF14, ANK2, RAP2B, BCAR3, NRP1, TP53BP2, VLDLR, TRAF5, APOL3, FAM126A, GABRB3	0.904643	2.63999	235	1161	16792	1.84639	ENSG00000109339, ENSG00000144191, ENSG00000169071, ENSG00000164741, ENSG00000113448, ENSG00000130830, ENSG00000173848, ENSG00000145934, ENSG00000133121, ENSG00000170017, ENSG00000051382, ENSG00000138639, ENSG00000135409, ENSG00000117090, ENSG00000169032, ENSG00000101115, ENSG00000182070, ENSG00000169306, ENSG00000152661, ENSG00000125735, ENSG00000145362, ENSG00000181467, ENSG00000137936, ENSG0000…
GOTERM_BP_DIRECT	GO:0030336~negative regulation of cell migration	7	2.34114	GO:0030336	0.00212656	0.643625	DLC1, RAP2B, WNT4, DPEP1, DPYSL3, LDLRAD4, CYP1B1	0.954739	3.46243	235	95	16792	5.26513	ENSG00000164741, ENSG00000181467, ENSG00000162552, ENSG00000015413, ENSG00000113657, ENSG00000168675, ENSG00000138061
GOTERM_BP_DIRECT	GO:0031290~retinal ganglion cell axon guidance	4	1.33779	GO:0031290	0.00219499	0.550111	NRP1, ALCAM, EPHB2, EFNA5	0.959034	3.57195	235	19	16792	15.0432	ENSG00000099250, ENSG00000170017, ENSG00000133216, ENSG00000184349
KEGG_PATHWAY	hsa05412:Arrhythmogenic right ventricular cardiomyopathy (ARVC)	6	2.00669		0.00243366	0.198871	TCF7L1, ITGAV, GJA1, ITGB5, SGCD, CDH2	0.358192	2.9621	98	67	6879	6.28602	ENSG00000152284, ENSG00000138448, ENSG00000152661, ENSG00000082781, ENSG00000170624, ENSG00000170558
UP_KEYWORDS	Golgi apparatus	22	7.35786		0.0026099	0.0474452	ST6GAL2, GALNT18, WLS, WWOX, CAMKMT, SH3RF1, SULF2, P3H2, COPZ1, SCOC, SNX9, MARCH4, GORASP2, JAKMIP3, AP3B2, ST8SIA2, TENM2, GALNT10, UNC50, STK26, B3GNT5, ST8SIA4	0.517664	3.39456	272	812	20581	2.05005	ENSG00000144057, ENSG00000110328, ENSG00000116729, ENSG00000186153, ENSG00000143919, ENSG00000154447, ENSG00000196562, ENSG00000090530, ENSG00000111481, ENSG00000153130, ENSG00000130340, ENSG00000144583, ENSG00000115806, ENSG00000188385, ENSG00000103723, ENSG00000140557, ENSG00000145934, ENSG00000164574, ENSG00000115446, ENSG00000134602, ENSG00000176597, ENSG00000113532
INTERPRO	IPR011009:Protein kinase-like domain	17	5.68562		0.00275401	0.77754	MAPK10, MAP3K9, ROR2, CDK15, PSKH2, MYO3A, EPHA4, MAP3K4, EPHB2, CAMK1D, BMP2K, STK26, PIK3CB, AMHR2, CAMKK2, MAP2K1, MYO3B	0.77754	3.93975	255	531	18559	2.33007	ENSG00000109339, ENSG00000006432, ENSG00000169071, ENSG00000138395, ENSG00000147613, ENSG00000095777, ENSG00000116106, ENSG00000085511, ENSG00000133216, ENSG00000183049, ENSG00000138756, ENSG00000134602, ENSG00000051382, ENSG00000135409, ENSG00000110931, ENSG00000169032, ENSG00000071909
GOTERM_BP_DIRECT	GO:0021517~ventral spinal cord development	3	1.00334	GO:0021517	0.00279534	0.556928	LHX1, DAB1, VLDLR	0.982925	4.52783	235	6	16792	35.7277	ENSG00000273706, ENSG00000173406, ENSG00000147852
INTERPRO	IPR000719:Protein kinase, catalytic domain	16	5.35117		0.00298585	0.557299	MAPK10, MAP3K9, ROR2, CDK15, MYO3A, PSKH2, EPHA4, MAP3K4, EPHB2, CAMK1D, BMP2K, STK26, AMHR2, CAMKK2, MAP2K1, MYO3B	0.804016	4.26472	255	487	18559	2.39114	ENSG00000109339, ENSG00000006432, ENSG00000169071, ENSG00000138395, ENSG00000095777, ENSG00000147613, ENSG00000116106, ENSG00000085511, ENSG00000133216, ENSG00000183049, ENSG00000138756, ENSG00000134602, ENSG00000135409, ENSG00000110931, ENSG00000169032, ENSG00000071909
GOTERM_CC_DIRECT	GO:0000139~Golgi membrane	18	6.02007	GO:0000139	0.00345725	0.144803	ST6GAL2, GALNT18, WLS, GJA1, COPZ1, SCOC, AGPAT3, MARCH4, SACM1L, GORASP2, ST8SIA2, GALNT10, GXYLT1, STK26, UNC50, SEC23IP, B3GNT5, ST8SIA4	0.608801	4.4539	251	591	18224	2.21134	ENSG00000144057, ENSG00000110328, ENSG00000116729, ENSG00000152661, ENSG00000111481, ENSG00000153130, ENSG00000160216, ENSG00000144583, ENSG00000211456, ENSG00000115806, ENSG00000140557, ENSG00000164574, ENSG00000151233, ENSG00000134602, ENSG00000115446, ENSG00000107651, ENSG00000176597, ENSG00000113532
KEGG_PATHWAY	hsa04550:Signaling pathways regulating pluripotency of stem cells	8	2.67559		0.00348182	0.190711	NODAL, WNT4, FZD2, PIK3CB, PIK3R5, MAP2K1, MYF5, BMP2	0.469956	4.21282	98	140	6879	4.01108	ENSG00000156574, ENSG00000162552, ENSG00000180340, ENSG00000051382, ENSG00000141506, ENSG00000169032, ENSG00000111049, ENSG00000125845
GOTERM_CC_DIRECT	GO:0030424~axon	10	3.34448	GO:0030424	0.00364762	0.131922	STAT1, NRP1, IL1RAPL1, ALCAM, EPHA4, CNTNAP2, FAM168B, CALB1, EPHB2, NRP2	0.628539	4.69374	251	222	18224	3.27052	ENSG00000115415, ENSG00000099250, ENSG00000169306, ENSG00000170017, ENSG00000116106, ENSG00000174469, ENSG00000152102, ENSG00000104327, ENSG00000133216, ENSG00000118257
GOTERM_BP_DIRECT	GO:0007157~heterophilic cell-cell adhesion via plasma membrane cell adhesion molecules	5	1.67224	GO:0007157	0.00512492	0.712097	PTPRD, IL1RAPL1, TENM2, ALCAM, CDH2	0.999431	8.15334	235	50	16792	7.14553	ENSG00000153707, ENSG00000169306, ENSG00000145934, ENSG00000170017, ENSG00000170558
INTERPRO	IPR008979:Galactose-binding domain-like	6	2.00669		0.00535238	0.622793	NRP1, NTN1, EPHA4, CNTNAP2, EPHB2, NRP2	0.946329	7.52386	255	82	18559	5.32539	ENSG00000099250, ENSG00000065320, ENSG00000116106, ENSG00000174469, ENSG00000133216, ENSG00000118257
GOTERM_BP_DIRECT	GO:0030178~negative regulation of Wnt signaling pathway	5	1.67224	GO:0030178	0.00589585	0.707203	TSKU, GSC, WWOX, NXN, CER1	0.999816	9.32435	235	52	16792	6.8707	ENSG00000182704, ENSG00000133937, ENSG00000186153, ENSG00000167693, ENSG00000147869
GOTERM_BP_DIRECT	GO:0010575~positive regulation of vascular endothelial growth factor production	4	1.33779	GO:0010575	0.0061047	0.671405	SULF2, NODAL, GATA4, CYP1B1	0.999864	9.63918	235	27	16792	10.586	ENSG00000196562, ENSG00000156574, ENSG00000136574, ENSG00000138061
UP_KEYWORDS	Serine/threonine-protein kinase	13	4.34783		0.00612509	0.101595	MAPK10, MAP3K9, CDK15, PSKH2, MYO3A, STK26, AMHR2, MAP3K4, CAMKK2, MAP2K1, CAMK1D, MYO3B, BMP2K	0.819884	7.79837	272	393	20581	2.50293	ENSG00000109339, ENSG00000006432, ENSG00000138395, ENSG00000147613, ENSG00000095777, ENSG00000134602, ENSG00000135409, ENSG00000085511, ENSG00000110931, ENSG00000169032, ENSG00000183049, ENSG00000071909, ENSG00000138756
GOTERM_BP_DIRECT	GO:1900119~positive regulation of execution phase of apoptosis	3	1.00334	GO:1900119	0.00652614	0.652777	TP53BP2, DLC1, CXCR3	0.999927	10.2713	235	9	16792	23.8184	ENSG00000143514, ENSG00000164741, ENSG00000186810
KEGG_PATHWAY	hsa04024:cAMP signaling pathway	9	3.01003		0.00661587	0.260678	MAPK10, CNGA3, PDE4D, ATP2B4, PIK3CB, SSTR2, CREB3L2, PIK3R5, MAP2K1	0.701232	7.86474	98	198	6879	3.19063	ENSG00000109339, ENSG00000144191, ENSG00000113448, ENSG00000058668, ENSG00000051382, ENSG00000180616, ENSG00000182158, ENSG00000141506, ENSG00000169032
GOTERM_BP_DIRECT	GO:0007411~axon guidance	8	2.67559	GO:0007411	0.00697082	0.63836	NRP1, TENM2, TNR, NTN1, FLRT3, EPHB2, NRP2, EFNA5	0.999962	10.9338	235	159	16792	3.59524	ENSG00000099250, ENSG00000145934, ENSG00000116147, ENSG00000065320, ENSG00000125848, ENSG00000133216, ENSG00000118257, ENSG00000184349
UP_TISSUE	Brain	133	44.4816		0.00742618	0.685054	SEL1L, ROR2, AGFG2, TMEM132B, MYO3A, PDE4D, MYO1B, THSD7B, EGFLAM, FAM222A, BMP2K, STAT1, TBX6, FAM168B, CMTM3, FLRT3, PLCD3, ZNF747, MAMLD1, KCNV1, CCDC177, NDRG4, PDYN, SPCS3, DPYSL3, CREB3L2, LMO7, TMEM39A, TMEM74, HEG1, PTPRD, MAPK10, MOXD1, TSKU, RAB3B, PKNOX2, TMEM260, TNR, C14orf132, ANKS1B, TBC1D9, VANGL1, TMCO5A, TENM2, ITGB5, ABCB5, CALB1, DTWD1, IL1RAPL1, GJA1, DAB1, CAMKMT, SH3RF1, SL…	0.685054	8.56269	258	8256	18912	1.18086	ENSG00000071537, ENSG00000169071, ENSG00000106351, ENSG00000139364, ENSG00000095777, ENSG00000113448, ENSG00000128641, ENSG00000144229, ENSG00000164318, ENSG00000139438, ENSG00000138756, ENSG00000115415, ENSG00000149922, ENSG00000152102, ENSG00000140931, ENSG00000125848, ENSG00000161714, ENSG00000169955, ENSG00000013619, ENSG00000164794, ENSG00000267909, ENSG00000103034, ENSG00000101327, ENSG0000…
GOTERM_BP_DIRECT	GO:0043542~endothelial cell migration	4	1.33779	GO:0043542	0.00747215	0.62894	STAT1, STARD13, DPP4, CYP1B1	0.999982	11.6752	235	29	16792	9.85591	ENSG00000115415, ENSG00000133121, ENSG00000197635, ENSG00000138061
INTERPRO	IPR003598:Immunoglobulin subtype 2	10	3.34448		0.00764006	0.648292	PTPRD, ROR2, CLMP, IL1RAPL1, MFAP3, ALCAM, GP6, IGDCC3, IGFBPL1, LRIG3	0.984699	10.5759	255	250	18559	2.91122	ENSG00000153707, ENSG00000169071, ENSG00000166250, ENSG00000169306, ENSG00000037749, ENSG00000170017, ENSG00000088053, ENSG00000174498, ENSG00000137142, ENSG00000139263
GOTERM_CC_DIRECT	GO:0031941~filamentous actin	4	1.33779	GO:0031941	0.0086358	0.254581	MYO3A, DPYSL3, FSCN1, FERMT2	0.904675	10.7834	251	31	18224	9.36846	ENSG00000095777, ENSG00000113657, ENSG00000075618, ENSG00000073712
GOTERM_MF_DIRECT	GO:0005102~receptor binding	12	4.01338	GO:0005102	0.00900544	0.980807	PTPRD, MAP7, IL1RAPL1, TENM2, GJA1, TNFSF14, DPP4, ALCAM, IL17RA, TRDN, EPHB2, BMP2	0.980807	11.9972	230	353	16881	2.49504	ENSG00000153707, ENSG00000135525, ENSG00000169306, ENSG00000145934, ENSG00000152661, ENSG00000125735, ENSG00000197635, ENSG00000170017, ENSG00000177663, ENSG00000186439, ENSG00000133216, ENSG00000125845
INTERPRO	IPR001660:Sterile alpha motif domain	6	2.00669		0.0094411	0.644407	DLC1, ANKS1B, STARD13, SEC23IP, EPHA4, EPHB2	0.994315	12.9124	255	94	18559	4.64556	ENSG00000164741, ENSG00000185046, ENSG00000133121, ENSG00000107651, ENSG00000116106, ENSG00000133216
GOTERM_CC_DIRECT	GO:0002116~semaphorin receptor complex	3	1.00334	GO:0002116	0.00950104	0.249829	PLXNA2, NRP1, NRP2	0.924761	11.8024	251	11	18224	19.8015	ENSG00000076356, ENSG00000099250, ENSG00000118257
UP_KEYWORDS	Transferase	35	11.7057		0.0101927	0.154763	MAPK10, ST6GAL2, ROR2, PSKH2, MYO3A, ELOVL2, EPHA4, AGPAT3, MAP3K4, EPHB2, BMP2K, CAMK1D, GALNT10, MGST2, STK26, PIK3CB, AMHR2, MAP2K1, CAMKK2, ST8SIA4, MYO3B, GALNT18, MAP3K9, SETD7, CDK15, CAMKMT, PIK3R5, AADAT, GLT1D1, NUS1, ST8SIA2, GXYLT1, XXYLT1, B3GNT5, QPCT	0.942637	12.6623	272	1708	20581	1.55052	ENSG00000109339, ENSG00000144057, ENSG00000169071, ENSG00000147613, ENSG00000095777, ENSG00000197977, ENSG00000116106, ENSG00000160216, ENSG00000085511, ENSG00000133216, ENSG00000138756, ENSG00000183049, ENSG00000164574, ENSG00000085871, ENSG00000134602, ENSG00000051382, ENSG00000135409, ENSG00000169032, ENSG00000110931, ENSG00000113532, ENSG00000071909, ENSG00000110328, ENSG00000006432, ENSG0000…
GOTERM_BP_DIRECT	GO:0030182~neuron differentiation	6	2.00669	GO:0030182	0.0105759	0.724252	PTPRD, IL1RAPL1, PROX1, WNT4, FZD2, MAP2K1	1	16.1375	235	95	16792	4.51297	ENSG00000153707, ENSG00000169306, ENSG00000117707, ENSG00000162552, ENSG00000180340, ENSG00000169032
GOTERM_MF_DIRECT	GO:0017154~semaphorin receptor activity	3	1.00334	GO:0017154	0.0110566	0.911904	PLXNA2, NRP1, NRP2	0.992239	14.5358	230	12	16881	18.3489	ENSG00000076356, ENSG00000099250, ENSG00000118257
GOTERM_MF_DIRECT	GO:0004708~MAP kinase kinase activity	3	1.00334	GO:0004708	0.0110566	0.911904	MAPK10, MAP3K9, MAP2K1	0.992239	14.5358	230	12	16881	18.3489	ENSG00000109339, ENSG00000006432, ENSG00000169032
KEGG_PATHWAY	hsa05210:Colorectal cancer	5	1.67224		0.0111029	0.333961	MAPK10, TCF7L1, PIK3CB, PIK3R5, MAP2K1	0.868932	12.8709	98	62	6879	5.6608	ENSG00000109339, ENSG00000152284, ENSG00000051382, ENSG00000141506, ENSG00000169032
GOTERM_BP_DIRECT	GO:0050919~negative chemotaxis	4	1.33779	GO:0050919	0.0116297	0.729738	ITGAV, FLRT3, NRP2, EFNA5	1	17.6039	235	34	16792	8.40651	ENSG00000138448, ENSG00000125848, ENSG00000118257, ENSG00000184349
GOTERM_BP_DIRECT	GO:0048846~axon extension involved in axon guidance	3	1.00334	GO:0048846	0.0116399	0.70358	NRP1, ALCAM, NRP2	1	17.6179	235	12	16792	17.8638	ENSG00000099250, ENSG00000170017, ENSG00000118257
GOTERM_BP_DIRECT	GO:0086004~regulation of cardiac muscle cell contraction	3	1.00334	GO:0086004	0.0116399	0.70358	ANK2, PDE4D, GATA4	1	17.6179	235	12	16792	17.8638	ENSG00000145362, ENSG00000113448, ENSG00000136574
KEGG_PATHWAY	hsa05212:Pancreatic cancer	5	1.67224		0.013052	0.328685	MAPK10, STAT1, PIK3CB, PIK3R5, MAP2K1	0.908471	14.9665	98	65	6879	5.39953	ENSG00000109339, ENSG00000115415, ENSG00000051382, ENSG00000141506, ENSG00000169032
UP_KEYWORDS	Glycosyltransferase	9	3.01003		0.0132376	0.186617	ST6GAL2, GALNT18, GLT1D1, ST8SIA2, GALNT10, GXYLT1, XXYLT1, B3GNT5, ST8SIA4	0.975717	16.1469	272	236	20581	2.88555	ENSG00000144057, ENSG00000110328, ENSG00000151948, ENSG00000140557, ENSG00000164574, ENSG00000151233, ENSG00000173950, ENSG00000176597, ENSG00000113532
SMART	SM00408:IGc2	10	3.34448		0.0135371	0.863292	PTPRD, ROR2, CLMP, IL1RAPL1, MFAP3, ALCAM, GP6, IGDCC3, IGFBPL1, LRIG3	0.863292	14.9557	153	250	10057	2.62928	ENSG00000153707, ENSG00000169071, ENSG00000166250, ENSG00000169306, ENSG00000037749, ENSG00000170017, ENSG00000088053, ENSG00000174498, ENSG00000137142, ENSG00000139263
UP_KEYWORDS	EGF-like domain	9	3.01003		0.0138585	0.185291	TENM2, TNR, VLDLR, PROZ, CNTNAP2, MEGF6, ADAM19, EGFLAM, HEG1	0.979627	16.8415	272	238	20581	2.8613	ENSG00000145934, ENSG00000116147, ENSG00000147852, ENSG00000126231, ENSG00000174469, ENSG00000162591, ENSG00000135074, ENSG00000164318, ENSG00000173706
GOTERM_CC_DIRECT	GO:0005769~early endosome	9	3.01003	GO:0005769	0.0139737	0.317066	WLS, NRP1, SNX16, ST8SIA2, GJA1, TBC1D16, MYO1B, CNTNAP2, MAP2K1	0.977931	16.9004	251	229	18224	2.85349	ENSG00000116729, ENSG00000099250, ENSG00000104497, ENSG00000140557, ENSG00000152661, ENSG00000167291, ENSG00000128641, ENSG00000174469, ENSG00000169032
UP_KEYWORDS	Signal	71	23.7458		0.0142628	0.181595	SEL1L, ROR2, ITGAV, NDUFB5, SULF2, ADAMTS9, FAM167A, DPEP1, WNT4, CNTNAP2, MEGF6, THSD7B, EGFLAM, FAM189A2, NBEA, NTN1, MFAP3, AMHR2, FLRT3, CER1, BMP2, CD300E, PDYN, CALCR, NODAL, FZD2, ADAM19, MARCH4, NRP2, ST8SIA2, EMILIN2, GABRB3, QPCT, HEG1, PTPRD, TSKU, MOXD1, WLS, TNR, P3H2, LSR, EPHA4, CPO, ADGRF2, EPHB2, PLXNA2, CLMP, ITGB5, ALCAM, IL17RA, IGDCC3, IGFBPL1, SLAMF1, CA6, ST8SIA4, IL1RAPL1,…	0.98183	17.2909	272	4160	20581	1.29141	ENSG00000071537, ENSG00000169071, ENSG00000138448, ENSG00000136521, ENSG00000196562, ENSG00000163638, ENSG00000154319, ENSG00000015413, ENSG00000162552, ENSG00000174469, ENSG00000162591, ENSG00000144229, ENSG00000164318, ENSG00000135063, ENSG00000172915, ENSG00000065320, ENSG00000037749, ENSG00000135409, ENSG00000125848, ENSG00000147869, ENSG00000125845, ENSG00000186407, ENSG00000101327, ENSG0000…
INTERPRO	IPR000742:Epidermal growth factor-like domain	9	3.01003		0.0143503	0.73097	TENM2, TNR, VLDLR, PROZ, CNTNAP2, MEGF6, ADAM19, EGFLAM, HEG1	0.999621	18.9958	255	231	18559	2.8356	ENSG00000145934, ENSG00000116147, ENSG00000147852, ENSG00000126231, ENSG00000174469, ENSG00000162591, ENSG00000135074, ENSG00000164318, ENSG00000173706
GOTERM_BP_DIRECT	GO:0001938~positive regulation of endothelial cell proliferation	5	1.67224	GO:0001938	0.0156842	0.783978	NRP1, PROX1, F3, NRP2, BMP2	1	23.0239	235	69	16792	5.17792	ENSG00000099250, ENSG00000117707, ENSG00000117525, ENSG00000118257, ENSG00000125845
GOTERM_BP_DIRECT	GO:0016055~Wnt signaling pathway	8	2.67559	GO:0016055	0.0160698	0.770581	WLS, TCF7L1, WWOX, XIAP, WNT4, NXN, AMOTL1, FERMT2	1	23.5215	235	187	16792	3.05691	ENSG00000116729, ENSG00000152284, ENSG00000186153, ENSG00000101966, ENSG00000162552, ENSG00000167693, ENSG00000166025, ENSG00000073712
INTERPRO	IPR017441:Protein kinase, ATP binding site	12	4.01338		0.0161797	0.71917	MAP3K9, CDK15, PSKH2, MYO3A, STK26, EPHA4, MAP3K4, CAMKK2, MAP2K1, EPHB2, CAMK1D, MYO3B	0.999862	21.1596	255	381	18559	2.2923	ENSG00000006432, ENSG00000138395, ENSG00000147613, ENSG00000095777, ENSG00000134602, ENSG00000116106, ENSG00000085511, ENSG00000110931, ENSG00000169032, ENSG00000133216, ENSG00000183049, ENSG00000071909
GOTERM_CC_DIRECT	GO:0030175~filopodium	5	1.67224	GO:0030175	0.0164028	0.33466	TENM2, MYO3A, MYO1B, FSCN1, EPHA4	0.988689	19.5537	251	71	18224	5.11307	ENSG00000145934, ENSG00000095777, ENSG00000128641, ENSG00000075618, ENSG00000116106
KEGG_PATHWAY	hsa04668:TNF signaling pathway	6	2.00669		0.0172549	0.363992	MAPK10, TRAF5, PIK3CB, CREB3L2, PIK3R5, MAP2K1	0.957904	19.3288	98	107	6879	3.93611	ENSG00000109339, ENSG00000082512, ENSG00000051382, ENSG00000182158, ENSG00000141506, ENSG00000169032
KEGG_PATHWAY	hsa04917:Prolactin signaling pathway	5	1.67224		0.0175751	0.331947	MAPK10, STAT1, PIK3CB, PIK3R5, MAP2K1	0.960328	19.6524	98	71	6879	4.94323	ENSG00000109339, ENSG00000115415, ENSG00000051382, ENSG00000141506, ENSG00000169032
UP_KEYWORDS	Kinase	18	6.02007		0.0180553	0.214998	MAPK10, MAP3K9, ROR2, CDK15, PSKH2, MYO3A, EPHA4, MAP3K4, PIK3R5, EPHB2, CAMK1D, BMP2K, STK26, PIK3CB, AMHR2, CAMKK2, MAP2K1, MYO3B	0.993802	21.3987	272	735	20581	1.85303	ENSG00000109339, ENSG00000006432, ENSG00000169071, ENSG00000138395, ENSG00000147613, ENSG00000095777, ENSG00000116106, ENSG00000085511, ENSG00000141506, ENSG00000133216, ENSG00000183049, ENSG00000138756, ENSG00000134602, ENSG00000051382, ENSG00000135409, ENSG00000110931, ENSG00000169032, ENSG00000071909
UP_KEYWORDS	Neurogenesis	9	3.01003		0.0180887	0.206656	LHX1, SRGAP2B, NRP1, DAB1, EPHA4, EPHB2, NRP2, CAMK1D, EFNA5	0.99386	21.4341	272	250	20581	2.72396	ENSG00000273706, ENSG00000196369, ENSG00000099250, ENSG00000173406, ENSG00000116106, ENSG00000133216, ENSG00000118257, ENSG00000183049, ENSG00000184349
GOTERM_CC_DIRECT	GO:0016324~apical plasma membrane	10	3.34448	GO:0016324	0.0193639	0.356987	LMO7, GJA1, ANK2, PDE4D, STK26, DPP4, DPEP1, AMOTL1, CPO, CDH2	0.995004	22.682	251	291	18224	2.49504	ENSG00000136153, ENSG00000152661, ENSG00000145362, ENSG00000113448, ENSG00000134602, ENSG00000197635, ENSG00000015413, ENSG00000166025, ENSG00000144410, ENSG00000170558
GOTERM_BP_DIRECT	GO:0007399~nervous system development	10	3.34448	GO:0007399	0.0194589	0.813759	LHX1, SRGAP2B, ST8SIA2, VLDLR, MSI1, DLG2, CER1, EPHB2, ST8SIA4, EFNA5	1	27.767	235	287	16792	2.48973	ENSG00000273706, ENSG00000196369, ENSG00000140557, ENSG00000147852, ENSG00000135097, ENSG00000150672, ENSG00000147869, ENSG00000133216, ENSG00000113532, ENSG00000184349
INTERPRO	IPR013032:EGF-like, conserved site	8	2.67559		0.0198123	0.744175	TENM2, TNR, VLDLR, PROZ, MEGF6, ADAM19, EGFLAM, HEG1	0.999982	25.2977	255	199	18559	2.92584	ENSG00000145934, ENSG00000116147, ENSG00000147852, ENSG00000126231, ENSG00000162591, ENSG00000135074, ENSG00000164318, ENSG00000173706
SMART	SM00220:S_TKc	12	4.01338		0.0201483	0.773689	MAPK10, MAP3K9, CDK15, MYO3A, STK26, EPHA4, MAP3K4, CAMKK2, MAP2K1, CAMK1D, BMP2K, MYO3B	0.948783	21.4884	153	359	10057	2.19717	ENSG00000109339, ENSG00000006432, ENSG00000138395, ENSG00000095777, ENSG00000134602, ENSG00000116106, ENSG00000085511, ENSG00000110931, ENSG00000169032, ENSG00000183049, ENSG00000138756, ENSG00000071909
GOTERM_BP_DIRECT	GO:1900745~positive regulation of p38MAPK cascade	3	1.00334	GO:1900745	0.0204042	0.810857	GADD45A, MAP3K4, BMP2	1	28.9111	235	16	16792	13.3979	ENSG00000116717, ENSG00000085511, ENSG00000125845
GOTERM_BP_DIRECT	GO:0006486~protein glycosylation	6	2.00669	GO:0006486	0.0209923	0.802806	ST6GAL2, GALNT18, ST8SIA2, GALNT10, B3GNT5, ST8SIA4	1	29.6143	235	113	16792	3.79409	ENSG00000144057, ENSG00000110328, ENSG00000140557, ENSG00000164574, ENSG00000176597, ENSG00000113532
KEGG_PATHWAY	hsa05200:Pathways in cancer	12	4.01338		0.0218669	0.360522	MAPK10, STAT1, TCF7L1, ITGAV, XIAP, TRAF5, WNT4, FZD2, PIK3CB, PIK3R5, MAP2K1, BMP2	0.982117	23.8782	98	393	6879	2.14332	ENSG00000109339, ENSG00000115415, ENSG00000152284, ENSG00000138448, ENSG00000101966, ENSG00000082512, ENSG00000162552, ENSG00000180340, ENSG00000051382, ENSG00000141506, ENSG00000169032, ENSG00000125845
GOTERM_BP_DIRECT	GO:0031338~regulation of vesicle fusion	4	1.33779	GO:0031338	0.0218953	0.800008	TBC1D16, TBC1D2, SLAMF1, TBC1D9	1	30.6813	235	43	16792	6.64701	ENSG00000167291, ENSG00000095383, ENSG00000117090, ENSG00000109436
KEGG_PATHWAY	hsa05205:Proteoglycans in cancer	8	2.67559		0.0224238	0.338178	ITGAV, ANK2, ITGB5, WNT4, FZD2, PIK3CB, PIK3R5, MAP2K1	0.983878	24.4113	98	200	6879	2.80776	ENSG00000138448, ENSG00000145362, ENSG00000082781, ENSG00000162552, ENSG00000180340, ENSG00000051382, ENSG00000141506, ENSG00000169032
INTERPRO	IPR013761:Sterile alpha motif/pointed domain	6	2.00669		0.0224356	0.746925	DLC1, ANKS1B, STARD13, SEC23IP, EPHA4, EPHB2	0.999996	28.1593	255	117	18559	3.73233	ENSG00000164741, ENSG00000185046, ENSG00000133121, ENSG00000107651, ENSG00000116106, ENSG00000133216
GOTERM_BP_DIRECT	GO:0009948~anterior/posterior axis specification	3	1.00334	GO:0009948	0.0229151	0.799123	LHX1, WLS, CER1	1	31.8679	235	17	16792	12.6098	ENSG00000273706, ENSG00000116729, ENSG00000147869
GOTERM_BP_DIRECT	GO:0048514~blood vessel morphogenesis	3	1.00334	GO:0048514	0.0229151	0.799123	GJA1, CYP1B1, CDH2	1	31.8679	235	17	16792	12.6098	ENSG00000152661, ENSG00000138061, ENSG00000170558
GOTERM_BP_DIRECT	GO:0050775~positive regulation of dendrite morphogenesis	3	1.00334	GO:0050775	0.0229151	0.799123	PTPRD, IL1RAPL1, EPHA4	1	31.8679	235	17	16792	12.6098	ENSG00000153707, ENSG00000169306, ENSG00000116106
SMART	SM00181:EGF	8	2.67559		0.0238861	0.691664	TENM2, TNR, VLDLR, PROZ, CNTNAP2, MEGF6, EGFLAM, HEG1	0.970686	24.9752	153	188	10057	2.79711	ENSG00000145934, ENSG00000116147, ENSG00000147852, ENSG00000126231, ENSG00000174469, ENSG00000162591, ENSG00000164318, ENSG00000173706
INTERPRO	IPR003961:Fibronectin, type III	8	2.67559		0.0239722	0.733504	PTPRD, TNR, EPHA4, IGDCC3, F3, EGFLAM, FLRT3, EPHB2	0.999998	29.7877	255	207	18559	2.81277	ENSG00000153707, ENSG00000116147, ENSG00000116106, ENSG00000174498, ENSG00000117525, ENSG00000164318, ENSG00000125848, ENSG00000133216
UP_TISSUE	Retina	11	3.67893		0.0248359	0.857596	KIFC3, STAT1, ANK2, VEZT, CNTNAP2, GABRB3, SGCD, LGALS12, DLG2, EGFLAM, NUB1	0.979721	26.0684	258	357	18912	2.25862	ENSG00000140859, ENSG00000115415, ENSG00000145362, ENSG00000028203, ENSG00000174469, ENSG00000166206, ENSG00000170624, ENSG00000133317, ENSG00000150672, ENSG00000164318, ENSG00000013374
UP_KEYWORDS	Angiogenesis	6	2.00669		0.0257352	0.271135	NRP1, NUS1, CXCR3, TSPAN12, ARHGAP24, HIF3A	0.999307	29.1457	272	126	20581	3.60312	ENSG00000099250, ENSG00000153989, ENSG00000186810, ENSG00000106025, ENSG00000138639, ENSG00000124440
KEGG_PATHWAY	hsa04510:Focal adhesion	8	2.67559		0.0258544	0.351699	MAPK10, ITGAV, TNR, XIAP, ITGB5, PIK3CB, PIK3R5, MAP2K1	0.991498	27.6204	98	206	6879	2.72598	ENSG00000109339, ENSG00000138448, ENSG00000116147, ENSG00000101966, ENSG00000082781, ENSG00000051382, ENSG00000141506, ENSG00000169032
GOTERM_BP_DIRECT	GO:0045165~cell fate commitment	4	1.33779	GO:0045165	0.02613	0.826212	ROR2, WNT4, GATA4, BMP2	1	35.4851	235	46	16792	6.21351	ENSG00000169071, ENSG00000162552, ENSG00000136574, ENSG00000125845
GOTERM_CC_DIRECT	GO:0045211~postsynaptic membrane	8	2.67559	GO:0045211	0.0266618	0.430695	IL1RAPL1, TENM2, ANK2, ANKS1B, EPHA4, GABRB3, DLG2, COL13A1	0.99934	29.9187	251	211	18224	2.75282	ENSG00000169306, ENSG00000145934, ENSG00000145362, ENSG00000185046, ENSG00000116106, ENSG00000166206, ENSG00000150672, ENSG00000197467
UP_TISSUE	Prostate adenocarcinoma	2	0.668896		0.0269946	0.756804	NRP1, NRP2	0.985616	28.01	258	2	18912	73.3023	ENSG00000099250, ENSG00000118257
INTERPRO	IPR022579:Neuropilin-1, C-terminal	2	0.668896		0.0271856	0.744765	NRP1, NRP2	1	33.0826	255	2	18559	72.7804	ENSG00000099250, ENSG00000118257
INTERPRO	IPR014648:Neuropilin	2	0.668896		0.0271856	0.744765	NRP1, NRP2	1	33.0826	255	2	18559	72.7804	ENSG00000099250, ENSG00000118257
GOTERM_CC_DIRECT	GO:0034684~integrin alphav-beta5 complex	2	0.668896	GO:0034684	0.0272489	0.414202	ITGAV, ITGB5	0.99944	30.4728	251	2	18224	72.6056	ENSG00000138448, ENSG00000082781
GOTERM_CC_DIRECT	GO:0031258~lamellipodium membrane	3	1.00334	GO:0031258	0.0274904	0.395658	ITGAV, DPP4, FERMT2	0.999476	30.6996	251	19	18224	11.464	ENSG00000138448, ENSG00000197635, ENSG00000073712
GOTERM_BP_DIRECT	GO:1904835~dorsal root ganglion morphogenesis	2	0.668896	GO:1904835	0.027677	0.830405	NRP1, NRP2	1	37.1608	235	2	16792	71.4553	ENSG00000099250, ENSG00000118257
GOTERM_BP_DIRECT	GO:0021649~vestibulocochlear nerve structural organization	2	0.668896	GO:0021649	0.027677	0.830405	NRP1, NRP2	1	37.1608	235	2	16792	71.4553	ENSG00000099250, ENSG00000118257
GOTERM_BP_DIRECT	GO:0002543~activation of blood coagulation via clotting cascade	2	0.668896	GO:0002543	0.027677	0.830405	ANO6, F3	1	37.1608	235	2	16792	71.4553	ENSG00000177119, ENSG00000117525
GOTERM_BP_DIRECT	GO:0007155~cell adhesion	13	4.34783	GO:0007155	0.0277733	0.818484	ITGAV, CXCR3, EMILIN2, TNR, ITGB5, ALCAM, EPHA4, CNTNAP2, SLAMF1, CYP1B1, LPP, NRP2, CDH2	1	37.2637	235	459	16792	2.02379	ENSG00000138448, ENSG00000186810, ENSG00000132205, ENSG00000116147, ENSG00000082781, ENSG00000170017, ENSG00000116106, ENSG00000174469, ENSG00000117090, ENSG00000138061, ENSG00000145012, ENSG00000118257, ENSG00000170558
GOTERM_BP_DIRECT	GO:0006915~apoptotic process	15	5.01672	GO:0006915	0.0279568	0.807783	MAP3K9, GADD45A, DLC1, TNFSF14, GJA1, XIAP, SH3RF1, DPEP1, STAT1, CXCR3, NTN1, TRAF5, BCL2L14, HIF3A, EFNA5	1	37.4594	235	567	16792	1.89035	ENSG00000006432, ENSG00000116717, ENSG00000164741, ENSG00000125735, ENSG00000152661, ENSG00000101966, ENSG00000154447, ENSG00000015413, ENSG00000115415, ENSG00000186810, ENSG00000065320, ENSG00000082512, ENSG00000121380, ENSG00000124440, ENSG00000184349
UP_KEYWORDS	Receptor	32	10.7023		0.0282051	0.282941	PTPRD, GRPR, ROR2, ITGAV, LSR, EPHA4, ADGRF2, SSTR2, EPHB2, GPR135, ITGB5, PTPN14, IL17RA, AMHR2, SLAMF1, OR52A1, OR51E2, CD300E, IL1RAPL1, CALCR, DPP4, FZD2, NRP2, GPR37, VIPR1, NRP1, NUS1, CXCR3, VLDLR, TRAF5, GABRB3, GP6	0.999659	31.4831	272	1648	20581	1.46923	ENSG00000153707, ENSG00000126010, ENSG00000169071, ENSG00000138448, ENSG00000105699, ENSG00000116106, ENSG00000164393, ENSG00000180616, ENSG00000133216, ENSG00000181619, ENSG00000082781, ENSG00000152104, ENSG00000177663, ENSG00000135409, ENSG00000117090, ENSG00000182070, ENSG00000167332, ENSG00000186407, ENSG00000169306, ENSG00000004948, ENSG00000197635, ENSG00000180340, ENSG00000118257, ENSG0000…
GOTERM_BP_DIRECT	GO:0023019~signal transduction involved in regulation of gene expression	3	1.00334	GO:0023019	0.0282933	0.799123	GSC, TBX6, CER1	1	37.8168	235	19	16792	11.2824	ENSG00000133937, ENSG00000149922, ENSG00000147869
GOTERM_BP_DIRECT	GO:0008045~motor neuron axon guidance	3	1.00334	GO:0008045	0.0282933	0.799123	LHX1, ALCAM, EPHA4	1	37.8168	235	19	16792	11.2824	ENSG00000273706, ENSG00000170017, ENSG00000116106
GOTERM_CC_DIRECT	GO:0005794~Golgi apparatus	20	6.68896	GO:0005794	0.0292716	0.395401	ST6GAL2, WLS, KIFC3, SERINC5, GJA1, WWOX, CAMKMT, SH3RF1, P3H2, CNTNAP2, EPHA4, ADAM19, SACM1L, GORASP2, ZC3HAV1, JAKMIP3, AP3B2, TENM2, STK26, MAP2K1	0.999681	32.351	251	863	18224	1.68263	ENSG00000144057, ENSG00000116729, ENSG00000140859, ENSG00000164300, ENSG00000152661, ENSG00000186153, ENSG00000143919, ENSG00000154447, ENSG00000090530, ENSG00000174469, ENSG00000116106, ENSG00000135074, ENSG00000211456, ENSG00000115806, ENSG00000105939, ENSG00000188385, ENSG00000103723, ENSG00000145934, ENSG00000134602, ENSG00000169032
INTERPRO	IPR001675:Glycosyl transferase, family 29	3	1.00334		0.0301442	0.750952	ST6GAL2, ST8SIA2, ST8SIA4	1	35.9884	255	20	18559	10.9171	ENSG00000144057, ENSG00000140557, ENSG00000113532
INTERPRO	IPR001881:EGF-like calcium-binding	6	2.00669		0.0305528	0.727698	TENM2, VLDLR, PROZ, MEGF6, EGFLAM, HEG1	1	36.3803	255	127	18559	3.43844	ENSG00000145934, ENSG00000147852, ENSG00000126231, ENSG00000162591, ENSG00000164318, ENSG00000173706
BIOCARTA	h_mapkPathway:MAPKinase Signaling Pathway	5	1.67224		0.0310727	0.917395	MAPK10, MAP3K9, STAT1, MAP3K4, MAP2K1	0.917395	28.4478	24	87	1625	3.89128	ENSG00000109339, ENSG00000006432, ENSG00000115415, ENSG00000085511, ENSG00000169032
GOTERM_BP_DIRECT	GO:0097503~sialylation	3	1.00334	GO:0097503	0.031153	0.818106	ST6GAL2, ST8SIA2, ST8SIA4	1	40.7776	235	20	16792	10.7183	ENSG00000144057, ENSG00000140557, ENSG00000113532
UP_KEYWORDS	Postsynaptic cell membrane	7	2.34114		0.0314916	0.300297	TENM2, ANK2, ANKS1B, EPHA4, GABRB3, DLG2, COL13A1	0.999867	34.4828	272	179	20581	2.95898	ENSG00000145934, ENSG00000145362, ENSG00000185046, ENSG00000116106, ENSG00000166206, ENSG00000150672, ENSG00000197467
KEGG_PATHWAY	hsa05222:Small cell lung cancer	5	1.67224		0.0315864	0.385403	ITGAV, XIAP, TRAF5, PIK3CB, PIK3R5	0.997095	32.7041	98	85	6879	4.12905	ENSG00000138448, ENSG00000101966, ENSG00000082512, ENSG00000051382, ENSG00000141506
PIR_SUPERFAMILY	PIRSF036960:neuropilin	2	0.668896		0.0328327	0.580201	NRP1, NRP2	0.580201	23.9495	29	2	1692	58.3448	ENSG00000099250, ENSG00000118257
KEGG_PATHWAY	hsa04360:Axon guidance	6	2.00669		0.033183	0.376524	PLXNA2, NRP1, NTN1, EPHA4, EPHB2, EFNA5	0.997849	34.0606	98	127	6879	3.31625	ENSG00000076356, ENSG00000099250, ENSG00000065320, ENSG00000116106, ENSG00000133216, ENSG00000184349
KEGG_PATHWAY	hsa05215:Prostate cancer	5	1.67224		0.035246	0.372786	TCF7L1, PIK3CB, CREB3L2, PIK3R5, MAP2K1	0.998542	35.776	98	88	6879	3.98829	ENSG00000152284, ENSG00000051382, ENSG00000182158, ENSG00000141506, ENSG00000169032
KEGG_PATHWAY	hsa05213:Endometrial cancer	4	1.33779		0.0365309	0.363353	TCF7L1, PIK3CB, PIK3R5, MAP2K1	0.998856	36.8236	98	52	6879	5.39953	ENSG00000152284, ENSG00000051382, ENSG00000141506, ENSG00000169032
KEGG_PATHWAY	hsa04380:Osteoclast differentiation	6	2.00669		0.0371934	0.350234	MAPK10, STAT1, CALCR, PIK3CB, PIK3R5, MAP2K1	0.99899	37.3576	98	131	6879	3.21499	ENSG00000109339, ENSG00000115415, ENSG00000004948, ENSG00000051382, ENSG00000141506, ENSG00000169032
GOTERM_BP_DIRECT	GO:0010842~retina layer formation	3	1.00334	GO:0010842	0.0371954	0.860312	LHX1, TSPAN12, CALB1	1	46.6037	235	22	16792	9.74391	ENSG00000273706, ENSG00000106025, ENSG00000104327
GOTERM_MF_DIRECT	GO:0043027~cysteine-type endopeptidase inhibitor activity involved in apoptotic process	3	1.00334	GO:0043027	0.0384494	0.996692	TNFSF14, XIAP, DPEP1	1	42.5304	230	23	16881	9.57335	ENSG00000125735, ENSG00000101966, ENSG00000015413
GOTERM_CC_DIRECT	GO:0045202~synapse	7	2.34114	GO:0045202	0.0389421	0.469106	DNAJC6, TENM2, PHACTR1, GABRB3, EGFLAM, CALB1, CDH2	0.999979	40.6995	251	181	18224	2.80795	ENSG00000116675, ENSG00000145934, ENSG00000112137, ENSG00000166206, ENSG00000164318, ENSG00000104327, ENSG00000170558
SMART	SM00231:FA58C	3	1.00334		0.039497	0.770278	NRP1, CNTNAP2, NRP2	0.997215	38.0583	153	21	10057	9.39029	ENSG00000099250, ENSG00000174469, ENSG00000118257
GOTERM_CC_DIRECT	GO:0005802~trans-Golgi network	6	2.00669	GO:0005802	0.0395792	0.455561	SYT17, WLS, NBEA, SCOC, MARCH4, SNX9	0.999982	41.2146	251	136	18224	3.20319	ENSG00000103528, ENSG00000116729, ENSG00000172915, ENSG00000153130, ENSG00000144583, ENSG00000130340
GOTERM_MF_DIRECT	GO:0018127~NAD(P)-serine ADP-ribosyltransferase activity	2	0.668896	GO:0018127	0.0401494	0.98863	GXYLT1, XXYLT1	1	43.9493	230	3	16881	48.9304	ENSG00000151233, ENSG00000173950
GOTERM_MF_DIRECT	GO:0018121~NAD(P)-asparagine ADP-ribosyltransferase activity	2	0.668896	GO:0018121	0.0401494	0.98863	GXYLT1, XXYLT1	1	43.9493	230	3	16881	48.9304	ENSG00000151233, ENSG00000173950
GOTERM_MF_DIRECT	GO:0043867~7-cyano-7-deazaguanine tRNA-ribosyltransferase activity	2	0.668896	GO:0043867	0.0401494	0.98863	GXYLT1, XXYLT1	1	43.9493	230	3	16881	48.9304	ENSG00000151233, ENSG00000173950
GOTERM_MF_DIRECT	GO:0018071~NAD(P)-cysteine ADP-ribosyltransferase activity	2	0.668896	GO:0018071	0.0401494	0.98863	GXYLT1, XXYLT1	1	43.9493	230	3	16881	48.9304	ENSG00000151233, ENSG00000173950
GOTERM_MF_DIRECT	GO:0044102~purine deoxyribosyltransferase activity	2	0.668896	GO:0044102	0.0401494	0.98863	GXYLT1, XXYLT1	1	43.9493	230	3	16881	48.9304	ENSG00000151233, ENSG00000173950
GOTERM_MF_DIRECT	GO:0000107~imidazoleglycerol-phosphate synthase activity	2	0.668896	GO:0000107	0.0401494	0.98863	GXYLT1, XXYLT1	1	43.9493	230	3	16881	48.9304	ENSG00000151233, ENSG00000173950
KEGG_PATHWAY	hsa05217:Basal cell carcinoma	4	1.33779		0.0401898	0.355417	TCF7L1, WNT4, FZD2, BMP2	0.999428	39.7213	98	54	6879	5.19955	ENSG00000152284, ENSG00000162552, ENSG00000180340, ENSG00000125845
KEGG_PATHWAY	hsa04068:FoxO signaling pathway	6	2.00669		0.0403894	0.340885	MAPK10, SETD7, GADD45A, PIK3CB, PIK3R5, MAP2K1	0.999449	39.8758	98	134	6879	3.14301	ENSG00000109339, ENSG00000145391, ENSG00000116717, ENSG00000051382, ENSG00000141506, ENSG00000169032
INTERPRO	IPR024836:Janus kinase and microtubule-interacting protein	2	0.668896		0.040501	0.800005	JAKMIP3, JAKMIP1	1	45.2604	255	3	18559	48.5203	ENSG00000188385, ENSG00000152969
GOTERM_BP_DIRECT	GO:0097477~lateral motor column neuron migration	2	0.668896	GO:0097477	0.0412282	0.878873	LHX1, DAB1	1	50.1876	235	3	16792	47.6369	ENSG00000273706, ENSG00000173406
GOTERM_BP_DIRECT	GO:0097374~sensory neuron axon guidance	2	0.668896	GO:0097374	0.0412282	0.878873	NRP1, NRP2	1	50.1876	235	3	16792	47.6369	ENSG00000099250, ENSG00000118257
GOTERM_BP_DIRECT	GO:1903375~facioacoustic ganglion development	2	0.668896	GO:1903375	0.0412282	0.878873	NRP1, NRP2	1	50.1876	235	3	16792	47.6369	ENSG00000099250, ENSG00000118257
GOTERM_BP_DIRECT	GO:0061205~paramesonephric duct development	2	0.668896	GO:0061205	0.0412282	0.878873	LHX1, WNT4	1	50.1876	235	3	16792	47.6369	ENSG00000273706, ENSG00000162552
GOTERM_BP_DIRECT	GO:0021828~gonadotrophin-releasing hormone neuronal migration to the hypothalamus	2	0.668896	GO:0021828	0.0412282	0.878873	NRP1, NRP2	1	50.1876	235	3	16792	47.6369	ENSG00000099250, ENSG00000118257
GOTERM_BP_DIRECT	GO:0035054~embryonic heart tube anterior/posterior pattern specification	2	0.668896	GO:0035054	0.0412282	0.878873	GATA4, BMP2	1	50.1876	235	3	16792	47.6369	ENSG00000136574, ENSG00000125845
UP_KEYWORDS	Cleavage on pair of basic residues	9	3.01003		0.0415162	0.36556	ITGAV, TENM2, PDYN, PROZ, NODAL, ADAMTS9, CDH20, BMP2, CDH2	0.999993	42.8993	272	294	20581	2.31629	ENSG00000138448, ENSG00000145934, ENSG00000101327, ENSG00000126231, ENSG00000156574, ENSG00000163638, ENSG00000101542, ENSG00000125845, ENSG00000170558
GOTERM_CC_DIRECT	GO:0030425~dendrite	10	3.34448	GO:0030425	0.0421836	0.459213	STAT1, CNGA3, IL1RAPL1, TENM2, PDYN, ALCAM, EPHA4, CNTNAP2, CALB1, EPHB2	0.999992	43.2775	251	335	18224	2.16733	ENSG00000115415, ENSG00000144191, ENSG00000169306, ENSG00000145934, ENSG00000101327, ENSG00000170017, ENSG00000116106, ENSG00000174469, ENSG00000104327, ENSG00000133216
SMART	SM00179:EGF_CA	6	2.00669		0.043282	0.725279	TENM2, VLDLR, PROZ, MEGF6, EGFLAM, HEG1	0.998435	40.8981	153	127	10057	3.10545	ENSG00000145934, ENSG00000147852, ENSG00000126231, ENSG00000162591, ENSG00000164318, ENSG00000173706
GOTERM_BP_DIRECT	GO:0007507~heart development	7	2.34114	GO:0007507	0.0433455	0.883248	GJA1, ADAM19, FLRT3, MAP2K1, NRP2, BMP2, HEG1	1	51.9776	235	183	16792	2.73326	ENSG00000152661, ENSG00000135074, ENSG00000125848, ENSG00000169032, ENSG00000118257, ENSG00000125845, ENSG00000173706
GOTERM_BP_DIRECT	GO:0048870~cell motility	3	1.00334	GO:0048870	0.0436452	0.876698	PHACTR1, FSCN1, MAP2K1	1	52.226	235	24	16792	8.93191	ENSG00000112137, ENSG00000075618, ENSG00000169032
KEGG_PATHWAY	hsa05221:Acute myeloid leukemia	4	1.33779		0.0440276	0.350338	TCF7L1, PIK3CB, PIK3R5, MAP2K1	0.999724	42.6291	98	56	6879	5.01385	ENSG00000152284, ENSG00000051382, ENSG00000141506, ENSG00000169032
KEGG_PATHWAY	hsa04310:Wnt signaling pathway	6	2.00669		0.0449042	0.341695	MAPK10, VANGL1, TCF7L1, WNT4, FZD2, CER1	0.999766	43.275	98	138	6879	3.05191	ENSG00000109339, ENSG00000173218, ENSG00000152284, ENSG00000162552, ENSG00000180340, ENSG00000147869
INTERPRO	IPR000421:Coagulation factor 5/8 C-terminal type domain	3	1.00334		0.045527	0.816031	NRP1, CNTNAP2, NRP2	1	49.2941	255	25	18559	8.73365	ENSG00000099250, ENSG00000174469, ENSG00000118257
UP_KEYWORDS	GTPase activation	7	2.34114		0.0465959	0.389251	DLC1, TBC1D16, ELMOD2, STARD13, TBC1D2, ARHGAP24, TBC1D9	0.999998	46.7714	272	197	20581	2.68862	ENSG00000164741, ENSG00000167291, ENSG00000179387, ENSG00000133121, ENSG00000095383, ENSG00000138639, ENSG00000109436
GOTERM_BP_DIRECT	GO:0009311~oligosaccharide metabolic process	3	1.00334	GO:0009311	0.0470144	0.887867	ST6GAL2, ST8SIA2, ST8SIA4	1	54.9369	235	25	16792	8.57464	ENSG00000144057, ENSG00000140557, ENSG00000113532
GOTERM_MF_DIRECT	GO:0046875~ephrin receptor binding	3	1.00334	GO:0046875	0.0481068	0.986553	ANKS1B, EPHA4, EFNA5	1	50.1685	230	26	16881	8.46873	ENSG00000185046, ENSG00000116106, ENSG00000184349
GOTERM_BP_DIRECT	GO:0006886~intracellular protein transport	8	2.67559	GO:0006886	0.0483979	0.887609	WLS, AP3B2, TBC1D16, TBC1D2, SEC23IP, COPZ1, SNX9, TBC1D9	1	56.0077	235	236	16792	2.42221	ENSG00000116729, ENSG00000103723, ENSG00000167291, ENSG00000095383, ENSG00000107651, ENSG00000111481, ENSG00000130340, ENSG00000109436
GOTERM_MF_DIRECT	GO:0016757~transferase activity, transferring glycosyl groups	4	1.33779	GO:0016757	0.0499374	0.976033	GALNT18, GLT1D1, GALNT10, XXYLT1	1	51.5053	230	61	16881	4.81283	ENSG00000110328, ENSG00000151948, ENSG00000164574, ENSG00000173950
GOTERM_BP_DIRECT	GO:0051491~positive regulation of filopodium assembly	3	1.00334	GO:0051491	0.0504755	0.890841	TENM2, DPYSL3, FSCN1	1	57.5708	235	26	16792	8.24484	ENSG00000145934, ENSG00000113657, ENSG00000075618
INTERPRO	IPR017981:GPCR, family 2-like	4	1.33779		0.0510551	0.832208	VIPR1, CALCR, FZD2, ADGRF2	1	53.4101	255	61	18559	4.77248	ENSG00000114812, ENSG00000004948, ENSG00000180340, ENSG00000164393
GOTERM_BP_DIRECT	GO:0016266~O-glycan processing	4	1.33779	GO:0016266	0.0511972	0.887326	GALNT10, GXYLT1, XXYLT1, B3GNT5	1	58.1015	235	60	16792	4.76369	ENSG00000164574, ENSG00000151233, ENSG00000173950, ENSG00000176597
KEGG_PATHWAY	hsa04916:Melanogenesis	5	1.67224		0.0522567	0.371962	TCF7L1, WNT4, FZD2, CREB3L2, MAP2K1	0.999943	48.4346	98	100	6879	3.50969	ENSG00000152284, ENSG00000162552, ENSG00000180340, ENSG00000182158, ENSG00000169032
GOTERM_BP_DIRECT	GO:0016337~single organismal cell-cell adhesion	5	1.67224	GO:0016337	0.0527529	0.887959	LMO7, TENM2, NTN1, VEZT, COL13A1	1	59.2242	235	101	16792	3.53739	ENSG00000136153, ENSG00000145934, ENSG00000065320, ENSG00000028203, ENSG00000197467
GOTERM_BP_DIRECT	GO:0001947~heart looping	4	1.33779	GO:0001947	0.0533118	0.883856	GJA1, NDRG4, NODAL, GATA4	1	59.6206	235	61	16792	4.68559	ENSG00000152661, ENSG00000103034, ENSG00000156574, ENSG00000136574
UP_KEYWORDS	Coiled coil	51	17.0569		0.0533956	0.42119	CNGA3, SULF2, NDUFB5, FAM167A, THSD7B, TRDN, BMP2K, STAT1, PLCD3, MAP2K1, TNRC18, CCDC177, SCOC, CCDC97, PHACTR2, LMO7, EMILIN2, PKNOX2, TNR, SUN5, MAML3, JAKMIP1, PLXNA2, MAP7, TMCO5A, KIAA2012, STK26, TRPA1, CCDC60, ARHGAP24, AMOTL1, ZNF608, RANBP6, KIFC3, SKA1, MAP3K9, SNX16, SOX5, THOC7, VEZT, NUB1, PMFBP1, SRGAP2B, JAKMIP3, TP53BP2, DNAH12, CCDC90B, TRAF5, APOL3, TBC1D2, ANKRD6	1	51.5755	272	3036	20581	1.27106	ENSG00000144191, ENSG00000196562, ENSG00000136521, ENSG00000154319, ENSG00000144229, ENSG00000186439, ENSG00000138756, ENSG00000115415, ENSG00000161714, ENSG00000169032, ENSG00000182095, ENSG00000267909, ENSG00000153130, ENSG00000142039, ENSG00000112419, ENSG00000136153, ENSG00000132205, ENSG00000165495, ENSG00000116147, ENSG00000167098, ENSG00000196782, ENSG00000152969, ENSG00000076356, ENSG0000…
KEGG_PATHWAY	hsa05161:Hepatitis B	6	2.00669		0.0535091	0.36552	MAPK10, STAT1, PIK3CB, CREB3L2, PIK3R5, MAP2K1	0.999955	49.2692	98	145	6879	2.90457	ENSG00000109339, ENSG00000115415, ENSG00000051382, ENSG00000182158, ENSG00000141506, ENSG00000169032
KEGG_PATHWAY	hsa05231:Choline metabolism in cancer	5	1.67224		0.0538455	0.354663	MAPK10, PIK3CB, SLC22A2, PIK3R5, MAP2K1	0.999958	49.4912	98	101	6879	3.47494	ENSG00000109339, ENSG00000051382, ENSG00000112499, ENSG00000141506, ENSG00000169032
GOTERM_BP_DIRECT	GO:0035987~endodermal cell differentiation	3	1.00334	GO:0035987	0.0540251	0.88058	ITGAV, NODAL, ITGB5	1	60.1213	235	27	16792	7.93948	ENSG00000138448, ENSG00000156574, ENSG00000082781
GOTERM_BP_DIRECT	GO:0072332~intrinsic apoptotic signaling pathway by p53 class mediator	3	1.00334	GO:0072332	0.0540251	0.88058	TP53BP2, WWOX, ZNF385D	1	60.1213	235	27	16792	7.93948	ENSG00000143514, ENSG00000186153, ENSG00000151789
GOTERM_BP_DIRECT	GO:0035502~metanephric part of ureteric bud development	2	0.668896	GO:0035502	0.0545913	0.876676	LHX1, CALB1	1	60.5145	235	4	16792	35.7277	ENSG00000273706, ENSG00000104327
GOTERM_BP_DIRECT	GO:0050878~regulation of body fluid levels	2	0.668896	GO:0050878	0.0545913	0.876676	EPHB2, HEG1	1	60.5145	235	4	16792	35.7277	ENSG00000133216, ENSG00000173706
GOTERM_BP_DIRECT	GO:1902285~semaphorin-plexin signaling pathway involved in neuron projection guidance	2	0.668896	GO:1902285	0.0545913	0.876676	NRP1, NRP2	1	60.5145	235	4	16792	35.7277	ENSG00000099250, ENSG00000118257
GOTERM_BP_DIRECT	GO:0060129~thyroid-stimulating hormone-secreting cell differentiation	2	0.668896	GO:0060129	0.0545913	0.876676	WNT4, BMP2	1	60.5145	235	4	16792	35.7277	ENSG00000162552, ENSG00000125845
GOTERM_BP_DIRECT	GO:0036486~ventral trunk neural crest cell migration	2	0.668896	GO:0036486	0.0545913	0.876676	NRP1, NRP2	1	60.5145	235	4	16792	35.7277	ENSG00000099250, ENSG00000118257
GOTERM_BP_DIRECT	GO:0097491~sympathetic neuron projection guidance	2	0.668896	GO:0097491	0.0545913	0.876676	NRP1, NRP2	1	60.5145	235	4	16792	35.7277	ENSG00000099250, ENSG00000118257
GOTERM_BP_DIRECT	GO:0097490~sympathetic neuron projection extension	2	0.668896	GO:0097490	0.0545913	0.876676	NRP1, NRP2	1	60.5145	235	4	16792	35.7277	ENSG00000099250, ENSG00000118257
INTERPRO	IPR020636:Calcium/calmodulin-dependent/calcium-dependent protein kinase	3	1.00334		0.0558615	0.84163	PSKH2, CAMKK2, CAMK1D	1	56.7337	255	28	18559	7.7979	ENSG00000147613, ENSG00000110931, ENSG00000183049
GOTERM_MF_DIRECT	GO:0004672~protein kinase activity	10	3.34448	GO:0004672	0.057352	0.974957	MAPK10, MAP3K9, ROR2, MYO3A, STK26, EPHA4, MAP3K4, MAP2K1, BMP2K, MYO3B	1	56.5867	230	359	16881	2.04445	ENSG00000109339, ENSG00000006432, ENSG00000169071, ENSG00000095777, ENSG00000134602, ENSG00000116106, ENSG00000085511, ENSG00000169032, ENSG00000138756, ENSG00000071909
GOTERM_BP_DIRECT	GO:0003281~ventricular septum development	3	1.00334	GO:0003281	0.0576603	0.884537	GATA4, SALL4, HEG1	1	62.5835	235	28	16792	7.65593	ENSG00000136574, ENSG00000101115, ENSG00000173706
UP_KEYWORDS	Immunoglobulin domain	13	4.34783		0.0585914	0.440593	PTPRD, ROR2, CLMP, CD300E, IL1RAPL1, LSR, MFAP3, ALCAM, GP6, IGDCC3, IGFBPL1, SLAMF1, LRIG3	1	54.9726	272	546	20581	1.80156	ENSG00000153707, ENSG00000169071, ENSG00000166250, ENSG00000186407, ENSG00000169306, ENSG00000105699, ENSG00000037749, ENSG00000170017, ENSG00000088053, ENSG00000174498, ENSG00000137142, ENSG00000117090, ENSG00000139263
INTERPRO	IPR027397:Catenin binding domain	3	1.00334		0.0594722	0.843774	TCF7L1, CDH20, CDH2	1	59.0837	255	29	18559	7.52901	ENSG00000152284, ENSG00000101542, ENSG00000170558
KEGG_PATHWAY	hsa05230:Central carbon metabolism in cancer	4	1.33779		0.0611176	0.380129	PIK3CB, PDHA1, PIK3R5, MAP2K1	0.99999	54.0785	98	64	6879	4.38712	ENSG00000051382, ENSG00000131828, ENSG00000141506, ENSG00000169032
GOTERM_BP_DIRECT	GO:0001937~negative regulation of endothelial cell proliferation	3	1.00334	GO:0001937	0.0613779	0.894214	STAT1, CXCR3, GJA1	1	64.9534	235	29	16792	7.39193	ENSG00000115415, ENSG00000186810, ENSG00000152661
KEGG_PATHWAY	hsa04390:Hippo signaling pathway	6	2.00669		0.0616013	0.370522	TCF7L1, TP53BP2, WNT4, FZD2, DLG2, BMP2	0.999991	54.3696	98	151	6879	2.78916	ENSG00000152284, ENSG00000143514, ENSG00000162552, ENSG00000180340, ENSG00000150672, ENSG00000125845
KEGG_PATHWAY	hsa04620:Toll-like receptor signaling pathway	5	1.67224		0.0621805	0.361979	MAPK10, STAT1, PIK3CB, PIK3R5, MAP2K1	0.999992	54.7159	98	106	6879	3.31103	ENSG00000109339, ENSG00000115415, ENSG00000051382, ENSG00000141506, ENSG00000169032
INTERPRO	IPR008271:Serine/threonine-protein kinase, active site	9	3.01003		0.0649782	0.854439	MAPK10, MAP3K9, CDK15, MAP3K4, CAMKK2, MAP2K1, CAMK1D, BMP2K, MYO3B	1	62.4395	255	312	18559	2.09943	ENSG00000109339, ENSG00000006432, ENSG00000138395, ENSG00000085511, ENSG00000110931, ENSG00000169032, ENSG00000183049, ENSG00000138756, ENSG00000071909
GOTERM_BP_DIRECT	GO:0051017~actin filament bundle assembly	3	1.00334	GO:0051017	0.0651751	0.903014	MYO1B, DPYSL3, FSCN1	1	67.2278	235	30	16792	7.14553	ENSG00000128641, ENSG00000113657, ENSG00000075618
UP_KEYWORDS	Palmitate	9	3.01003		0.0657611	0.468799	GRPR, MAPK10, GORASP2, TSPAN12, RAP2B, MPP1, F3, DLG2, SSTR2	1	59.2995	272	324	20581	2.10182	ENSG00000126010, ENSG00000109339, ENSG00000115806, ENSG00000106025, ENSG00000181467, ENSG00000130830, ENSG00000117525, ENSG00000150672, ENSG00000180616
GOTERM_MF_DIRECT	GO:0017147~Wnt-protein binding	3	1.00334	GO:0017147	0.0658853	0.975839	WLS, ROR2, FZD2	1	61.8207	230	31	16881	7.10281	ENSG00000116729, ENSG00000169071, ENSG00000180340
UP_KEYWORDS	Antiviral defense	5	1.67224		0.0673336	0.466005	STAT1, ZC3HAV1, SERINC5, IFIT1, ELMOD2	1	60.1955	272	116	20581	3.26144	ENSG00000115415, ENSG00000105939, ENSG00000164300, ENSG00000185745, ENSG00000179387
UP_TISSUE	Renal cell carcinoma	4	1.33779		0.067606	0.933629	TP53BP2, ZNF608, NUB1, EPHB2	0.999981	56.8571	258	69	18912	4.24941	ENSG00000143514, ENSG00000168916, ENSG00000013374, ENSG00000133216
GOTERM_BP_DIRECT	GO:0072178~nephric duct morphogenesis	2	0.668896	GO:0072178	0.0677689	0.906788	LHX1, EPHA4	1	68.7009	235	5	16792	28.5821	ENSG00000273706, ENSG00000116106
GOTERM_BP_DIRECT	GO:0061551~trigeminal ganglion development	2	0.668896	GO:0061551	0.0677689	0.906788	NRP1, NRP2	1	68.7009	235	5	16792	28.5821	ENSG00000099250, ENSG00000118257
GOTERM_BP_DIRECT	GO:1901166~neural crest cell migration involved in autonomic nervous system development	2	0.668896	GO:1901166	0.0677689	0.906788	NRP1, NRP2	1	68.7009	235	5	16792	28.5821	ENSG00000099250, ENSG00000118257
GOTERM_BP_DIRECT	GO:0010894~negative regulation of steroid biosynthetic process	2	0.668896	GO:0010894	0.0677689	0.906788	WNT4, BMP2	1	68.7009	235	5	16792	28.5821	ENSG00000162552, ENSG00000125845
GOTERM_BP_DIRECT	GO:0072162~metanephric mesenchymal cell differentiation	2	0.668896	GO:0072162	0.0677689	0.906788	STAT1, WNT4	1	68.7009	235	5	16792	28.5821	ENSG00000115415, ENSG00000162552
GOTERM_BP_DIRECT	GO:0035630~bone mineralization involved in bone maturation	2	0.668896	GO:0035630	0.0677689	0.906788	ANO6, BMP2	1	68.7009	235	5	16792	28.5821	ENSG00000177119, ENSG00000125845
GOTERM_MF_DIRECT	GO:0001618~virus receptor activity	4	1.33779	GO:0001618	0.0696256	0.969928	ITGAV, ITGB5, DPP4, SLAMF1	1	63.9246	230	70	16881	4.19404	ENSG00000138448, ENSG00000082781, ENSG00000197635, ENSG00000117090
GOTERM_CC_DIRECT	GO:0030027~lamellipodium	6	2.00669	GO:0030027	0.0697463	0.624553	SH3RF1, DPP4, DPYSL3, FSCN1, AMOTL1, CDH2	1	61.3696	251	160	18224	2.72271	ENSG00000154447, ENSG00000197635, ENSG00000113657, ENSG00000075618, ENSG00000166025, ENSG00000170558
KEGG_PATHWAY	hsa04664:Fc epsilon RI signaling pathway	4	1.33779		0.0706632	0.389812	MAPK10, PIK3CB, PIK3R5, MAP2K1	0.999998	59.5191	98	68	6879	4.12905	ENSG00000109339, ENSG00000051382, ENSG00000141506, ENSG00000169032
GOTERM_BP_DIRECT	GO:0043154~negative regulation of cysteine-type endopeptidase activity involved in apoptotic process	4	1.33779	GO:0043154	0.0716879	0.914408	TNFSF14, XIAP, SH3RF1, DPEP1	1	70.8092	235	69	16792	4.14234	ENSG00000125735, ENSG00000101966, ENSG00000154447, ENSG00000015413
GOTERM_CC_DIRECT	GO:0012505~endomembrane system	5	1.67224	GO:0012505	0.0719832	0.618657	NBEA, LAPTM4B, TBC1D2, BCL2L14, TBC1D9	1	62.5739	251	114	18224	3.18446	ENSG00000172915, ENSG00000104341, ENSG00000095383, ENSG00000121380, ENSG00000109436
GOTERM_CC_DIRECT	GO:0090575~RNA polymerase II transcription factor complex	3	1.00334	GO:0090575	0.0749683	0.617078	WWOX, GATA4, MYF5	1	64.1271	251	33	18224	6.60051	ENSG00000186153, ENSG00000136574, ENSG00000111049
GOTERM_MF_DIRECT	GO:0004872~receptor activity	7	2.34114	GO:0004872	0.0770328	0.969895	CXCR3, CALCR, ITGB5, GP6, AMHR2, SLAMF1, NRP2	1	67.7769	230	217	16881	2.3676	ENSG00000186810, ENSG00000004948, ENSG00000082781, ENSG00000088053, ENSG00000135409, ENSG00000117090, ENSG00000118257
GOTERM_BP_DIRECT	GO:0045766~positive regulation of angiogenesis	5	1.67224	GO:0045766	0.0771405	0.925271	CXCR3, NODAL, F3, GATA4, CYP1B1	1	73.5212	235	115	16792	3.10675	ENSG00000186810, ENSG00000156574, ENSG00000117525, ENSG00000136574, ENSG00000138061
SMART	SM00060:FN3	6	2.00669		0.0773024	0.858818	PTPRD, TNR, EPHA4, IGDCC3, EGFLAM, EPHB2	0.999992	61.5671	153	150	10057	2.62928	ENSG00000153707, ENSG00000116147, ENSG00000116106, ENSG00000174498, ENSG00000164318, ENSG00000133216
GOTERM_MF_DIRECT	GO:0035252~UDP-xylosyltransferase activity	2	0.668896	GO:0035252	0.0786936	0.961464	GXYLT1, XXYLT1	1	68.5864	230	6	16881	24.4652	ENSG00000151233, ENSG00000173950
GOTERM_MF_DIRECT	GO:0003828~alpha-N-acetylneuraminate alpha-2,8-sialyltransferase activity	2	0.668896	GO:0003828	0.0786936	0.961464	ST8SIA2, ST8SIA4	1	68.5864	230	6	16881	24.4652	ENSG00000140557, ENSG00000113532
GOTERM_MF_DIRECT	GO:0017124~SH3 domain binding	5	1.67224	GO:0017124	0.078785	0.949633	DNAJC6, TP53BP2, GJA1, DPYSL3, ADAM19	1	68.6304	230	119	16881	3.08385	ENSG00000116675, ENSG00000143514, ENSG00000152661, ENSG00000113657, ENSG00000135074
GOTERM_BP_DIRECT	GO:0048010~vascular endothelial growth factor receptor signaling pathway	4	1.33779	GO:0048010	0.0792191	0.926375	ITGAV, NRP1, PIK3CB, NRP2	1	74.4913	235	72	16792	3.96974	ENSG00000138448, ENSG00000099250, ENSG00000051382, ENSG00000118257
INTERPRO	IPR003599:Immunoglobulin subtype	12	4.01338		0.0805663	0.898625	PTPRD, ROR2, CLMP, IL1RAPL1, CD300E, LSR, MFAP3, ALCAM, GP6, IGDCC3, IGFBPL1, LRIG3	1	70.6021	255	497	18559	1.75727	ENSG00000153707, ENSG00000169071, ENSG00000166250, ENSG00000169306, ENSG00000186407, ENSG00000105699, ENSG00000037749, ENSG00000170017, ENSG00000088053, ENSG00000174498, ENSG00000137142, ENSG00000139263
GOTERM_BP_DIRECT	GO:0048845~venous blood vessel morphogenesis	2	0.668896	GO:0048845	0.0807636	0.926111	PROX1, HEG1	1	75.1904	235	6	16792	23.8184	ENSG00000117707, ENSG00000173706
GOTERM_BP_DIRECT	GO:0001889~liver development	4	1.33779	GO:0001889	0.0844237	0.93087	NODAL, PROX1, LSR, WNT4	1	76.7759	235	74	16792	3.86245	ENSG00000156574, ENSG00000117707, ENSG00000105699, ENSG00000162552
GOTERM_BP_DIRECT	GO:0070588~calcium ion transmembrane transport	5	1.67224	GO:0070588	0.0849879	0.92832	ITGAV, IL1RAPL1, ANO6, TRPA1, ATP2B4	1	77.0117	235	119	16792	3.00232	ENSG00000138448, ENSG00000169306, ENSG00000177119, ENSG00000104321, ENSG00000058668
GOTERM_BP_DIRECT	GO:0030501~positive regulation of bone mineralization	3	1.00334	GO:0030501	0.0852531	0.925074	ANO6, WNT4, BMP2	1	77.1217	235	35	16792	6.12474	ENSG00000177119, ENSG00000162552, ENSG00000125845
GOTERM_MF_DIRECT	GO:0005096~GTPase activator activity	8	2.67559	GO:0005096	0.0863536	0.951967	AGFG2, DLC1, TBC1D16, ELMOD2, STARD13, TBC1D2, ARHGAP24, TBC1D9	1	72.0815	230	279	16881	2.10453	ENSG00000106351, ENSG00000164741, ENSG00000167291, ENSG00000179387, ENSG00000133121, ENSG00000095383, ENSG00000138639, ENSG00000109436
GOTERM_MF_DIRECT	GO:0030674~protein binding, bridging	4	1.33779	GO:0030674	0.0869915	0.941622	ANK2, FSCN1, FLRT3, TRDN	1	72.3556	230	77	16881	3.81276	ENSG00000145362, ENSG00000075618, ENSG00000125848, ENSG00000186439
GOTERM_BP_DIRECT	GO:0090263~positive regulation of canonical Wnt signaling pathway	5	1.67224	GO:0090263	0.0870086	0.92537	WLS, ROR2, XIAP, SULF2, WNT4	1	77.8377	235	120	16792	2.9773	ENSG00000116729, ENSG00000169071, ENSG00000101966, ENSG00000196562, ENSG00000162552
GOTERM_CC_DIRECT	GO:0005911~cell-cell junction	6	2.00669	GO:0005911	0.0885265	0.66451	TENM2, FSCN1, FLRT3, COL13A1, HEG1, CDH2	1	70.4604	251	172	18224	2.53275	ENSG00000145934, ENSG00000075618, ENSG00000125848, ENSG00000197467, ENSG00000173706, ENSG00000170558
GOTERM_BP_DIRECT	GO:0007166~cell surface receptor signaling pathway	8	2.67559	GO:0007166	0.0891163	0.92646	VIPR1, CXCR3, CALCR, TSPAN12, UNC50, TRPA1, IL17RA, ADGRF2	1	78.6696	235	274	16792	2.08629	ENSG00000114812, ENSG00000186810, ENSG00000004948, ENSG00000106025, ENSG00000115446, ENSG00000104321, ENSG00000177663, ENSG00000164393
GOTERM_BP_DIRECT	GO:0030177~positive regulation of Wnt signaling pathway	3	1.00334	GO:0030177	0.0894682	0.923563	WLS, SULF2, BMP2	1	78.8056	235	36	16792	5.95461	ENSG00000116729, ENSG00000196562, ENSG00000125845
GOTERM_BP_DIRECT	GO:0030509~BMP signaling pathway	4	1.33779	GO:0030509	0.0897705	0.920549	ROR2, NODAL, CER1, BMP2	1	78.9217	235	76	16792	3.76081	ENSG00000169071, ENSG00000156574, ENSG00000147869, ENSG00000125845
GOTERM_BP_DIRECT	GO:0006869~lipid transport	4	1.33779	GO:0006869	0.0897705	0.920549	ANO6, SLCO2A1, VLDLR, APOL3	1	78.9217	235	76	16792	3.76081	ENSG00000177119, ENSG00000174640, ENSG00000147852, ENSG00000128284
GOTERM_MF_DIRECT	GO:0005021~vascular endothelial growth factor-activated receptor activity	2	0.668896	GO:0005021	0.0911961	0.938327	NRP1, NRP2	1	74.1008	230	7	16881	20.9702	ENSG00000099250, ENSG00000118257
UP_TISSUE	Prostatic adenocarcinoma	2	0.668896		0.0913473	0.948674	NRP1, MAP4	1	68.3492	258	7	18912	20.9435	ENSG00000099250, ENSG00000047849
INTERPRO	IPR004018:RPEL repeat	2	0.668896		0.0919719	0.918233	PHACTR2, PHACTR1	1	75.4922	255	7	18559	20.7944	ENSG00000112419, ENSG00000112137
GOTERM_BP_DIRECT	GO:0071679~commissural neuron axon guidance	2	0.668896	GO:0071679	0.0935779	0.925531	NRP1, EPHB2	1	80.3346	235	7	16792	20.4158	ENSG00000099250, ENSG00000133216
GOTERM_BP_DIRECT	GO:0060119~inner ear receptor cell development	2	0.668896	GO:0060119	0.0935779	0.925531	FZD2, GABRB3	1	80.3346	235	7	16792	20.4158	ENSG00000180340, ENSG00000166206
GOTERM_BP_DIRECT	GO:0060059~embryonic retina morphogenesis in camera-type eye	2	0.668896	GO:0060059	0.0935779	0.925531	LHX1, PROX1	1	80.3346	235	7	16792	20.4158	ENSG00000273706, ENSG00000117707
GOTERM_CC_DIRECT	GO:0005604~basement membrane	4	1.33779	GO:0005604	0.0946646	0.674683	NTN1, P3H2, EGFLAM, EFNA5	1	72.9729	251	79	18224	3.67623	ENSG00000065320, ENSG00000090530, ENSG00000164318, ENSG00000184349
BIOCARTA	h_reelinPathway:Reelin Signaling Pathway	2	0.668896		0.0951362	0.980723	DAB1, VLDLR	0.999628	65.3598	24	7	1625	19.3452	ENSG00000173406, ENSG00000147852
GOTERM_CC_DIRECT	GO:0043235~receptor complex	5	1.67224	GO:0043235	0.0975731	0.671401	GPR37, VIPR1, NRP1, VLDLR, ITGB5	1	74.0932	251	127	18224	2.85849	ENSG00000170775, ENSG00000114812, ENSG00000099250, ENSG00000147852, ENSG00000082781
GOTERM_BP_DIRECT	GO:2001237~negative regulation of extrinsic apoptotic signaling pathway	3	1.00334	GO:2001237	0.098077	0.93145	ITGAV, NRP1, SH3RF1	1	81.8895	235	38	16792	5.64121	ENSG00000138448, ENSG00000099250, ENSG00000154447
GOTERM_BP_DIRECT	GO:0070374~positive regulation of ERK1 and ERK2 cascade	6	2.00669	GO:0070374	0.0981579	0.928314	NRP1, NDRG4, NODAL, SLAMF1, MAP2K1, BMP2	1	81.9163	235	175	16792	2.4499	ENSG00000099250, ENSG00000103034, ENSG00000156574, ENSG00000117090, ENSG00000169032, ENSG00000125845
UP_KEYWORDS	Lipoprotein	17	5.68562		0.0982661	0.594174	GRPR, MAPK10, RAB3B, RAP2B, WNT4, DPEP1, MPP1, CPO, F3, DLG2, SSTR2, GORASP2, PHACTR2, VLDLR, TSPAN12, APOL3, EFNA5	1	74.5107	272	852	20581	1.50976	ENSG00000126010, ENSG00000109339, ENSG00000169213, ENSG00000181467, ENSG00000162552, ENSG00000015413, ENSG00000130830, ENSG00000144410, ENSG00000117525, ENSG00000150672, ENSG00000180616, ENSG00000115806, ENSG00000112419, ENSG00000147852, ENSG00000106025, ENSG00000128284, ENSG00000184349
GOTERM_CC_DIRECT	GO:0045335~phagocytic vesicle	3	1.00334	GO:0045335	0.0998211	0.665831	ITGAV, ITGB5, SLAMF1	1	74.9294	251	39	18224	5.58504	ENSG00000138448, ENSG00000082781, ENSG00000117090
C6 (p-values generated by one-sided Fisher's Exact test)
Category	Term	Count	Count.Percent	GO.Term	PValue	Benjamini	geneSymbol	Bonferroni	FDR	List.Total	Pop.Hits	Pop.Total	Fold.Enrichment	ENSG
UP_KEYWORDS	Alternative splicing	207	59.8266		3.16255e-07	8.98123e-05	SMAP2, PLSCR1, PDE4D, EGFLAM, COL13A1, NFIX, MOBP, SH3BP5, MKLN1, DIP2C, WDPCP, REG3G, KIDINS220, LIFR, ZNF747, RALB, DACT2, RNF212, ARHGAP18, SLC39A14, GRAMD1B, CFLAR, KLF6, EHHADH, NXF3, RAP1GAP2, COG3, GIPR, TMEM39A, DCAF5, AGAP3, MLXIPL, SMAD2, MRPS25, TIPRL, PTPRM, ABHD17C, ESRRG, PKNOX2, ABCG1, PDZK1, SYNJ2, TTC6, PTPRJ, GPAT2, TMCO5A, ST8SIA1, GTF2IRD1, TCF12, GATA4, RSPH1, LMNTD1, MAMDC2,…	8.98123e-05	0.000419077	316	10587	20581	1.27344	ENSG00000084070, ENSG00000188313, ENSG00000113448, ENSG00000164318, ENSG00000197467, ENSG00000008441, ENSG00000168314, ENSG00000131370, ENSG00000128585, ENSG00000151240, ENSG00000143951, ENSG00000143954, ENSG00000134313, ENSG00000113594, ENSG00000169955, ENSG00000144118, ENSG00000164488, ENSG00000178222, ENSG00000146376, ENSG00000104635, ENSG00000023171, ENSG00000003402, ENSG00000067082, ENSG0000…
GOTERM_BP_DIRECT	GO:0051497~negative regulation of stress fiber assembly	5	1.44509	GO:0051497	0.000114037	0.156561	DLC1, PPP1R9A, ARHGAP28, PPFIA1, PHLDB2	0.156561	0.189202	261	17	16792	18.9227	ENSG00000164741, ENSG00000158528, ENSG00000088756, ENSG00000131626, ENSG00000144824
UP_TISSUE	Heart	23	6.6474		0.000185803	0.0312757	PLCE1, NRXN3, DLC1, CELF2, NDRG4, PDE4D, PODXL, SYNE1, CCDC141, YIPF5, PALLD, THBS4, GPAT2, PDLIM1, ARHGAP26, NEBL, APCDD1L, AGAP3, TNFAIP8, NREP, QPCT, GATA4, PHLDB2	0.0312757	0.226665	294	602	18912	2.45766	ENSG00000138193, ENSG00000021645, ENSG00000164741, ENSG00000048740, ENSG00000103034, ENSG00000113448, ENSG00000128567, ENSG00000131018, ENSG00000163492, ENSG00000145817, ENSG00000129116, ENSG00000113296, ENSG00000186281, ENSG00000107438, ENSG00000145819, ENSG00000078114, ENSG00000198768, ENSG00000133612, ENSG00000145779, ENSG00000134986, ENSG00000115828, ENSG00000136574, ENSG00000144824
UP_KEYWORDS	GTPase activation	12	3.46821		0.000238289	0.0332748	SMAP2, RAP1GAP2, DLC1, ARHGAP26, ARHGAP28, RGS6, ARHGAP18, ARHGEF11, AGAP3, SIPA1L1, TBC1D9, ARHGAP42	0.0654425	0.315303	316	197	20581	3.96729	ENSG00000084070, ENSG00000132359, ENSG00000164741, ENSG00000145819, ENSG00000088756, ENSG00000182732, ENSG00000146376, ENSG00000132694, ENSG00000133612, ENSG00000197555, ENSG00000109436, ENSG00000165895
INTERPRO	IPR013098:Immunoglobulin I-set	10	2.89017		0.000485542	0.265018	CNTN1, ROR2, TYRO3, NEO1, VCAM1, CADM1, IL1RL1, MXRA5, PALLD, LRIG3	0.265018	0.720088	301	141	18559	4.37289	ENSG00000018236, ENSG00000169071, ENSG00000092445, ENSG00000067141, ENSG00000162692, ENSG00000182985, ENSG00000115602, ENSG00000101825, ENSG00000129116, ENSG00000139263
GOTERM_BP_DIRECT	GO:0007165~signal transduction	34	9.82659	GO:0007165	0.000527101	0.325366	MAPK10, PTPRM, TYRO3, CNGA3, ROR2, DLC1, PDE4D, PDE10A, INPP4A, ARHGAP42, SH3BP5, FLNB, ARHGAP26, MKLN1, AKT2, ARHGAP28, IL1RL1, SH3GL2, MAP2K6, RALB, NRXN3, ANK2, CHRNB4, TOM1L2, NCK2, TP53BP2, UBE4A, FAM126A, GABRB3, AGAP3, PLCXD3, TNFSF4, PPFIA1, IMPA1	0.544868	0.871711	261	1161	16792	1.88412	ENSG00000109339, ENSG00000173482, ENSG00000092445, ENSG00000144191, ENSG00000169071, ENSG00000164741, ENSG00000113448, ENSG00000112541, ENSG00000040933, ENSG00000165895, ENSG00000131370, ENSG00000136068, ENSG00000145819, ENSG00000128585, ENSG00000105221, ENSG00000088756, ENSG00000115602, ENSG00000107295, ENSG00000108984, ENSG00000144118, ENSG00000021645, ENSG00000145362, ENSG00000117971, ENSG0000…
INTERPRO	IPR003598:Immunoglobulin subtype 2	13	3.75723		0.000797794	0.223533	CNTN1, TYRO3, ROR2, LRIT3, NEO1, VCAM1, GP6, CADM1, IL1RL1, MXRA5, PALLD, LRIG3, CD3E	0.3971	1.18062	301	250	18559	3.20621	ENSG00000018236, ENSG00000092445, ENSG00000169071, ENSG00000183423, ENSG00000067141, ENSG00000162692, ENSG00000088053, ENSG00000182985, ENSG00000115602, ENSG00000101825, ENSG00000129116, ENSG00000139263, ENSG00000198851
UP_KEYWORDS	LIM domain	7	2.02312		0.000820298	0.0747458	LHX1, PDLIM1, LMCD1, AJUBA, LIMCH1, MICAL2, NEBL	0.207894	1.08156	316	72	20581	6.33206	ENSG00000273706, ENSG00000107438, ENSG00000071282, ENSG00000129474, ENSG00000064042, ENSG00000133816, ENSG00000078114
INTERPRO	IPR001781:Zinc finger, LIM-type	7	2.02312		0.00108393	0.204826	LHX1, PDLIM1, LMCD1, AJUBA, LIMCH1, MICAL2, NEBL	0.49721	1.60087	301	72	18559	5.99451	ENSG00000273706, ENSG00000107438, ENSG00000071282, ENSG00000129474, ENSG00000064042, ENSG00000133816, ENSG00000078114
UP_KEYWORDS	Cell adhesion	18	5.20231		0.00122223	0.0831681	PTPRM, TYRO3, ITGAV, NRXN3, VWF, PODXL, DPP4, AJUBA, NEO1, CNTNAP2, CADM1, COL13A1, THBS4, CNTN1, EMILIN2, COL8A1, LAMA1, VCAM1	0.293424	1.60754	316	479	20581	2.44746	ENSG00000173482, ENSG00000092445, ENSG00000138448, ENSG00000021645, ENSG00000110799, ENSG00000128567, ENSG00000197635, ENSG00000129474, ENSG00000067141, ENSG00000174469, ENSG00000182985, ENSG00000197467, ENSG00000113296, ENSG00000018236, ENSG00000132205, ENSG00000144810, ENSG00000101680, ENSG00000162692
GOTERM_MF_DIRECT	GO:0005096~GTPase activator activity	13	3.75723	GO:0005096	0.00163425	0.542423	SMAP2, RAP1GAP2, DLC1, ARHGAP26, ARHGAP28, RGS6, ARHGAP18, ARHGEF11, AGAP3, RGS5, SIPA1L1, TBC1D9, ARHGAP42	0.542423	2.31323	267	279	16881	2.94595	ENSG00000084070, ENSG00000132359, ENSG00000164741, ENSG00000145819, ENSG00000088756, ENSG00000182732, ENSG00000146376, ENSG00000132694, ENSG00000133612, ENSG00000143248, ENSG00000197555, ENSG00000109436, ENSG00000165895
UP_KEYWORDS	Cell junction	22	6.35838		0.00175069	0.0947339	FARP1, ITGAV, DLC1, PPP1R9A, ANK2, DPP4, AJUBA, CGN, CADM1, EGFLAM, CHRNB4, SYT2, COL13A1, PALLD, PTPRJ, MPDZ, CXCR4, ARHGAP26, GABRB3, GJB5, GRIK3, SIPA1L1	0.392031	2.29517	316	675	20581	2.12275	ENSG00000152767, ENSG00000138448, ENSG00000164741, ENSG00000158528, ENSG00000145362, ENSG00000197635, ENSG00000129474, ENSG00000143375, ENSG00000182985, ENSG00000164318, ENSG00000117971, ENSG00000143858, ENSG00000197467, ENSG00000129116, ENSG00000149177, ENSG00000107186, ENSG00000121966, ENSG00000145819, ENSG00000166206, ENSG00000189280, ENSG00000163873, ENSG00000197555
GOTERM_BP_DIRECT	GO:0033365~protein localization to organelle	4	1.15607	GO:0033365	0.00176989	0.585879	PAX6, ANK2, COG3, BBS2	0.92898	2.89884	261	16	16792	16.0843	ENSG00000007372, ENSG00000145362, ENSG00000136152, ENSG00000125124
SMART	SM00132:LIM	7	2.02312		0.00227352	0.327023	LHX1, PDLIM1, LMCD1, AJUBA, LIMCH1, MICAL2, NEBL	0.327023	2.74922	190	72	10057	5.14613	ENSG00000273706, ENSG00000107438, ENSG00000071282, ENSG00000129474, ENSG00000064042, ENSG00000133816, ENSG00000078114
SMART	SM00408:IGc2	13	3.75723		0.00266086	0.206898	CNTN1, TYRO3, ROR2, LRIT3, NEO1, VCAM1, GP6, CADM1, IL1RL1, MXRA5, PALLD, LRIG3, CD3E	0.370989	3.21061	190	250	10057	2.75244	ENSG00000018236, ENSG00000092445, ENSG00000169071, ENSG00000183423, ENSG00000067141, ENSG00000162692, ENSG00000088053, ENSG00000182985, ENSG00000115602, ENSG00000101825, ENSG00000129116, ENSG00000139263, ENSG00000198851
INTERPRO	IPR001791:Laminin G domain	6	1.7341		0.00282054	0.360895	THBS4, NRXN3, COL27A1, LAMA1, CNTNAP2, EGFLAM	0.833165	4.11596	301	60	18559	6.16578	ENSG00000113296, ENSG00000021645, ENSG00000196739, ENSG00000101680, ENSG00000174469, ENSG00000164318
UP_KEYWORDS	Polymorphism	209	60.4046		0.00351477	0.153512	SMAP2, GYPE, PLSCR1, CCDC170, HSD17B14, EGFLAM, COL13A1, GPR37L1, PDLIM1, ZDHHC2, MKLN1, DIP2C, WDPCP, KIDINS220, LIFR, DACT2, RNF212, ARHGAP18, SLC4A1AP, SLC39A14, B4GALT1, EHHADH, CFLAR, KLF6, NXF3, RAP1GAP2, SLC1A1, COG3, GIPR, TMEM39A, MLXIPL, SMAD2, LEMD3, PTPRM, ESRRG, PKNOX2, ABCG1, SYNJ2, COMMD8, TTC6, PTPRJ, GTF2IRD1, TCF12, LMNTD1, SLCO2A1, MAMDC2, CDK13, GYPB, MFHAS1, GP6, ST3GAL5, CD1…	0.632104	4.55856	316	12043	20581	1.13029	ENSG00000084070, ENSG00000197465, ENSG00000188313, ENSG00000120262, ENSG00000087076, ENSG00000164318, ENSG00000197467, ENSG00000170075, ENSG00000107438, ENSG00000104219, ENSG00000128585, ENSG00000151240, ENSG00000143951, ENSG00000134313, ENSG00000113594, ENSG00000164488, ENSG00000178222, ENSG00000146376, ENSG00000163798, ENSG00000104635, ENSG00000086062, ENSG00000113790, ENSG00000003402, ENSG0000…
UP_KEYWORDS	Membrane	139	40.1734		0.00386749	0.145479	PLCE1, CNGA3, ROR2, GYPE, PLSCR1, ITGAV, PDE4D, COL13A1, GPR37L1, CD3E, ATP13A4, ZDHHC2, STX17, RGS6, ZDHHC20, IL1RL1, CMTM3, MANEA, WDPCP, KIDINS220, LIFR, CD300E, RALB, NDRG4, CCDC188, CAMK2D, CHRNB4, FAM129A, SLC39A14, GRAMD1B, B4GALT1, ALG10B, NIPAL1, ERGIC1, GREB1, SLC1A1, GIPR, COG3, ABCC4, TMEM39A, ARHGEF11, SMAD2, TNFSF4, LEMD3, BBS2, MBTPS1, PTPRM, MAPK10, TYRO3, ABCG1, PDZK1, SYNJ2, SLC…	0.667294	5.00525	316	7494	20581	1.20804	ENSG00000138193, ENSG00000144191, ENSG00000169071, ENSG00000197465, ENSG00000188313, ENSG00000138448, ENSG00000113448, ENSG00000197467, ENSG00000170075, ENSG00000198851, ENSG00000127249, ENSG00000104219, ENSG00000136874, ENSG00000182732, ENSG00000180776, ENSG00000115602, ENSG00000140931, ENSG00000172469, ENSG00000143951, ENSG00000134313, ENSG00000113594, ENSG00000186407, ENSG00000144118, ENSG0000…
GOTERM_BP_DIRECT	GO:0009749~response to glucose	6	1.7341	GO:0009749	0.00403608	0.778983	HNF4A, HNF1B, CTSV, GIPR, TCF7L2, SMAD2	0.997614	6.49531	261	68	16792	5.67681	ENSG00000101076, ENSG00000275410, ENSG00000136943, ENSG00000010310, ENSG00000148737, ENSG00000175387
GOTERM_CC_DIRECT	GO:0030175~filopodium	6	1.7341	GO:0030175	0.0051478	0.761834	B4GALT1, FARP1, PPP1R9A, PODXL, VCAM1, ACTA1	0.761834	6.5895	287	71	18224	5.36605	ENSG00000086062, ENSG00000152767, ENSG00000158528, ENSG00000128567, ENSG00000162692, ENSG00000143632
GOTERM_CC_DIRECT	GO:0045121~membrane raft	10	2.89017	GO:0045121	0.00536472	0.526547	CNTN1, CFLAR, PLSCR1, ANXA2, ANK2, PODXL, AHNAK, DPP4, PDZK1, SYNJ2	0.775843	6.85814	287	206	18224	3.08244	ENSG00000018236, ENSG00000003402, ENSG00000188313, ENSG00000182718, ENSG00000145362, ENSG00000128567, ENSG00000124942, ENSG00000197635, ENSG00000174827, ENSG00000078269
KEGG_PATHWAY	hsa04550:Signaling pathways regulating pluripotency of stem cells	8	2.31214		0.00597686	0.670123	LIFR, PAX6, IL6ST, HESX1, AKT2, FZD5, SMAD2, BMP2	0.670123	7.14941	108	140	6879	3.63968	ENSG00000113594, ENSG00000007372, ENSG00000134352, ENSG00000163666, ENSG00000105221, ENSG00000163251, ENSG00000175387, ENSG00000125845
KEGG_PATHWAY	hsa04514:Cell adhesion molecules (CAMs)	8	2.31214		0.00645042	0.450418	PTPRM, CNTN1, ITGAV, NRXN3, NEO1, VCAM1, CNTNAP2, CADM1	0.697959	7.69528	108	142	6879	3.58842	ENSG00000173482, ENSG00000018236, ENSG00000138448, ENSG00000021645, ENSG00000067141, ENSG00000162692, ENSG00000174469, ENSG00000182985
GOTERM_BP_DIRECT	GO:0000188~inactivation of MAPK activity	4	1.15607	GO:0000188	0.00656036	0.859897	SPRED2, DUSP10, DUSP4, DUSP14	0.999946	10.3539	261	25	16792	10.2939	ENSG00000198369, ENSG00000143507, ENSG00000120875, ENSG00000276023
INTERPRO	IPR003961:Fibronectin, type III	10	2.89017		0.00667456	0.572231	LIFR, PTPRJ, PTPRM, IL6ST, CNTN1, TYRO3, LRIT3, NEO1, PRLR, EGFLAM	0.985677	9.48499	301	207	18559	2.97864	ENSG00000113594, ENSG00000149177, ENSG00000173482, ENSG00000134352, ENSG00000018236, ENSG00000092445, ENSG00000183423, ENSG00000067141, ENSG00000113494, ENSG00000164318
SMART	SM00060:FN3	9	2.60116		0.00730599	0.346428	LIFR, PTPRJ, PTPRM, IL6ST, CNTN1, TYRO3, NEO1, PRLR, EGFLAM	0.720823	8.58954	190	150	10057	3.17589	ENSG00000113594, ENSG00000149177, ENSG00000173482, ENSG00000134352, ENSG00000018236, ENSG00000092445, ENSG00000067141, ENSG00000113494, ENSG00000164318
UP_KEYWORDS	Transmembrane helix	107	30.9249		0.00791834	0.245892	ROR2, CNGA3, GYPE, PLSCR1, ITGAV, COL13A1, GPR37L1, CD3E, ATP13A4, ZDHHC2, STX17, ZDHHC20, CMTM3, IL1RL1, MANEA, KIDINS220, LIFR, CD300E, NDRG4, CCDC188, CHRNB4, SLC39A14, GRAMD1B, B4GALT1, ALG10B, NIPAL1, ERGIC1, GREB1, SLC1A1, GIPR, TMEM39A, ABCC4, SMAD2, TNFSF4, LEMD3, MBTPS1, PTPRM, TYRO3, ABCG1, SLC6A20, PTPRJ, TMEM92, GPAT2, TMCO5A, ST8SIA1, ARHGAP28, GPR107, SLCO2A1, RTP3, SYT2, TMEM267, L…	0.895415	9.99868	316	5634	20581	1.23693	ENSG00000169071, ENSG00000144191, ENSG00000197465, ENSG00000188313, ENSG00000138448, ENSG00000197467, ENSG00000170075, ENSG00000198851, ENSG00000127249, ENSG00000104219, ENSG00000136874, ENSG00000180776, ENSG00000140931, ENSG00000115602, ENSG00000172469, ENSG00000134313, ENSG00000113594, ENSG00000186407, ENSG00000103034, ENSG00000234409, ENSG00000117971, ENSG00000104635, ENSG00000023171, ENSG0000…
UP_KEYWORDS	Transmembrane	107	30.9249		0.00868467	0.240615	ROR2, CNGA3, GYPE, PLSCR1, ITGAV, COL13A1, GPR37L1, CD3E, ATP13A4, ZDHHC2, STX17, ZDHHC20, CMTM3, IL1RL1, MANEA, KIDINS220, LIFR, CD300E, NDRG4, CCDC188, CHRNB4, SLC39A14, GRAMD1B, B4GALT1, ALG10B, NIPAL1, ERGIC1, GREB1, SLC1A1, GIPR, TMEM39A, ABCC4, SMAD2, TNFSF4, LEMD3, MBTPS1, PTPRM, TYRO3, ABCG1, SLC6A20, PTPRJ, TMEM92, GPAT2, TMCO5A, ST8SIA1, ARHGAP28, GPR107, SLCO2A1, RTP3, SYT2, TMEM267, L…	0.916024	10.9156	316	5651	20581	1.23321	ENSG00000169071, ENSG00000144191, ENSG00000197465, ENSG00000188313, ENSG00000138448, ENSG00000197467, ENSG00000170075, ENSG00000198851, ENSG00000127249, ENSG00000104219, ENSG00000136874, ENSG00000180776, ENSG00000140931, ENSG00000115602, ENSG00000172469, ENSG00000134313, ENSG00000113594, ENSG00000186407, ENSG00000103034, ENSG00000234409, ENSG00000117971, ENSG00000104635, ENSG00000023171, ENSG0000…
UP_KEYWORDS	Cytoskeleton	29	8.3815		0.00926123	0.232214	MTUS2, PPP1R9A, PDE4D, SYNE1, CCDC141, AJUBA, SYNJ2, PALLD, COBL, FLNB, PDLIM1, ARHGAP26, CCDC81, WDPCP, MAP2K6, FRY, CCDC14, ANK2, KIF26B, EHHADH, PPP4R2, NINL, TPGS2, FAM110A, FHOD3, EML4, BBS2, SIPA1L1, ACTA1	0.928813	11.5997	316	1138	20581	1.65972	ENSG00000132938, ENSG00000158528, ENSG00000113448, ENSG00000131018, ENSG00000163492, ENSG00000129474, ENSG00000078269, ENSG00000129116, ENSG00000106078, ENSG00000136068, ENSG00000107438, ENSG00000145819, ENSG00000149201, ENSG00000143951, ENSG00000108984, ENSG00000073910, ENSG00000175455, ENSG00000145362, ENSG00000162849, ENSG00000113790, ENSG00000163605, ENSG00000101004, ENSG00000134779, ENSG0000…
KEGG_PATHWAY	hsa05217:Basal cell carcinoma	5	1.44509		0.00963917	0.449704	TCF7L1, FZD5, TCF7L2, HHIP, BMP2	0.833356	11.2948	108	54	6879	5.89763	ENSG00000152284, ENSG00000163251, ENSG00000148737, ENSG00000164161, ENSG00000125845
COG_ONTOLOGY	Cell division and chromosome partitioning	7	2.02312		0.00999655	0.104627	NINL, CCNI, EMILIN2, SYNE1, PPFIA1, ZFC3H1, PHLDB2	0.104627	6.06683	34	117	2026	3.56511	ENSG00000101004, ENSG00000118816, ENSG00000132205, ENSG00000131018, ENSG00000131626, ENSG00000133858, ENSG00000144824
UP_TISSUE	Retina	13	3.75723		0.0101547	0.582162	ESRRG, RALB, CCDC14, ABCG1, ANK2, POU6F2, HSD17B14, LIMCH1, FZD5, CNTNAP2, GABRB3, EGFLAM, HLX	0.825412	11.7187	294	357	18912	2.34242	ENSG00000196482, ENSG00000144118, ENSG00000175455, ENSG00000160179, ENSG00000145362, ENSG00000106536, ENSG00000087076, ENSG00000064042, ENSG00000163251, ENSG00000174469, ENSG00000166206, ENSG00000164318, ENSG00000136630
KEGG_PATHWAY	hsa04512:ECM-receptor interaction	6	1.7341		0.0111695	0.405179	THBS4, ITGAV, VWF, COL27A1, LAMA1, GP6	0.874817	12.976	108	87	6879	4.39272	ENSG00000113296, ENSG00000138448, ENSG00000110799, ENSG00000196739, ENSG00000101680, ENSG00000088053
GOTERM_BP_DIRECT	GO:0030198~extracellular matrix organization	9	2.60116	GO:0030198	0.0114697	0.943332	B4GALT1, ITGAV, VWF, COL27A1, LAMA1, COL8A1, VCAM1, EGFLAM, COL13A1	1	17.4335	261	196	16792	2.95426	ENSG00000086062, ENSG00000138448, ENSG00000110799, ENSG00000196739, ENSG00000101680, ENSG00000144810, ENSG00000162692, ENSG00000164318, ENSG00000197467
KEGG_PATHWAY	hsa04024:cAMP signaling pathway	9	2.60116		0.0117062	0.353179	MAPK10, PLCE1, CNGA3, PDE4D, GIPR, AKT2, ABCC4, CAMK2D, HHIP	0.886781	13.5588	108	198	6879	2.8952	ENSG00000109339, ENSG00000138193, ENSG00000144191, ENSG00000113448, ENSG00000010310, ENSG00000105221, ENSG00000125257, ENSG00000145349, ENSG00000164161
UP_TISSUE	Fetal brain	22	6.35838		0.0119011	0.494613	PLCE1, SNCAIP, ABCG1, PDE10A, NEO1, AKAP8L, LHX1, NXF3, FLNB, CXCR4, COG3, FAM126A, MFHAS1, GTF2IRD1, FHOD3, ST3GAL5, NCALD, WDPCP, GRIK3, HHIP, SH3GL2, KHDRBS2	0.870916	13.6021	294	791	18912	1.78911	ENSG00000138193, ENSG00000064692, ENSG00000160179, ENSG00000112541, ENSG00000067141, ENSG00000011243, ENSG00000273706, ENSG00000147206, ENSG00000136068, ENSG00000121966, ENSG00000136152, ENSG00000122591, ENSG00000147324, ENSG00000006704, ENSG00000134775, ENSG00000115525, ENSG00000104490, ENSG00000143951, ENSG00000163873, ENSG00000164161, ENSG00000107295, ENSG00000112232
INTERPRO	IPR013761:Sterile alpha motif/pointed domain	7	2.02312		0.0119052	0.717912	PPFIBP2, DLC1, PPP1R9A, SAMD12, PPFIA1, KIDINS220, ETV6	0.999496	16.3242	301	117	18559	3.68893	ENSG00000166387, ENSG00000164741, ENSG00000158528, ENSG00000177570, ENSG00000131626, ENSG00000134313, ENSG00000139083
GOTERM_BP_DIRECT	GO:0007160~cell-matrix adhesion	6	1.7341	GO:0007160	0.0129524	0.937999	ITGAV, MKLN1, VCAM1, ADAMTS12, PPFIA1, COL13A1	1	19.4661	261	90	16792	4.28914	ENSG00000138448, ENSG00000128585, ENSG00000162692, ENSG00000151388, ENSG00000131626, ENSG00000197467
GOTERM_MF_DIRECT	GO:0003779~actin binding	11	3.17919	GO:0003779	0.0129897	0.956058	MOBP, FLNB, CXCR4, SYNE1, LIMCH1, MICAL2, CLMN, CGN, FHOD3, NCALD, PALLD	0.998069	17.0632	267	278	16881	2.5017	ENSG00000168314, ENSG00000136068, ENSG00000121966, ENSG00000131018, ENSG00000064042, ENSG00000133816, ENSG00000165959, ENSG00000143375, ENSG00000134775, ENSG00000104490, ENSG00000129116
GOTERM_CC_DIRECT	GO:0005938~cell cortex	7	2.02312	GO:0005938	0.0130777	0.704728	FLNB, FRY, ANXA2, MKLN1, AKT2, WDPCP, COBL	0.974257	15.959	287	123	18224	3.61372	ENSG00000136068, ENSG00000073910, ENSG00000182718, ENSG00000128585, ENSG00000105221, ENSG00000143951, ENSG00000106078
INTERPRO	IPR001478:PDZ domain	8	2.31214		0.01316	0.698755	MPDZ, PPP1R9A, PDLIM1, AHNAK, PDZK1, ARHGEF11, PDZD8, SIPA1L1	0.999775	17.8915	301	155	18559	3.18234	ENSG00000107186, ENSG00000158528, ENSG00000107438, ENSG00000124942, ENSG00000174827, ENSG00000132694, ENSG00000165650, ENSG00000197555
GOTERM_CC_DIRECT	GO:0030027~lamellipodium	8	2.31214	GO:0030027	0.0133085	0.6059	PTPRM, TESC, PODXL, DPP4, AJUBA, PALLD, SLC39A14, ACTA1	0.975877	16.2183	287	160	18224	3.17491	ENSG00000173482, ENSG00000088992, ENSG00000128567, ENSG00000197635, ENSG00000129474, ENSG00000129116, ENSG00000104635, ENSG00000143632
GOTERM_CC_DIRECT	GO:0001726~ruffle	6	1.7341	GO:0001726	0.0136828	0.535138	ANXA2, MKLN1, TESC, PODXL, PALLD, COBL	0.978292	16.6371	287	90	18224	4.23322	ENSG00000182718, ENSG00000128585, ENSG00000088992, ENSG00000128567, ENSG00000129116, ENSG00000106078
GOTERM_BP_DIRECT	GO:0042102~positive regulation of T cell proliferation	5	1.44509	GO:0042102	0.0139065	0.926724	IL6ST, NCK2, VCAM1, TNFSF4, CD3E	1	20.7491	261	60	16792	5.36143	ENSG00000134352, ENSG00000071051, ENSG00000162692, ENSG00000117586, ENSG00000198851
GOTERM_BP_DIRECT	GO:0086004~regulation of cardiac muscle cell contraction	3	0.867052	GO:0086004	0.014229	0.907207	ANK2, PDE4D, GATA4	1	21.1784	261	12	16792	16.0843	ENSG00000145362, ENSG00000113448, ENSG00000136574
GOTERM_BP_DIRECT	GO:0001706~endoderm formation	3	0.867052	GO:0001706	0.014229	0.907207	LHX1, DUSP4, SMAD2	1	21.1784	261	12	16792	16.0843	ENSG00000273706, ENSG00000120875, ENSG00000175387
GOTERM_BP_DIRECT	GO:0045893~positive regulation of transcription, DNA-templated	16	4.62428	GO:0045893	0.0144477	0.88614	PAX6, HNF4A, ESRRG, ROR2, TESC, LHX1, KLF6, KLF2, HNF1B, ATAD2, ARHGEF11, MLXIPL, SMAD2, GATA4, PCBD1, BMP2	1	21.4684	261	515	16792	1.99882	ENSG00000007372, ENSG00000101076, ENSG00000196482, ENSG00000169071, ENSG00000088992, ENSG00000273706, ENSG00000067082, ENSG00000127528, ENSG00000275410, ENSG00000156802, ENSG00000132694, ENSG00000009950, ENSG00000175387, ENSG00000136574, ENSG00000166228, ENSG00000125845
GOTERM_MF_DIRECT	GO:0070410~co-SMAD binding	3	0.867052	GO:0070410	0.014711	0.905709	PAX6, SMAD2, GATA4	0.999162	19.109	267	12	16881	15.8062	ENSG00000007372, ENSG00000175387, ENSG00000136574
KEGG_PATHWAY	hsa05210:Colorectal cancer	5	1.44509		0.0154737	0.381733	MAPK10, TCF7L1, AKT2, TCF7L2, SMAD2	0.944146	17.5489	108	62	6879	5.13665	ENSG00000109339, ENSG00000152284, ENSG00000105221, ENSG00000148737, ENSG00000175387
GOTERM_BP_DIRECT	GO:0030036~actin cytoskeleton organization	7	2.02312	GO:0030036	0.0157722	0.884419	FLNB, DLC1, ARHGAP26, ELMO1, ARHGEF11, PALLD, FOXJ1	1	23.2027	261	130	16792	3.46431	ENSG00000136068, ENSG00000164741, ENSG00000145819, ENSG00000155849, ENSG00000132694, ENSG00000129116, ENSG00000129654
UP_KEYWORDS	SH3-binding	5	1.44509		0.0158133	0.337366	PLSCR1, SH3BP5, TP53BP2, ELMO1, KHDRBS2	0.989185	19.0404	316	63	20581	5.16903	ENSG00000188313, ENSG00000131370, ENSG00000143514, ENSG00000155849, ENSG00000112232
GOTERM_BP_DIRECT	GO:0002526~acute inflammatory response	3	0.867052	GO:0002526	0.0166459	0.876123	B4GALT1, VCAM1, TNFSF4	1	24.327	261	13	16792	14.847	ENSG00000086062, ENSG00000162692, ENSG00000117586
GOTERM_MF_DIRECT	GO:0005515~protein binding	157	45.3757	GO:0005515	0.0171302	0.873156	SMAP2, PLCE1, RUSC2, MTUS2, ROR2, ITGAV, PLSCR1, CCDC170, PDE4D, HSD17B14, COL13A1, GPR37L1, TBX18, NFIX, CD3E, MOBP, SH3BP5, STX17, RGS6, SPSB1, IL1RL1, CMTM3, PPP1R26, BMP2, CIZ1, LIFR, ZNF747, PAGE2, RALB, NDRG4, CAMK2D, SLC4A1AP, FAM129A, ZNF83, CFLAR, EHHADH, PPP4R2, USP13, KLF6, NXF3, ERGIC1, RAP1GAP2, SLC1A1, COG3, ARHGEF11, SMAD2, LEMD3, BBS2, TIPRL, PTPRM, MAPK10, ESRRG, TYRO3, TRIM32, P…	0.999741	21.905	267	8785	16881	1.12991	ENSG00000084070, ENSG00000138193, ENSG00000198853, ENSG00000132938, ENSG00000169071, ENSG00000138448, ENSG00000188313, ENSG00000120262, ENSG00000113448, ENSG00000087076, ENSG00000197467, ENSG00000170075, ENSG00000112837, ENSG00000008441, ENSG00000198851, ENSG00000168314, ENSG00000131370, ENSG00000136874, ENSG00000182732, ENSG00000171621, ENSG00000115602, ENSG00000140931, ENSG00000196422, ENSG0000…
GOTERM_MF_DIRECT	GO:0017017~MAP kinase tyrosine/serine/threonine phosphatase activity	3	0.867052	GO:0017017	0.0172068	0.809725	DUSP10, DUSP4, DUSP14	0.999751	21.9921	267	13	16881	14.5903	ENSG00000143507, ENSG00000120875, ENSG00000276023
GOTERM_BP_DIRECT	GO:0051056~regulation of small GTPase mediated signal transduction	7	2.02312	GO:0051056	0.0180511	0.876564	RAP1GAP2, DLC1, ARHGAP26, ARHGAP28, ARHGAP18, ARHGEF11, SIPA1L1	1	26.1027	261	134	16792	3.3609	ENSG00000132359, ENSG00000164741, ENSG00000145819, ENSG00000088756, ENSG00000146376, ENSG00000132694, ENSG00000197555
UP_KEYWORDS	Extracellular matrix	10	2.89017		0.0183049	0.354177	THBS4, VWF, COL27A1, EMILIN2, ANXA2, LAMA1, COL8A1, ADAMTS12, EGFLAM, MAMDC2	0.994735	21.7148	316	258	20581	2.52441	ENSG00000113296, ENSG00000110799, ENSG00000196739, ENSG00000132205, ENSG00000182718, ENSG00000101680, ENSG00000144810, ENSG00000151388, ENSG00000164318, ENSG00000165072
KEGG_PATHWAY	hsa05200:Pathways in cancer	13	3.75723		0.0184918	0.389384	MAPK10, TCF7L1, ITGAV, RALB, CXCR4, AKT2, LAMA1, FZD5, TCF7L2, ARHGEF11, SMAD2, HHIP, BMP2	0.96835	20.6226	108	393	6879	2.10694	ENSG00000109339, ENSG00000152284, ENSG00000138448, ENSG00000144118, ENSG00000121966, ENSG00000105221, ENSG00000101680, ENSG00000163251, ENSG00000148737, ENSG00000132694, ENSG00000175387, ENSG00000164161, ENSG00000125845
GOTERM_MF_DIRECT	GO:0015276~ligand-gated ion channel activity	4	1.15607	GO:0015276	0.0188324	0.780109	CNGA3, CHRNB4, NCALD, GRIK3	0.999887	23.8183	267	36	16881	7.02497	ENSG00000144191, ENSG00000117971, ENSG00000104490, ENSG00000163873
GOTERM_BP_DIRECT	GO:0003382~epithelial cell morphogenesis	3	0.867052	GO:0003382	0.0192241	0.873823	FLNB, DACT2, PALLD	1	27.555	261	14	16792	13.7865	ENSG00000136068, ENSG00000164488, ENSG00000129116
GOTERM_BP_DIRECT	GO:0031175~neuron projection development	6	1.7341	GO:0031175	0.019616	0.8608	PTPRM, CNTN1, PPP1R9A, FRY, CLMN, CNTNAP2	1	28.0342	261	100	16792	3.86023	ENSG00000173482, ENSG00000018236, ENSG00000158528, ENSG00000073910, ENSG00000165959, ENSG00000174469
INTERPRO	IPR003585:Neurexin/syndecan/glycophorin C	3	0.867052		0.020848	0.811691	NRXN3, CNTNAP2, CADM1	0.999998	26.9123	301	14	18559	13.2124	ENSG00000021645, ENSG00000174469, ENSG00000182985
UP_KEYWORDS	Immunoglobulin domain	16	4.62428		0.0216213	0.379682	PTPRM, ROR2, TYRO3, CD300E, CCDC141, NEO1, CADM1, PALLD, CD3E, IL6ST, CNTN1, LRIT3, VCAM1, GP6, IL1RL1, LRIG3	0.997986	25.1477	316	546	20581	1.90856	ENSG00000173482, ENSG00000169071, ENSG00000092445, ENSG00000186407, ENSG00000163492, ENSG00000067141, ENSG00000182985, ENSG00000129116, ENSG00000198851, ENSG00000134352, ENSG00000018236, ENSG00000183423, ENSG00000162692, ENSG00000088053, ENSG00000115602, ENSG00000139263
GOTERM_CC_DIRECT	GO:0016021~integral component of membrane	98	28.3237	GO:0016021	0.0216694	0.637617	CYSLTR2, CNGA3, ROR2, GYPE, MARCH5, ACSL1, FAM174B, YIPF5, UNC93A, CNTNAP2, SLC35A3, GPR37L1, TRDN, CD3E, IL6ST, FLNB, ATP13A4, ZDHHC2, STX17, ZDHHC20, CMTM3, IL1RL1, MANEA, KIDINS220, DNAJC15, LIFR, CD300E, NRXN3, NDRG4, DPP4, MEGF11, CCDC188, CADM1, MGAT4A, CHRNB4, SLC39A14, GRAMD1B, ETV6, B4GALT1, ALG10B, NIPAL1, ERGIC1, GREB1, SORCS1, SLC1A1, GIPR, ABCC4, CYP8B1, TMEM39A, FZD5, VCAM1, APCDD1L…	0.997735	25.125	287	5163	18224	1.20527	ENSG00000152207, ENSG00000144191, ENSG00000169071, ENSG00000197465, ENSG00000198060, ENSG00000151726, ENSG00000185442, ENSG00000145817, ENSG00000112494, ENSG00000174469, ENSG00000117620, ENSG00000170075, ENSG00000186439, ENSG00000198851, ENSG00000134352, ENSG00000136068, ENSG00000127249, ENSG00000104219, ENSG00000136874, ENSG00000180776, ENSG00000140931, ENSG00000115602, ENSG00000172469, ENSG0000…
SMART	SM00228:PDZ	8	2.31214		0.0222562	0.624344	MPDZ, PPP1R9A, PDLIM1, AHNAK, PDZK1, ARHGEF11, PDZD8, SIPA1L1	0.980086	24.0934	190	149	10057	2.84196	ENSG00000107186, ENSG00000158528, ENSG00000107438, ENSG00000124942, ENSG00000174827, ENSG00000132694, ENSG00000165650, ENSG00000197555
UP_KEYWORDS	Synapse	12	3.46821		0.0226244	0.371377	MPDZ, FARP1, PPP1R9A, ANK2, GABRB3, CADM1, EGFLAM, CHRNB4, SYT2, COL13A1, GRIK3, SIPA1L1	0.998495	26.1583	316	357	20581	2.18924	ENSG00000107186, ENSG00000152767, ENSG00000158528, ENSG00000145362, ENSG00000166206, ENSG00000182985, ENSG00000164318, ENSG00000117971, ENSG00000143858, ENSG00000197467, ENSG00000163873, ENSG00000197555
INTERPRO	IPR000198:Rho GTPase-activating protein domain	5	1.44509		0.0231497	0.807939	DLC1, ARHGAP26, ARHGAP28, ARHGAP18, ARHGAP42	1	29.4277	301	67	18559	4.60133	ENSG00000164741, ENSG00000145819, ENSG00000088756, ENSG00000146376, ENSG00000165895
KEGG_PATHWAY	hsa04520:Adherens junction	5	1.44509		0.0242512	0.433184	PTPRJ, PTPRM, TCF7L1, TCF7L2, SMAD2	0.989345	26.1975	108	71	6879	4.48552	ENSG00000149177, ENSG00000173482, ENSG00000152284, ENSG00000148737, ENSG00000175387
SMART	SM00181:EGF	9	2.60116		0.0255043	0.593049	THBS4, EGFL8, NRXN3, PAMR1, LAMA1, CNTNAP2, MEGF11, EGFLAM, HHIP	0.988839	27.1248	190	188	10057	2.53396	ENSG00000113296, ENSG00000241404, ENSG00000021645, ENSG00000149090, ENSG00000101680, ENSG00000174469, ENSG00000157890, ENSG00000164318, ENSG00000164161
GOTERM_CC_DIRECT	GO:0043204~perikaryon	6	1.7341	GO:0043204	0.0258387	0.646424	CNGA3, LRIT3, CTSV, PDE10A, CNTNAP2, GRIK3	0.999309	29.2316	287	106	18224	3.59424	ENSG00000144191, ENSG00000183423, ENSG00000136943, ENSG00000112541, ENSG00000174469, ENSG00000163873
GOTERM_CC_DIRECT	GO:0005886~plasma membrane	80	23.1214	GO:0005886	0.0263366	0.604445	CACNG3, PLCE1, CYSLTR2, ROR2, GYPE, PLSCR1, ITGAV, ACSL1, MDH2, UNC93A, AJUBA, RGS5, FXYD4, COL13A1, GPR37L1, TRDN, CD3E, IL6ST, FLNB, ATP13A4, ZDHHC2, AHNAK, RGS6, ZDHHC20, IL1RL1, WDPCP, LIFR, CD300E, RALB, DPP4, NEO1, CADM1, CAMK2D, SLC4A1AP, CHRNB4, FAM129A, SLC39A14, B4GALT1, ALG10B, RAP1GAP2, CRTC1, SLC1A1, COG3, GIPR, ABCC4, FZD5, VCAM1, GABRB3, TNFSF4, PRLR, PHLDB2, MAPK10, ABCG1, PODXL, …	0.999401	29.7078	287	4121	18224	1.23268	ENSG00000006116, ENSG00000138193, ENSG00000152207, ENSG00000169071, ENSG00000197465, ENSG00000188313, ENSG00000138448, ENSG00000151726, ENSG00000146701, ENSG00000112494, ENSG00000129474, ENSG00000143248, ENSG00000150201, ENSG00000197467, ENSG00000170075, ENSG00000186439, ENSG00000198851, ENSG00000134352, ENSG00000136068, ENSG00000127249, ENSG00000104219, ENSG00000124942, ENSG00000182732, ENSG0000…
INTERPRO	IPR011489:EMI domain	3	0.867052		0.0269161	0.822691	EGFL8, EMILIN2, MEGF11	1	33.3701	301	16	18559	11.5608	ENSG00000241404, ENSG00000132205, ENSG00000157890
GOTERM_BP_DIRECT	GO:0007155~cell adhesion	14	4.04624	GO:0007155	0.0270168	0.922361	THBS4, B4GALT1, CNTN1, TYRO3, MPDZ, ITGAV, VWF, EMILIN2, PODXL, LAMA1, COL8A1, NEO1, VCAM1, CNTNAP2	1	36.5433	261	459	16792	1.96235	ENSG00000113296, ENSG00000086062, ENSG00000018236, ENSG00000092445, ENSG00000107186, ENSG00000138448, ENSG00000110799, ENSG00000132205, ENSG00000128567, ENSG00000101680, ENSG00000144810, ENSG00000067141, ENSG00000162692, ENSG00000174469
SMART	SM00294:4.1m	3	0.867052		0.0275608	0.555357	NRXN3, CNTNAP2, CADM1	0.992272	28.9862	190	14	10057	11.3425	ENSG00000021645, ENSG00000174469, ENSG00000182985
GOTERM_BP_DIRECT	GO:0030334~regulation of cell migration	5	1.44509	GO:0030334	0.0277865	0.915824	PAX6, CXCR4, AKT2, LAMA1, AJUBA	1	37.3717	261	74	16792	4.34711	ENSG00000007372, ENSG00000121966, ENSG00000105221, ENSG00000101680, ENSG00000129474
GOTERM_CC_DIRECT	GO:0005737~cytoplasm	98	28.3237	GO:0005737	0.0289865	0.596909	PLCE1, SMAP2, CNGA3, MTUS2, SPRR1B, SH3BP5, PDLIM1, STX17, CMTM3, WDPCP, REG3G, STK31, DACT2, NDRG4, ARHGAP18, CAMK2D, SLC4A1AP, KIF26B, FAM129A, PPP4R2, EHHADH, CFLAR, RAP1GAP2, NXF3, COG3, ARHGEF11, AGAP3, MLXIPL, SMAD2, BBS2, TIPRL, MAPK10, PTPRM, PKNOX2, TRIM32, AKNAD1, COMMD8, PALLD, CCDC81, GTF2IRD1, TCF12, HHIP, FARP1, LMNTD1, RTP3, GLCCI1, NCK2, UBE4A, CDK13, CXCR4, TPGS2, FAM126A, TCF7L2…	0.999719	32.1929	287	5222	18224	1.19166	ENSG00000138193, ENSG00000084070, ENSG00000144191, ENSG00000132938, ENSG00000169469, ENSG00000131370, ENSG00000107438, ENSG00000136874, ENSG00000140931, ENSG00000143951, ENSG00000143954, ENSG00000196335, ENSG00000164488, ENSG00000103034, ENSG00000146376, ENSG00000145349, ENSG00000163798, ENSG00000162849, ENSG00000135842, ENSG00000163605, ENSG00000113790, ENSG00000003402, ENSG00000132359, ENSG0000…
UP_KEYWORDS	Coiled coil	60	17.341		0.0298438	0.436532	SNCAIP, MTUS2, CNGA3, PPP1R9A, CCDC170, LIMCH1, TRDN, ARHGAP42, SH3BP5, LCA5L, POU6F2, STX17, UHRF1BP1L, STK31, TNRC18, CIZ1, DACT2, RNF212, CCDC188, SLC4A1AP, MGAT4A, ZFC3H1, EGFL8, PPFIBP2, NINL, EMILIN2, GOLGA6L7, ARHGEF11, MLXIPL, TNFAIP8, PDZD8, BBS2, PHLDB2, PKNOX2, TRIM32, SUN5, SYNE1, CCDC141, AKNAD1, MAML3, TTC6, COBL, EPSTI1, TMCO5A, ATAD2, LAMA1, CCDC81, SH3GL2, CCDC14, OSBP2, CGN, GLC…	0.999817	33.0678	316	3036	20581	1.28715	ENSG00000064692, ENSG00000132938, ENSG00000144191, ENSG00000158528, ENSG00000120262, ENSG00000064042, ENSG00000186439, ENSG00000165895, ENSG00000131370, ENSG00000157578, ENSG00000106536, ENSG00000136874, ENSG00000111647, ENSG00000196335, ENSG00000182095, ENSG00000148337, ENSG00000164488, ENSG00000178222, ENSG00000234409, ENSG00000163798, ENSG00000071073, ENSG00000133858, ENSG00000241404, ENSG0000…
KEGG_PATHWAY	hsa04390:Hippo signaling pathway	7	2.02312		0.0298647	0.463795	TCF7L1, TP53BP2, AJUBA, FZD5, TCF7L2, SMAD2, BMP2	0.996336	31.2828	108	151	6879	2.95272	ENSG00000152284, ENSG00000143514, ENSG00000129474, ENSG00000163251, ENSG00000148737, ENSG00000175387, ENSG00000125845
GOTERM_BP_DIRECT	GO:0043547~positive regulation of GTPase activity	16	4.62428	GO:0043547	0.0303836	0.922636	PLCE1, SMAP2, FARP1, DLC1, ELMO1, ARHGAP18, CAMK2D, RGS5, ARHGAP42, NCK2, RAP1GAP2, ARHGAP26, RGS6, ARHGAP28, ARHGEF11, AGAP3	1	40.0928	261	565	16792	1.82194	ENSG00000138193, ENSG00000084070, ENSG00000152767, ENSG00000164741, ENSG00000155849, ENSG00000146376, ENSG00000145349, ENSG00000143248, ENSG00000165895, ENSG00000071051, ENSG00000132359, ENSG00000145819, ENSG00000182732, ENSG00000088756, ENSG00000132694, ENSG00000133612
GOTERM_BP_DIRECT	GO:0010880~regulation of release of sequestered calcium ion into cytosol by sarcoplasmic reticulum	3	0.867052	GO:0010880	0.0310396	0.916065	PDE4D, CAMK2D, TRDN	1	40.7622	261	18	16792	10.7229	ENSG00000113448, ENSG00000145349, ENSG00000186439
GOTERM_MF_DIRECT	GO:0004923~leukemia inhibitory factor receptor activity	2	0.578035	GO:0004923	0.0312673	0.885732	LIFR, IL6ST	1	36.5271	267	2	16881	63.2247	ENSG00000113594, ENSG00000134352
SMART	SM00324:RhoGAP	5	1.44509		0.033652	0.572966	DLC1, ARHGAP26, ARHGAP28, ARHGAP18, ARHGAP42	0.99741	34.2463	190	65	10057	4.07166	ENSG00000164741, ENSG00000145819, ENSG00000088756, ENSG00000146376, ENSG00000165895
UP_KEYWORDS	Chromosomal rearrangement	11	3.17919		0.0336702	0.455529	LIFR, MAPK10, CRTC1, ATP13A4, ARHGAP26, AUTS2, SLC49A4, MFHAS1, CNTNAP2, ETV6, LNP1	0.99994	36.4827	316	334	20581	2.14499	ENSG00000113594, ENSG00000109339, ENSG00000105662, ENSG00000127249, ENSG00000145819, ENSG00000158321, ENSG00000138463, ENSG00000147324, ENSG00000174469, ENSG00000139083, ENSG00000206535
UP_KEYWORDS	Cytoplasm	89	25.7225		0.034062	0.439515	SMAP2, PLCE1, SNCAIP, RUSC2, MTUS2, PPP1R9A, LMCD1, PDE4D, HSD17B14, AJUBA, RGS5, SPRR1B, MOBP, FLNB, PDLIM1, ARHGAP26, MKLN1, STX17, RGS6, SPSB1, WDPCP, REG3G, CELF2, FRY, CABS1, NDRG4, BCAT2, ARHGAP18, KIF26B, SLC4A1AP, FAM129A, EHHADH, PPP4R2, NINL, NXF3, RAP1GAP2, CRTC1, NEBL, FAM110A, ARHGEF11, AGAP3, NREP, TNFAIP8, PLCXD3, SMAD2, BBS2, TIPRL, PHLDB2, ACTA1, MAPK10, DLC1, TRIM32, TESC, CCDC1…	0.999947	36.8231	316	4816	20581	1.2036	ENSG00000084070, ENSG00000138193, ENSG00000064692, ENSG00000198853, ENSG00000132938, ENSG00000158528, ENSG00000071282, ENSG00000113448, ENSG00000087076, ENSG00000129474, ENSG00000143248, ENSG00000169469, ENSG00000168314, ENSG00000136068, ENSG00000107438, ENSG00000145819, ENSG00000128585, ENSG00000136874, ENSG00000182732, ENSG00000171621, ENSG00000143951, ENSG00000143954, ENSG00000048740, ENSG0000…
GOTERM_BP_DIRECT	GO:0032729~positive regulation of interferon-gamma production	4	1.15607	GO:0032729	0.0341776	0.925427	PDE4D, FZD5, TNFSF4, CD3E	1	43.8687	261	46	16792	5.59454	ENSG00000113448, ENSG00000163251, ENSG00000117586, ENSG00000198851
GOTERM_BP_DIRECT	GO:0045165~cell fate commitment	4	1.15607	GO:0045165	0.0341776	0.925427	ROR2, SMAD2, GATA4, BMP2	1	43.8687	261	46	16792	5.59454	ENSG00000169071, ENSG00000175387, ENSG00000136574, ENSG00000125845
UP_TISSUE	Umbilical vein endothelial cell	4	1.15607		0.0342534	0.774628	CFLAR, VWF, PDE4D, VCAM1	0.99742	34.6643	294	46	18912	5.59361	ENSG00000003402, ENSG00000110799, ENSG00000113448, ENSG00000162692
GOTERM_BP_DIRECT	GO:0023019~signal transduction involved in regulation of gene expression	3	0.867052	GO:0023019	0.0343431	0.916636	PAX6, HNF4A, SMAD2	1	44.0283	261	19	16792	10.1585	ENSG00000007372, ENSG00000101076, ENSG00000175387
GOTERM_BP_DIRECT	GO:0045879~negative regulation of smoothened signaling pathway	3	0.867052	GO:0045879	0.0343431	0.916636	HHIP, GPR37L1, CD3E	1	44.0283	261	19	16792	10.1585	ENSG00000164161, ENSG00000170075, ENSG00000198851
GOTERM_BP_DIRECT	GO:0030111~regulation of Wnt signaling pathway	3	0.867052	GO:0030111	0.0343431	0.916636	TCF7L1, HNF1B, DACT2	1	44.0283	261	19	16792	10.1585	ENSG00000152284, ENSG00000275410, ENSG00000164488
INTERPRO	IPR000742:Epidermal growth factor-like domain	9	2.60116		0.0345174	0.867954	THBS4, EGFL8, NRXN3, PAMR1, LAMA1, CNTNAP2, MEGF11, EGFLAM, HHIP	1	40.7092	301	231	18559	2.40225	ENSG00000113296, ENSG00000241404, ENSG00000021645, ENSG00000149090, ENSG00000101680, ENSG00000174469, ENSG00000157890, ENSG00000164318, ENSG00000164161
INTERPRO	IPR001715:Calponin homology domain	5	1.44509		0.0346671	0.844961	FLNB, SYNE1, LIMCH1, MICAL2, CLMN	1	40.8458	301	76	18559	4.05643	ENSG00000136068, ENSG00000131018, ENSG00000064042, ENSG00000133816, ENSG00000165959
INTERPRO	IPR016130:Protein-tyrosine phosphatase, active site	5	1.44509		0.0346671	0.844961	PTPRJ, PTPRM, DUSP10, DUSP4, DUSP14	1	40.8458	301	76	18559	4.05643	ENSG00000149177, ENSG00000173482, ENSG00000143507, ENSG00000120875, ENSG00000276023
GOTERM_CC_DIRECT	GO:0031528~microvillus membrane	3	0.867052	GO:0031528	0.0352069	0.630792	ITGAV, PODXL, PDZK1	0.999953	37.711	287	19	18224	10.026	ENSG00000138448, ENSG00000128567, ENSG00000174827
SMART	SM00033:CH	5	1.44509		0.0353153	0.54251	FLNB, SYNE1, LIMCH1, MICAL2, CLMN	0.998081	35.6192	190	66	10057	4.00997	ENSG00000136068, ENSG00000131018, ENSG00000064042, ENSG00000133816, ENSG00000165959
GOTERM_CC_DIRECT	GO:0005604~basement membrane	5	1.44509	GO:0005604	0.0356986	0.600962	THBS4, ANXA2, P3H2, LAMA1, EGFLAM	0.999959	38.129	287	79	18224	4.01888	ENSG00000113296, ENSG00000182718, ENSG00000090530, ENSG00000101680, ENSG00000164318
INTERPRO	IPR013320:Concanavalin A-like lectin/glucanase, subgroup	9	2.60116		0.0357363	0.830472	THBS4, PTPRM, NRXN3, COL27A1, LAMA1, CNTNAP2, EGFLAM, SPSB1, MAMDC2	1	41.8133	301	232	18559	2.3919	ENSG00000113296, ENSG00000173482, ENSG00000021645, ENSG00000196739, ENSG00000101680, ENSG00000174469, ENSG00000164318, ENSG00000171621, ENSG00000165072
GOTERM_BP_DIRECT	GO:0042110~T cell activation	4	1.15607	GO:0042110	0.0361026	0.917535	NCK2, DPP4, PRLR, CD3E	1	45.698	261	47	16792	5.4755	ENSG00000071051, ENSG00000197635, ENSG00000113494, ENSG00000198851
GOTERM_MF_DIRECT	GO:0019901~protein kinase binding	12	3.46821	GO:0019901	0.0366762	0.892751	SPRED2, MAP2K6, PTPRJ, PAX6, TOM1L2, PPP1R9A, ANK2, STX17, FZD5, TCF7L2, GATA4, CD3E	1	41.4141	267	376	16881	2.01781	ENSG00000198369, ENSG00000108984, ENSG00000149177, ENSG00000007372, ENSG00000175662, ENSG00000158528, ENSG00000145362, ENSG00000136874, ENSG00000163251, ENSG00000148737, ENSG00000136574, ENSG00000198851
GOTERM_CC_DIRECT	GO:0005887~integral component of plasma membrane	32	9.24855	GO:0005887	0.0370968	0.583453	PTPRM, CYSLTR2, TYRO3, ROR2, CNGA3, PLSCR1, GYPE, ITGAV, ABCG1, PODXL, FXYD4, SLC6A20, CD3E, PTPRJ, ATP13A4, ZDHHC2, HHIP, LIFR, NRXN3, SLCO2A1, NEO1, CADM1, CHRNB4, SLC39A14, PTGFR, SLC1A1, GYPB, GABRB3, GP6, ST3GAL5, TNFSF4, GRIK3	0.999973	39.3035	287	1415	18224	1.436	ENSG00000173482, ENSG00000152207, ENSG00000092445, ENSG00000169071, ENSG00000144191, ENSG00000188313, ENSG00000197465, ENSG00000138448, ENSG00000160179, ENSG00000128567, ENSG00000150201, ENSG00000163817, ENSG00000198851, ENSG00000149177, ENSG00000127249, ENSG00000104219, ENSG00000164161, ENSG00000113594, ENSG00000021645, ENSG00000174640, ENSG00000067141, ENSG00000182985, ENSG00000117971, ENSG0000…
GOTERM_MF_DIRECT	GO:0008092~cytoskeletal protein binding	4	1.15607	GO:0008092	0.0397876	0.884253	B4GALT1, FARP1, ANXA2, NEBL	1	44.0643	267	48	16881	5.26873	ENSG00000086062, ENSG00000152767, ENSG00000182718, ENSG00000078114
GOTERM_CC_DIRECT	GO:0032587~ruffle membrane	5	1.44509	GO:0032587	0.0400934	0.583156	PTPRJ, ITGAV, DLC1, TESC, AKT2	0.999989	41.7515	287	82	18224	3.87184	ENSG00000149177, ENSG00000138448, ENSG00000164741, ENSG00000088992, ENSG00000105221
GOTERM_MF_DIRECT	GO:0017124~SH3 domain binding	6	1.7341	GO:0017124	0.0401728	0.859127	PLSCR1, SH3BP5, TP53BP2, ELMO1, CD3E, KHDRBS2	1	44.3845	267	119	16881	3.1878	ENSG00000188313, ENSG00000131370, ENSG00000143514, ENSG00000155849, ENSG00000198851, ENSG00000112232
GOTERM_CC_DIRECT	GO:0016324~apical plasma membrane	10	2.89017	GO:0016324	0.0407431	0.562197	MPDZ, SLC1A1, ANK2, PDE4D, PODXL, DPP4, PDZK1, WDPCP, ANO1, SLC6A20	0.99999	42.27	287	291	18224	2.18207	ENSG00000107186, ENSG00000106688, ENSG00000145362, ENSG00000113448, ENSG00000128567, ENSG00000197635, ENSG00000174827, ENSG00000143951, ENSG00000131620, ENSG00000163817
KEGG_PATHWAY	hsa04510:Focal adhesion	8	2.31214		0.0410006	0.539065	THBS4, MAPK10, ITGAV, FLNB, VWF, COL27A1, AKT2, LAMA1	0.999567	40.4306	108	206	6879	2.47357	ENSG00000113296, ENSG00000109339, ENSG00000138448, ENSG00000136068, ENSG00000110799, ENSG00000196739, ENSG00000105221, ENSG00000101680
GOTERM_MF_DIRECT	GO:0042803~protein homodimerization activity	19	5.49133	GO:0042803	0.041037	0.838114	HNF4A, MTUS2, VWF, PPP1R9A, ABCG1, TESC, SYNE1, DPP4, CAMK2D, CADM1, TBX18, B4GALT1, IL6ST, HNF1B, SMAD2, MLXIPL, PRLR, TCF12, IMPA1	1	45.0968	267	730	16881	1.64557	ENSG00000101076, ENSG00000132938, ENSG00000110799, ENSG00000158528, ENSG00000160179, ENSG00000088992, ENSG00000131018, ENSG00000197635, ENSG00000145349, ENSG00000182985, ENSG00000112837, ENSG00000086062, ENSG00000134352, ENSG00000275410, ENSG00000175387, ENSG00000009950, ENSG00000113494, ENSG00000140262, ENSG00000133731
UP_KEYWORDS	Glycoprotein	84	24.2775		0.04144	0.487146	CYSLTR2, ROR2, ITGAV, GYPE, ACSL1, MDH2, FAM174B, UNC93A, CNTNAP2, EGFLAM, MXRA5, GPR37L1, TRDN, IL6ST, IL1RL1, BMP2, LIFR, VWF, CD300E, NRXN3, DPP4, NEO1, MEGF11, CADM1, MGAT4A, CHRNB4, SLC39A14, THBS4, B4GALT1, NIPAL1, EGFL8, ERGIC1, EMILIN2, SORCS1, SLC1A1, GIPR, CTSV, TMEM39A, ABCC4, FZD5, VCAM1, APCDD1L, GABRB3, TNFSF4, PRLR, QPCT, MBTPS1, PTPRM, TYRO3, C1GALT1C1L, SLC49A4, P3H2, PODXL, SLC6…	0.999994	42.9268	316	4551	20581	1.20213	ENSG00000152207, ENSG00000169071, ENSG00000138448, ENSG00000197465, ENSG00000151726, ENSG00000146701, ENSG00000185442, ENSG00000112494, ENSG00000174469, ENSG00000164318, ENSG00000101825, ENSG00000170075, ENSG00000186439, ENSG00000134352, ENSG00000115602, ENSG00000125845, ENSG00000113594, ENSG00000110799, ENSG00000186407, ENSG00000021645, ENSG00000197635, ENSG00000067141, ENSG00000157890, ENSG0000…
INTERPRO	IPR000387:Protein-tyrosine/Dual specificity phosphatase	5	1.44509		0.0438963	0.869035	PTPRJ, PTPRM, DUSP10, DUSP4, DUSP14	1	48.7254	301	82	18559	3.75962	ENSG00000149177, ENSG00000173482, ENSG00000143507, ENSG00000120875, ENSG00000276023
SMART	SM00282:LamG	4	1.15607		0.0439081	0.580248	NRXN3, LAMA1, CNTNAP2, EGFLAM	0.999595	42.3014	190	42	10057	5.0411	ENSG00000021645, ENSG00000101680, ENSG00000174469, ENSG00000164318
GOTERM_BP_DIRECT	GO:0019722~calcium-mediated signaling	4	1.15607	GO:0019722	0.0443465	0.947369	PLCE1, PPP1R9A, CXCR4, NCALD	1	52.9163	261	51	16792	5.04605	ENSG00000138193, ENSG00000158528, ENSG00000121966, ENSG00000104490
GOTERM_CC_DIRECT	GO:0031012~extracellular matrix	10	2.89017	GO:0031012	0.044787	0.572249	THBS4, PLSCR1, FLNB, VWF, LMCD1, EMILIN2, ANXA2, LAMA1, COL8A1, ADAMTS12	0.999997	45.4029	287	296	18224	2.14521	ENSG00000113296, ENSG00000188313, ENSG00000136068, ENSG00000110799, ENSG00000071282, ENSG00000132205, ENSG00000182718, ENSG00000101680, ENSG00000144810, ENSG00000151388
GOTERM_BP_DIRECT	GO:0008285~negative regulation of cell proliferation	12	3.46821	GO:0008285	0.0448635	0.942469	B4GALT1, PTPRJ, ROR2, HNF4A, NCK2, DLC1, TESC, P3H2, FZD5, CLMN, SMAD2, BMP2	1	53.3376	261	396	16792	1.94961	ENSG00000086062, ENSG00000149177, ENSG00000169071, ENSG00000101076, ENSG00000071051, ENSG00000164741, ENSG00000088992, ENSG00000090530, ENSG00000163251, ENSG00000165959, ENSG00000175387, ENSG00000125845
GOTERM_BP_DIRECT	GO:0010842~retina layer formation	3	0.867052	GO:0010842	0.0450141	0.936112	PTPRM, LHX1, MEGF11	1	53.4596	261	22	16792	8.77325	ENSG00000173482, ENSG00000273706, ENSG00000157890
GOTERM_BP_DIRECT	GO:0035054~embryonic heart tube anterior/posterior pattern specification	2	0.578035	GO:0035054	0.0457379	0.932008	GATA4, BMP2	1	54.0419	261	3	16792	42.8914	ENSG00000136574, ENSG00000125845
GOTERM_MF_DIRECT	GO:0017022~myosin binding	3	0.867052	GO:0017022	0.0464565	0.849664	MOBP, TRIM32, ACTA1	1	49.3735	267	22	16881	8.62155	ENSG00000168314, ENSG00000119401, ENSG00000143632
GOTERM_MF_DIRECT	GO:0004924~oncostatin-M receptor activity	2	0.578035	GO:0004924	0.0465338	0.826591	LIFR, IL6ST	1	49.4323	267	3	16881	42.1498	ENSG00000113594, ENSG00000134352
UP_KEYWORDS	Bardet-Biedl syndrome	3	0.867052		0.0478276	0.519322	TRIM32, BBS2, WDPCP	0.999999	47.7659	316	23	20581	8.49518	ENSG00000119401, ENSG00000125124, ENSG00000143951
GOTERM_BP_DIRECT	GO:0033137~negative regulation of peptidyl-serine phosphorylation	3	0.867052	GO:0033137	0.048809	0.937153	NCK2, PDE4D, MLXIPL	1	56.4373	261	23	16792	8.3918	ENSG00000071051, ENSG00000113448, ENSG00000009950
GOTERM_CC_DIRECT	GO:0045211~postsynaptic membrane	8	2.31214	GO:0045211	0.0492981	0.584548	MPDZ, ANK2, SYNE1, GABRB3, CHRNB4, COL13A1, GRIK3, SIPA1L1	0.999999	48.712	287	211	18224	2.40752	ENSG00000107186, ENSG00000145362, ENSG00000131018, ENSG00000166206, ENSG00000117971, ENSG00000197467, ENSG00000163873, ENSG00000197555
UP_KEYWORDS	Phosphoprotein	142	41.0405		0.0494354	0.513213	SMAP2, PLCE1, RUSC2, ROR2, PLSCR1, PDE4D, MDH2, LIMCH1, GPR37L1, NFIX, CD3E, MOBP, SH3BP5, PDLIM1, ZDHHC2, AHDC1, STX17, ZDHHC20, DIP2C, SPSB1, KIDINS220, PPP1R26, BMP2, CIZ1, PHF24, LIFR, FRY, NDRG4, ARHGAP18, CAMK2D, KIF26B, SLC4A1AP, FAM129A, GRAMD1B, EHHADH, PPP4R2, USP13, RAP1GAP2, SLC1A1, COG3, ABCC4, DCAF5, ARHGEF11, AGAP3, SMAD2, MLXIPL, LEMD3, MBTPS1, PDZD8, TIPRL, PTPRM, MAPK10, ESRRG, …	0.999999	48.9226	316	8246	20581	1.12156	ENSG00000084070, ENSG00000138193, ENSG00000198853, ENSG00000169071, ENSG00000188313, ENSG00000113448, ENSG00000146701, ENSG00000064042, ENSG00000170075, ENSG00000008441, ENSG00000198851, ENSG00000168314, ENSG00000131370, ENSG00000107438, ENSG00000104219, ENSG00000126705, ENSG00000136874, ENSG00000180776, ENSG00000151240, ENSG00000171621, ENSG00000134313, ENSG00000196422, ENSG00000125845, ENSG0000…
GOTERM_MF_DIRECT	GO:0004114~3',5'-cyclic-nucleotide phosphodiesterase activity	3	0.867052	GO:0004114	0.0503642	0.828709	UBE4A, PDE4D, PDE10A	1	52.2627	267	23	16881	8.2467	ENSG00000110344, ENSG00000113448, ENSG00000112541
GOTERM_CC_DIRECT	GO:0009897~external side of plasma membrane	8	2.31214	GO:0009897	0.0513792	0.577917	B4GALT1, IL6ST, ITGAV, ABCG1, CTSV, VCAM1, IL1RL1, CD3E	1	50.1752	287	213	18224	2.38491	ENSG00000086062, ENSG00000134352, ENSG00000138448, ENSG00000160179, ENSG00000136943, ENSG00000162692, ENSG00000115602, ENSG00000198851
GOTERM_BP_DIRECT	GO:0001666~response to hypoxia	7	2.02312	GO:0001666	0.0514085	0.940044	PDLIM1, CXCR4, DPP4, AJUBA, VCAM1, CAMK2D, BMP2	1	58.3727	261	172	16792	2.61837	ENSG00000107438, ENSG00000121966, ENSG00000197635, ENSG00000129474, ENSG00000162692, ENSG00000145349, ENSG00000125845
GOTERM_BP_DIRECT	GO:0010628~positive regulation of gene expression	9	2.60116	GO:0010628	0.0517484	0.935142	PAX6, CNTN1, PLSCR1, ANK2, TESC, CD3E, ACTA1, BMP2, PTGFR	1	58.6197	261	262	16792	2.21006	ENSG00000007372, ENSG00000018236, ENSG00000188313, ENSG00000145362, ENSG00000088992, ENSG00000198851, ENSG00000143632, ENSG00000125845, ENSG00000122420
GOTERM_BP_DIRECT	GO:0045944~positive regulation of transcription from RNA polymerase II promoter	23	6.6474	GO:0045944	0.0519829	0.929819	PAX6, HNF4A, ESRRG, PLSCR1, MAML3, NFIX, ETV6, AKAP8L, KLF2, NCK2, CRTC1, HNF1B, ATAD2, AUTS2, FZD5, TCF7L2, SMAD2, MLXIPL, TCF12, FOXJ1, GATA4, HIF3A, BMP2	1	58.7893	261	981	16792	1.50841	ENSG00000007372, ENSG00000101076, ENSG00000196482, ENSG00000188313, ENSG00000196782, ENSG00000008441, ENSG00000139083, ENSG00000011243, ENSG00000127528, ENSG00000071051, ENSG00000105662, ENSG00000275410, ENSG00000156802, ENSG00000158321, ENSG00000163251, ENSG00000148737, ENSG00000175387, ENSG00000009950, ENSG00000140262, ENSG00000129654, ENSG00000136574, ENSG00000124440, ENSG00000125845
UP_KEYWORDS	Cell projection	18	5.20231		0.0525756	0.518282	FARP1, RSPH1, CABS1, TESC, PODXL, DPP4, CNTNAP2, SYNJ2, SLC39A14, PALLD, COBL, PTPRJ, B4GALT1, MPDZ, LRIT3, MKLN1, WDPCP, BBS2	1	51.1139	316	721	20581	1.62599	ENSG00000152767, ENSG00000160188, ENSG00000145309, ENSG00000088992, ENSG00000128567, ENSG00000197635, ENSG00000174469, ENSG00000078269, ENSG00000104635, ENSG00000129116, ENSG00000106078, ENSG00000149177, ENSG00000086062, ENSG00000107186, ENSG00000183423, ENSG00000128585, ENSG00000143951, ENSG00000125124
INTERPRO	IPR001589:Actinin-type, actin-binding, conserved site	3	0.867052		0.0527202	0.898652	FLNB, SYNE1, CLMN	1	55.3335	301	23	18559	8.04232	ENSG00000136068, ENSG00000131018, ENSG00000165959
GOTERM_CC_DIRECT	GO:0005911~cell-cell junction	7	2.02312	GO:0005911	0.0543735	0.578301	PTPRJ, PTPRM, ANXA2, AJUBA, CADM1, COL13A1, CD3E	1	52.2128	287	172	18224	2.58423	ENSG00000149177, ENSG00000173482, ENSG00000182718, ENSG00000129474, ENSG00000182985, ENSG00000197467, ENSG00000198851
UP_KEYWORDS	Synaptosome	4	1.15607		0.0567517	0.529624	MPDZ, FARP1, PPP1R9A, SIPA1L1	1	53.8935	316	57	20581	4.57051	ENSG00000107186, ENSG00000152767, ENSG00000158528, ENSG00000197555
OMIM_DISEASE	144700~Renal cell carcinoma	2	0.578035		0.0569864	0.999016	HNF1B, SLC49A4	0.999016	48.9055	70	4	4740	33.8571	ENSG00000275410, ENSG00000138463
UP_KEYWORDS	Postsynaptic cell membrane	7	2.02312		0.0574293	0.518238	MPDZ, ANK2, GABRB3, CHRNB4, COL13A1, GRIK3, SIPA1L1	1	54.3305	316	179	20581	2.54697	ENSG00000107186, ENSG00000145362, ENSG00000166206, ENSG00000117971, ENSG00000197467, ENSG00000163873, ENSG00000197555
INTERPRO	IPR008983:Tumour necrosis factor-like domain	4	1.15607		0.0593201	0.911359	EMILIN2, C1QTNF8, COL8A1, TNFSF4	1	59.747	301	55	18559	4.4842	ENSG00000132205, ENSG00000184471, ENSG00000144810, ENSG00000117586
INTERPRO	IPR008936:Rho GTPase activation protein	5	1.44509		0.0600748	0.900794	DLC1, ARHGAP26, ARHGAP28, ARHGAP18, ARHGAP42	1	60.2249	301	91	18559	3.38779	ENSG00000164741, ENSG00000145819, ENSG00000088756, ENSG00000146376, ENSG00000165895
GOTERM_BP_DIRECT	GO:0038165~oncostatin-M-mediated signaling pathway	2	0.578035	GO:0038165	0.0605159	0.950532	LIFR, IL6ST	1	64.5347	261	4	16792	32.1686	ENSG00000113594, ENSG00000134352
GOTERM_BP_DIRECT	GO:0048861~leukemia inhibitory factor signaling pathway	2	0.578035	GO:0048861	0.0605159	0.950532	LIFR, IL6ST	1	64.5347	261	4	16792	32.1686	ENSG00000113594, ENSG00000134352
GOTERM_BP_DIRECT	GO:0035502~metanephric part of ureteric bud development	2	0.578035	GO:0035502	0.0605159	0.950532	LHX1, FOXJ1	1	64.5347	261	4	16792	32.1686	ENSG00000273706, ENSG00000129654
GOTERM_BP_DIRECT	GO:0060429~epithelium development	2	0.578035	GO:0060429	0.0605159	0.950532	LHX1, FOXJ1	1	64.5347	261	4	16792	32.1686	ENSG00000273706, ENSG00000129654
UP_KEYWORDS	Actin-binding	9	2.60116		0.0607574	0.523711	FLNB, PPP1R9A, SYNE1, MICAL2, CLMN, NEBL, FHOD3, PALLD, COBL	1	56.4217	316	274	20581	2.1393	ENSG00000136068, ENSG00000158528, ENSG00000131018, ENSG00000133816, ENSG00000165959, ENSG00000078114, ENSG00000134775, ENSG00000129116, ENSG00000106078
GOTERM_BP_DIRECT	GO:0030534~adult behavior	3	0.867052	GO:0030534	0.0608453	0.946541	NRXN3, CNTNAP2, BBS2	1	64.7407	261	26	16792	7.42352	ENSG00000021645, ENSG00000174469, ENSG00000125124
GOTERM_BP_DIRECT	GO:0072661~protein targeting to plasma membrane	3	0.867052	GO:0072661	0.0608453	0.946541	ANXA2, ANK2, TESC	1	64.7407	261	26	16792	7.42352	ENSG00000182718, ENSG00000145362, ENSG00000088992
UP_TISSUE	Aortic endothelium	3	0.867052		0.0609235	0.883487	ITGAV, FLNB, PHLDB2	0.999979	53.5884	294	26	18912	7.42229	ENSG00000138448, ENSG00000136068, ENSG00000144824
KEGG_PATHWAY	hsa04950:Maturity onset diabetes of the young	3	0.867052		0.0611542	0.653993	PAX6, HNF4A, HNF1B	0.999991	54.1978	108	26	6879	7.34936	ENSG00000007372, ENSG00000101076, ENSG00000275410
INTERPRO	IPR003599:Immunoglobulin subtype	14	4.04624		0.0615251	0.893177	PTPRM, CNTN1, TYRO3, ROR2, LRIT3, CD300E, NEO1, VCAM1, GP6, CADM1, IL1RL1, MXRA5, PALLD, LRIG3	1	61.1285	301	497	18559	1.73684	ENSG00000173482, ENSG00000018236, ENSG00000092445, ENSG00000169071, ENSG00000183423, ENSG00000186407, ENSG00000067141, ENSG00000162692, ENSG00000088053, ENSG00000182985, ENSG00000115602, ENSG00000101825, ENSG00000129116, ENSG00000139263
GOTERM_MF_DIRECT	GO:0004897~ciliary neurotrophic factor receptor activity	2	0.578035	GO:0004897	0.0615606	0.867968	LIFR, IL6ST	1	59.7141	267	4	16881	31.6124	ENSG00000113594, ENSG00000134352
INTERPRO	IPR026617:Transmembrane and coiled-coil domain-containing protein 5	2	0.578035		0.0631127	0.886433	TMCO5A, CCDC188	1	62.0956	301	4	18559	30.8289	ENSG00000166069, ENSG00000234409
INTERPRO	IPR001195:Glycophorin	2	0.578035		0.0631127	0.886433	GYPE, GYPB	1	62.0956	301	4	18559	30.8289	ENSG00000197465, ENSG00000250361
INTERPRO	IPR024940:Transcription factor TCF/LEF	2	0.578035		0.0631127	0.886433	TCF7L1, TCF7L2	1	62.0956	301	4	18559	30.8289	ENSG00000152284, ENSG00000148737
INTERPRO	IPR013558:CTNNB1 binding, N-teminal	2	0.578035		0.0631127	0.886433	TCF7L1, TCF7L2	1	62.0956	301	4	18559	30.8289	ENSG00000152284, ENSG00000148737
UP_KEYWORDS	Collagen	5	1.44509		0.0637286	0.526714	COL27A1, EMILIN2, C1QTNF8, COL8A1, COL13A1	1	58.2135	316	98	20581	3.32295	ENSG00000196739, ENSG00000132205, ENSG00000184471, ENSG00000144810, ENSG00000197467
GOTERM_CC_DIRECT	GO:0016323~basolateral plasma membrane	7	2.02312	GO:0016323	0.0645036	0.623035	B4GALT1, ANXA2, ANK2, NDRG4, ABCC4, MEGF11, CADM1	1	58.5493	287	180	18224	2.46938	ENSG00000086062, ENSG00000182718, ENSG00000145362, ENSG00000103034, ENSG00000125257, ENSG00000157890, ENSG00000182985
INTERPRO	IPR001660:Sterile alpha motif domain	5	1.44509		0.0660818	0.885504	PPFIBP2, DLC1, PPP1R9A, SAMD12, PPFIA1	1	63.8443	301	94	18559	3.27967	ENSG00000166387, ENSG00000164741, ENSG00000158528, ENSG00000177570, ENSG00000131626
GOTERM_BP_DIRECT	GO:0035335~peptidyl-tyrosine dephosphorylation	5	1.44509	GO:0035335	0.0677851	0.958233	PTPRJ, PTPRM, DUSP10, DUSP4, DUSP14	1	68.8266	261	99	16792	3.24935	ENSG00000149177, ENSG00000173482, ENSG00000143507, ENSG00000120875, ENSG00000276023
UP_TISSUE	Brain	142	41.0405		0.0678049	0.86481	PLCE1, RUSC2, ROR2, PDE4D, LIMCH1, EGFLAM, GPR37L1, NFIX, MOBP, GTSF1L, ATP13A4, ZDHHC2, AHDC1, MKLN1, STX17, RGS6, DIP2C, SPSB1, CMTM3, WDPCP, KIDINS220, ZNF385B, PPP1R26, CIZ1, PHF24, ZNF747, RALB, FRY, NDRG4, ARHGAP18, BCAT2, RNF212, CAMK2D, KIF26B, GRAMD1B, ZNF83, NXF3, ERGIC1, RAP1GAP2, GREB1, SLC1A1, ABCC4, TMEM39A, ARHGEF11, AGAP3, MBD6, BBS2, PTPRM, MAPK10, TYRO3, ESRRG, PKNOX2, ABCG1, KI…	0.999994	57.5752	294	8256	18912	1.10639	ENSG00000138193, ENSG00000198853, ENSG00000169071, ENSG00000113448, ENSG00000064042, ENSG00000164318, ENSG00000170075, ENSG00000008441, ENSG00000168314, ENSG00000124196, ENSG00000127249, ENSG00000104219, ENSG00000126705, ENSG00000128585, ENSG00000136874, ENSG00000182732, ENSG00000151240, ENSG00000171621, ENSG00000140931, ENSG00000143951, ENSG00000134313, ENSG00000144331, ENSG00000196422, ENSG0000…
GOTERM_BP_DIRECT	GO:0060395~SMAD protein signal transduction	4	1.15607	GO:0060395	0.0713076	0.961167	ROR2, HNF4A, SMAD2, BMP2	1	70.726	261	62	16792	4.15078	ENSG00000169071, ENSG00000101076, ENSG00000175387, ENSG00000125845
GOTERM_MF_DIRECT	GO:0004725~protein tyrosine phosphatase activity	5	1.44509	GO:0004725	0.0734017	0.897462	PTPRJ, PTPRM, DUSP10, DUSP4, DUSP14	1	66.4076	267	100	16881	3.16124	ENSG00000149177, ENSG00000173482, ENSG00000143507, ENSG00000120875, ENSG00000276023
INTERPRO	IPR001849:Pleckstrin homology domain	9	2.60116		0.0737075	0.900891	FARP1, ARHGAP26, ELMO1, AKT2, OSBP2, ARHGEF11, AGAP3, ARHGAP42, PHLDB2	1	67.9969	301	271	18559	2.04768	ENSG00000152767, ENSG00000145819, ENSG00000155849, ENSG00000105221, ENSG00000184792, ENSG00000132694, ENSG00000133612, ENSG00000165895, ENSG00000144824
UP_KEYWORDS	EGF-like domain	8	2.31214		0.074122	0.568814	THBS4, EGFL8, NRXN3, PAMR1, CNTNAP2, MEGF11, EGFLAM, HHIP	1	63.9592	316	238	20581	2.18924	ENSG00000113296, ENSG00000241404, ENSG00000021645, ENSG00000149090, ENSG00000174469, ENSG00000157890, ENSG00000164318, ENSG00000164161
UP_KEYWORDS	Golgi apparatus	19	5.49133		0.0750017	0.559594	PLCE1, ABCG1, GPR107, GALNTL6, P3H2, SYNE1, ATP9A, YIPF5, SLC35A3, MGAT4A, B4GALT1, ERGIC1, RHOBTB3, COG3, ST8SIA1, FZD5, ST3GAL5, MBTPS1, MANEA	1	64.4103	316	812	20581	1.52397	ENSG00000138193, ENSG00000160179, ENSG00000148358, ENSG00000174473, ENSG00000090530, ENSG00000131018, ENSG00000054793, ENSG00000145817, ENSG00000117620, ENSG00000071073, ENSG00000086062, ENSG00000113719, ENSG00000164292, ENSG00000136152, ENSG00000111728, ENSG00000163251, ENSG00000115525, ENSG00000140943, ENSG00000172469
GOTERM_BP_DIRECT	GO:0043949~regulation of cAMP-mediated signaling	2	0.578035	GO:0043949	0.0750659	0.964159	PEX5L, PDE10A	1	72.6324	261	5	16792	25.7349	ENSG00000114757, ENSG00000112541
GOTERM_BP_DIRECT	GO:0070120~ciliary neurotrophic factor-mediated signaling pathway	2	0.578035	GO:0070120	0.0750659	0.964159	LIFR, IL6ST	1	72.6324	261	5	16792	25.7349	ENSG00000113594, ENSG00000134352
GOTERM_CC_DIRECT	GO:0005891~voltage-gated calcium channel complex	3	0.867052	GO:0005891	0.0755218	0.664291	CACNG3, PDE4D, TRDN	1	64.5536	287	29	18224	6.56879	ENSG00000006116, ENSG00000113448, ENSG00000186439
GOTERM_MF_DIRECT	GO:0002020~protease binding	5	1.44509	GO:0002020	0.0755296	0.890102	CFLAR, ITGAV, VWF, ANXA2, DPP4	1	67.4948	267	101	16881	3.12994	ENSG00000003402, ENSG00000138448, ENSG00000110799, ENSG00000182718, ENSG00000197635
GOTERM_MF_DIRECT	GO:0005127~ciliary neurotrophic factor receptor binding	2	0.578035	GO:0005127	0.0763514	0.878658	LIFR, IL6ST	1	67.9058	267	5	16881	25.2899	ENSG00000113594, ENSG00000134352
GOTERM_BP_DIRECT	GO:0006812~cation transport	3	0.867052	GO:0006812	0.0782589	0.965939	CNGA3, ATP13A4, ANO1	1	74.1597	261	30	16792	6.43372	ENSG00000144191, ENSG00000127249, ENSG00000131620
KEGG_PATHWAY	hsa05142:Chagas disease (American trypanosomiasis)	5	1.44509		0.0782636	0.715322	MAPK10, CFLAR, AKT2, SMAD2, CD3E	1	63.5204	108	104	6879	3.06223	ENSG00000109339, ENSG00000003402, ENSG00000105221, ENSG00000175387, ENSG00000198851
KEGG_PATHWAY	hsa05212:Pancreatic cancer	4	1.15607		0.0800105	0.694787	MAPK10, RALB, AKT2, SMAD2	1	64.3667	108	65	6879	3.91966	ENSG00000109339, ENSG00000144118, ENSG00000105221, ENSG00000175387
GOTERM_BP_DIRECT	GO:0030513~positive regulation of BMP signaling pathway	3	0.867052	GO:0030513	0.0828299	0.969465	NEO1, SMAD2, GATA4	1	76.2073	261	31	16792	6.22618	ENSG00000067141, ENSG00000175387, ENSG00000136574
UP_TISSUE	Human retina	3	0.867052		0.0829311	0.879348	KLF6, SYNE1, CADM1	1	65.2579	294	31	18912	6.22515	ENSG00000067082, ENSG00000131018, ENSG00000182985
GOTERM_CC_DIRECT	GO:0030425~dendrite	10	2.89017	GO:0030425	0.0829523	0.68221	IL6ST, MPDZ, CNGA3, FARP1, CRTC1, LRIT3, PPP1R9A, CNTNAP2, GRIK3, COBL	1	68.1373	287	335	18224	1.89547	ENSG00000134352, ENSG00000107186, ENSG00000144191, ENSG00000152767, ENSG00000105662, ENSG00000183423, ENSG00000158528, ENSG00000174469, ENSG00000163873, ENSG00000106078
UP_KEYWORDS	Cell membrane	59	17.052		0.0830388	0.584921	PLCE1, CYSLTR2, ROR2, PLSCR1, PDE4D, UNC93A, AJUBA, COL13A1, TRDN, GPR37L1, CD3E, IL6ST, RGS6, IL1RL1, WDPCP, LIFR, RALB, CD300E, DPP4, NEO1, MEGF11, CADM1, CAMK2D, CHRNB4, SLC39A14, B4GALT1, ALG10B, SLC1A1, GIPR, FZD5, GABRB3, BBS2, GJB5, TYRO3, TESC, PODXL, PDZK1, SYNJ2, SLC6A20, COBL, PTPRJ, AKT2, HHIP, FARP1, SLCO2A1, ANK2, ELMO1, PTGFR, CNTN1, MPDZ, CXCR4, GYPB, FAM126A, GP6, CD163L1, GRIK3,…	1	68.2969	316	3175	20581	1.21029	ENSG00000138193, ENSG00000152207, ENSG00000169071, ENSG00000188313, ENSG00000113448, ENSG00000112494, ENSG00000129474, ENSG00000197467, ENSG00000186439, ENSG00000170075, ENSG00000198851, ENSG00000134352, ENSG00000182732, ENSG00000115602, ENSG00000143951, ENSG00000113594, ENSG00000144118, ENSG00000186407, ENSG00000197635, ENSG00000067141, ENSG00000157890, ENSG00000182985, ENSG00000145349, ENSG0000…
GOTERM_CC_DIRECT	GO:0005667~transcription factor complex	7	2.02312	GO:0005667	0.0842252	0.671036	TCF7L1, HNF1B, PDLIM1, AJUBA, SMAD2, MLXIPL, TCF12	1	68.7165	287	193	18224	2.30305	ENSG00000152284, ENSG00000275410, ENSG00000107438, ENSG00000129474, ENSG00000175387, ENSG00000009950, ENSG00000140262
GOTERM_BP_DIRECT	GO:0000187~activation of MAPK activity	5	1.44509	GO:0000187	0.0846805	0.969082	MAP2K6, MAPK10, PLCE1, CXCR4, BMP2	1	76.992	261	107	16792	3.00641	ENSG00000108984, ENSG00000109339, ENSG00000138193, ENSG00000121966, ENSG00000125845
KEGG_PATHWAY	hsa04668:TNF signaling pathway	5	1.44509		0.0848633	0.690212	MAP2K6, MAPK10, CFLAR, AKT2, VCAM1	1	66.624	108	107	6879	2.97638	ENSG00000108984, ENSG00000109339, ENSG00000003402, ENSG00000105221, ENSG00000162692
KEGG_PATHWAY	hsa05412:Arrhythmogenic right ventricular cardiomyopathy (ARVC)	4	1.15607		0.085859	0.669507	CACNG3, TCF7L1, ITGAV, TCF7L2	1	67.0706	108	67	6879	3.80265	ENSG00000006116, ENSG00000152284, ENSG00000138448, ENSG00000148737
GOTERM_MF_DIRECT	GO:0003705~transcription factor activity, RNA polymerase II distal enhancer sequence-specific binding	4	1.15607	GO:0003705	0.0859705	0.895806	HNF4A, HNF1B, GTF2IRD1, NFIX	1	72.3708	267	66	16881	3.8318	ENSG00000101076, ENSG00000275410, ENSG00000006704, ENSG00000008441
GOTERM_CC_DIRECT	GO:0009986~cell surface	14	4.04624	GO:0009986	0.0864893	0.664921	PTPRJ, ITGAV, CXCR4, ANXA2, DPP4, FZD5, VCAM1, GP6, CNTNAP2, PRLR, TNFSF4, EGFLAM, HHIP, BMP2	1	69.7228	287	542	18224	1.64018	ENSG00000149177, ENSG00000138448, ENSG00000121966, ENSG00000182718, ENSG00000197635, ENSG00000163251, ENSG00000162692, ENSG00000088053, ENSG00000174469, ENSG00000113494, ENSG00000117586, ENSG00000164318, ENSG00000164161, ENSG00000125845
UP_TISSUE	PNS	7	2.02312		0.0864966	0.855396	THBS4, RUSC2, DUSP10, TMEM267, WDR86, FHOD3, EGFLAM	1	66.8719	294	197	18912	2.28571	ENSG00000113296, ENSG00000198853, ENSG00000143507, ENSG00000151881, ENSG00000187260, ENSG00000134775, ENSG00000164318
UP_TISSUE	Fetal lung	4	1.15607		0.0886291	0.828522	TCF7L1, PDE10A, ADAMTS12, FOXJ1	1	67.8041	294	68	18912	3.78391	ENSG00000152284, ENSG00000112541, ENSG00000151388, ENSG00000129654
INTERPRO	IPR024950:Dual specificity phosphatase	3	0.867052		0.089157	0.932199	DUSP10, DUSP4, DUSP14	1	75.0831	301	31	18559	5.96688	ENSG00000143507, ENSG00000120875, ENSG00000276023
GOTERM_BP_DIRECT	GO:0032754~positive regulation of interleukin-5 production	2	0.578035	GO:0032754	0.0893915	0.972258	PDE4D, IL1RL1	1	78.8814	261	6	16792	21.4457	ENSG00000113448, ENSG00000115602
GOTERM_BP_DIRECT	GO:0010649~regulation of cell communication by electrical coupling	2	0.578035	GO:0010649	0.0893915	0.972258	CAMK2D, TRDN	1	78.8814	261	6	16792	21.4457	ENSG00000145349, ENSG00000186439
GOTERM_BP_DIRECT	GO:0002819~regulation of adaptive immune response	2	0.578035	GO:0002819	0.0893915	0.972258	DUSP10, TNFSF4	1	78.8814	261	6	16792	21.4457	ENSG00000143507, ENSG00000117586
GOTERM_CC_DIRECT	GO:0005925~focal adhesion	11	3.17919	GO:0005925	0.0893922	0.661996	ITGAV, FLNB, DLC1, PDLIM1, ARHGAP26, AHNAK, DPP4, AJUBA, PPFIA1, PALLD, PHLDB2	1	70.9692	287	391	18224	1.7864	ENSG00000138448, ENSG00000136068, ENSG00000164741, ENSG00000107438, ENSG00000145819, ENSG00000124942, ENSG00000197635, ENSG00000129474, ENSG00000131626, ENSG00000129116, ENSG00000144824
KEGG_PATHWAY	hsa05205:Proteoglycans in cancer	7	2.02312		0.0908715	0.667643	PLCE1, ITGAV, FLNB, ANK2, AKT2, FZD5, CAMK2D	1	69.2365	108	200	6879	2.22931	ENSG00000138193, ENSG00000138448, ENSG00000136068, ENSG00000145362, ENSG00000105221, ENSG00000163251, ENSG00000145349
GOTERM_BP_DIRECT	GO:0007224~smoothened signaling pathway	4	1.15607	GO:0007224	0.0914803	0.97215	PAX6, ROR2, WDPCP, HHIP	1	79.6717	261	69	16792	3.72969	ENSG00000007372, ENSG00000169071, ENSG00000143951, ENSG00000164161
UP_KEYWORDS	Signal-anchor	12	3.46821		0.0921599	0.612045	B4GALT1, C1GALT1C1L, GALNTL6, ACSL1, XXYLT1, ST8SIA1, DPP4, ST3GAL5, TNFSF4, MGAT4A, MANEA, COL13A1	1	72.2304	316	455	20581	1.71771	ENSG00000086062, ENSG00000223658, ENSG00000174473, ENSG00000151726, ENSG00000173950, ENSG00000111728, ENSG00000197635, ENSG00000115525, ENSG00000117586, ENSG00000071073, ENSG00000172469, ENSG00000197467
INTERPRO	IPR013783:Immunoglobulin-like fold	22	6.35838		0.0922712	0.930649	PTPRM, LIFR, TYRO3, ROR2, CD300E, CCDC141, NEO1, CADM1, EGFLAM, MXRA5, PALLD, CD3E, IL6ST, PTPRJ, CNTN1, LRIT3, FLNB, VCAM1, GP6, PRLR, IL1RL1, LRIG3	1	76.3211	301	951	18559	1.42636	ENSG00000173482, ENSG00000113594, ENSG00000092445, ENSG00000169071, ENSG00000186407, ENSG00000163492, ENSG00000067141, ENSG00000182985, ENSG00000164318, ENSG00000101825, ENSG00000129116, ENSG00000198851, ENSG00000134352, ENSG00000149177, ENSG00000018236, ENSG00000183423, ENSG00000136068, ENSG00000162692, ENSG00000088053, ENSG00000113494, ENSG00000115602, ENSG00000139263
UP_TISSUE	Plasma	9	2.60116		0.092493	0.809789	PTPRJ, PTPRM, IL6ST, CNTN1, VWF, DPP4, NEO1, VCAM1, CADM1	1	69.432	294	297	18912	1.94929	ENSG00000149177, ENSG00000173482, ENSG00000134352, ENSG00000018236, ENSG00000110799, ENSG00000197635, ENSG00000067141, ENSG00000162692, ENSG00000182985
GOTERM_CC_DIRECT	GO:0005815~microtubule organizing center	6	1.7341	GO:0005815	0.0935662	0.664589	NINL, FRY, CCDC141, AJUBA, FAM110A, BBS2	1	72.6784	287	153	18224	2.49013	ENSG00000101004, ENSG00000073910, ENSG00000163492, ENSG00000129474, ENSG00000125898, ENSG00000125124
UP_TISSUE	Whole embryo	5	1.44509		0.0940573	0.784667	CIZ1, NINL, COL27A1, HIF3A, ANO1	1	70.0692	294	111	18912	2.89759	ENSG00000148337, ENSG00000101004, ENSG00000196739, ENSG00000124440, ENSG00000131620
GOTERM_BP_DIRECT	GO:0009968~negative regulation of signal transduction	3	0.867052	GO:0009968	0.097007	0.975663	RGS6, RGS5, HHIP	1	81.6305	261	34	16792	5.67681	ENSG00000182732, ENSG00000143248, ENSG00000164161
KEGG_PATHWAY	hsa00562:Inositol phosphate metabolism	4	1.15607		0.0980817	0.674828	PLCE1, SYNJ2, IMPA1, INPP4A	1	72.1229	108	71	6879	3.58842	ENSG00000138193, ENSG00000078269, ENSG00000133731, ENSG00000040933
GOTERM_MF_DIRECT	GO:0001618~virus receptor activity	4	1.15607	GO:0001618	0.098361	0.915806	TYRO3, ITGAV, CXCR4, DPP4	1	77.2726	267	70	16881	3.61284	ENSG00000092445, ENSG00000138448, ENSG00000121966, ENSG00000197635
GOTERM_BP_DIRECT	GO:0006486~protein glycosylation	5	1.44509	GO:0006486	0.0985724	0.975002	ALG10B, GALNTL6, COG3, ST8SIA1, ST3GAL5	1	82.1522	261	113	16792	2.84678	ENSG00000175548, ENSG00000174473, ENSG00000136152, ENSG00000111728, ENSG00000115525
GOTERM_CC_DIRECT	GO:0016529~sarcoplasmic reticulum	3	0.867052	GO:0016529	0.0992421	0.672919	THBS4, CAMK2D, TRDN	1	74.8536	287	34	18224	5.60279	ENSG00000113296, ENSG00000145349, ENSG00000186439
C7 (p-values generated by one-sided Fisher's Exact test)
Category	Term	Count	Count.Percent	GO.Term	PValue	Benjamini	geneSymbol	Bonferroni	FDR	List.Total	Pop.Hits	Pop.Total	Fold.Enrichment	ENSG
UP_KEYWORDS	Polymorphism	99	67.8082		0.000295658	0.0596527	SPTBN1, LINC00303, BAHCC1, THEG, CACNA2D2, ZNF436, GTSF1L, ACKR3, MAP3K13, ZNF611, MYLK3, ANKRD55, COG3, TNRC6C, TMEM86A, SMOX, RTL8C, LPIN1, ALDH18A1, LHFPL2, ST3GAL1, IER5, GRK5, SEMA4A, IFI16, ENDOV, S100Z, SEMA3F, MYRF, RHPN2, EDN1, PRDM1, RHOC, SDK1, SPATA6, HTR1E, LYPD2, EMID1, ZMIZ1, EPHB3, OSBPL9, ITGA9, KIT, SCGB1A1, DHRS3, DISP3, KEL, CAPN2, FLNB, SP6, OR6V1, SLC4A8, SMTN, RIN2, GLP2R, …	0.0596527	0.372316	135	12043	20581	1.25324	ENSG00000115306, ENSG00000176754, ENSG00000266074, ENSG00000105549, ENSG00000007402, ENSG00000125945, ENSG00000124196, ENSG00000144476, ENSG00000073803, ENSG00000213020, ENSG00000140795, ENSG00000164512, ENSG00000136152, ENSG00000078687, ENSG00000151117, ENSG00000088826, ENSG00000134590, ENSG00000134324, ENSG00000059573, ENSG00000145685, ENSG00000008513, ENSG00000162783, ENSG00000198873, ENSG0000…
GOTERM_BP_DIRECT	GO:0007165~signal transduction	19	13.0137	GO:0007165	0.00080748	0.497952	RARB, FGF16, MAVS, SMOC2, FGF13, NTF3, INPP4A, KALRN, ARHGAP42, ARRB1, FLNB, LTB, RIN2, KIT, ITPKB, PRKAB2, SCGB1A1, RHPN2, SLAMF1	0.497952	1.24265	115	1161	16792	2.3896	ENSG00000077092, ENSG00000196468, ENSG00000088888, ENSG00000112562, ENSG00000129682, ENSG00000185652, ENSG00000040933, ENSG00000160145, ENSG00000165895, ENSG00000137486, ENSG00000136068, ENSG00000227507, ENSG00000132669, ENSG00000157404, ENSG00000143772, ENSG00000131791, ENSG00000149021, ENSG00000131941, ENSG00000117090
UP_KEYWORDS	Alternative splicing	88	60.274		0.00107118	0.105475	DHRS3, DISP3, SPTBN1, ETV3, LINC00303, SMOC2, THEG, CACNA2D2, GTSF1L, FLNB, CAPN2, ZBTB20, CDC42EP4, SYNPO, SLC4A8, SMTN, RIN2, TSPAN14, MAP3K13, ZNF611, MYLK3, RAB15, FXYD2, PXDN, CAPS, KIF26B, NTF3, ANKRD55, ADCY10, COG3, LTB, TNRC6C, ZNF614, KDM6B, SMOX, LPIN1, SLC16A5, ALDH18A1, HNF4A, CCDC57, ZNF610, INPP4A, SEMA4A, EPSTI1, IFI16, COL23A1, ENDOV, ARRB1, DET1, AACS, FAM214A, ITPKB, SEMA3F, AT…	0.199825	1.34286	135	10587	20581	1.26719	ENSG00000162496, ENSG00000204624, ENSG00000115306, ENSG00000117036, ENSG00000176754, ENSG00000112562, ENSG00000105549, ENSG00000007402, ENSG00000124196, ENSG00000136068, ENSG00000162909, ENSG00000181722, ENSG00000179604, ENSG00000171992, ENSG00000050438, ENSG00000183963, ENSG00000132669, ENSG00000108219, ENSG00000073803, ENSG00000213020, ENSG00000140795, ENSG00000139998, ENSG00000137731, ENSG0000…
GOTERM_CC_DIRECT	GO:0015629~actin cytoskeleton	7	4.79452	GO:0015629	0.00309346	0.392753	MYLK3, FLNB, SYNPO, CDC42EP4, SMTN, CDC42EP1, KALRN	0.392753	3.67583	120	218	18224	4.87645	ENSG00000140795, ENSG00000136068, ENSG00000171992, ENSG00000179604, ENSG00000183963, ENSG00000128283, ENSG00000160145
GOTERM_BP_DIRECT	GO:0031274~positive regulation of pseudopodium assembly	3	2.05479	GO:0031274	0.00339361	0.765391	CDC42EP4, KIT, CDC42EP1	0.944959	5.12598	115	13	16792	33.6963	ENSG00000179604, ENSG00000157404, ENSG00000128283
GOTERM_CC_DIRECT	GO:0030173~integral component of Golgi membrane	4	2.73973	GO:0030173	0.00645132	0.406082	ST3GAL1, ST8SIA6, LFNG, B4GALNT2	0.647261	7.52524	120	58	18224	10.4736	ENSG00000008513, ENSG00000148488, ENSG00000106003, ENSG00000167080
KEGG_PATHWAY	hsa04010:MAPK signaling pathway	7	4.79452		0.00865687	0.622351	CACNA2D2, FLNB, ARRB1, FGF16, FGF13, NTF3, MAP3K13	0.622351	9.38584	50	253	6879	3.80656	ENSG00000007402, ENSG00000136068, ENSG00000137486, ENSG00000196468, ENSG00000129682, ENSG00000185652, ENSG00000073803
UP_TISSUE	Embryo	8	5.47945		0.0092986	0.648771	NDN, ANKRD55, EPHB3, DET1, SPATA6, CDC42EP1, TMEM86A, KIF26B	0.648771	10.0485	128	349	18912	3.38682	ENSG00000182636, ENSG00000164512, ENSG00000182580, ENSG00000140543, ENSG00000132122, ENSG00000128283, ENSG00000151117, ENSG00000162849
GOTERM_MF_DIRECT	GO:0046872~metal ion binding	24	16.4384	GO:0046872	0.0116992	0.952544	PRDM1, ZNF611, PXDN, ZNF486, KEL, ZNF610, HIC2, KALRN, PPP1CB, ZNF436, CACNA2D2, GTSF1L, SP6, ZBTB20, ITGA9, DDHD1, NUDT4, KIT, ZNF614, ATP12A, LFNG, KDM6B, ZNF600, MAP3K13	0.952544	14.2497	116	2069	16881	1.68807	ENSG00000057657, ENSG00000213020, ENSG00000130508, ENSG00000256229, ENSG00000197993, ENSG00000167554, ENSG00000169635, ENSG00000160145, ENSG00000213639, ENSG00000125945, ENSG00000007402, ENSG00000124196, ENSG00000189120, ENSG00000181722, ENSG00000144668, ENSG00000100523, ENSG00000173598, ENSG00000157404, ENSG00000142556, ENSG00000075673, ENSG00000106003, ENSG00000132510, ENSG00000189190, ENSG0000…
GOTERM_MF_DIRECT	GO:0005096~GTPase activator activity	7	4.79452	GO:0005096	0.0121397	0.794376	ARRB1, CDC42EP4, RIN2, RGS3, CDC42EP1, ARHGAP42, KALRN	0.957719	14.7476	116	279	16881	3.65119	ENSG00000137486, ENSG00000179604, ENSG00000132669, ENSG00000138835, ENSG00000128283, ENSG00000165895, ENSG00000160145
GOTERM_BP_DIRECT	GO:0008284~positive regulation of cell proliferation	9	6.16438	GO:0008284	0.01411	0.982411	SP6, RARB, KIT, GLP2R, GRK5, SLAMF1, NTF3, EDN1, TNC	0.999995	19.7456	115	466	16792	2.82008	ENSG00000189120, ENSG00000077092, ENSG00000157404, ENSG00000065325, ENSG00000198873, ENSG00000117090, ENSG00000185652, ENSG00000078401, ENSG00000041982
GOTERM_BP_DIRECT	GO:0043547~positive regulation of GTPase activity	10	6.84932	GO:0043547	0.0147915	0.958325	ARRB1, SPTBN1, CDC42EP4, FGF16, RIN2, KIT, RGS3, CDC42EP1, ARHGAP42, KALRN	0.999997	20.6001	115	565	16792	2.58438	ENSG00000137486, ENSG00000115306, ENSG00000179604, ENSG00000196468, ENSG00000132669, ENSG00000157404, ENSG00000138835, ENSG00000128283, ENSG00000165895, ENSG00000160145
KEGG_PATHWAY	hsa04510:Focal adhesion	6	4.10959		0.0150202	0.571521	MYLK3, PPP1CB, FLNB, CAPN2, ITGA9, TNC	0.816406	15.7648	50	206	6879	4.00718	ENSG00000140795, ENSG00000213639, ENSG00000136068, ENSG00000162909, ENSG00000144668, ENSG00000041982
UP_KEYWORDS	Metal-binding	35	23.9726		0.0158865	0.670542	HNF4A, KEL, ZNF610, SMOC2, CACNA2D2, ZNF436, ENDOV, GTSF1L, CAPN2, SP6, ZBTB20, S100Z, ATP12A, ZNF600, MAP3K13, ZNF611, PRDM1, PXDN, ZNF486, CAPS, RARB, EFCAB14, NEURL1, ZMIZ1, KALRN, HIC2, PPP1CB, ITGA9, ADCY10, NUDT4, ZNF614, KMT2C, KIT, KDM6B, LFNG	0.96424	18.2912	135	3640	20581	1.46588	ENSG00000101076, ENSG00000197993, ENSG00000167554, ENSG00000112562, ENSG00000007402, ENSG00000125945, ENSG00000173818, ENSG00000124196, ENSG00000162909, ENSG00000189120, ENSG00000181722, ENSG00000171643, ENSG00000075673, ENSG00000189190, ENSG00000073803, ENSG00000213020, ENSG00000057657, ENSG00000130508, ENSG00000256229, ENSG00000105519, ENSG00000077092, ENSG00000159658, ENSG00000107954, ENSG0000…
GOTERM_BP_DIRECT	GO:0045214~sarcomere organization	3	2.05479	GO:0045214	0.0164597	0.941069	MYLK3, KRT19, KRT8	0.999999	22.6559	115	29	16792	15.1052	ENSG00000140795, ENSG00000171345, ENSG00000170421
INTERPRO	IPR008653:Immediate early response	2	1.36986		0.0205495	0.99826	IER5, IER5L	0.99826	24.2932	129	3	18559	95.9121	ENSG00000162783, ENSG00000188483
GOTERM_BP_DIRECT	GO:0045747~positive regulation of Notch signaling pathway	3	2.05479	GO:0045747	0.021033	0.951301	KIT, TSPAN14, LFNG	1	28.0393	115	33	16792	13.2743	ENSG00000157404, ENSG00000108219, ENSG00000106003
GOTERM_BP_DIRECT	GO:0007411~axon guidance	5	3.42466	GO:0007411	0.0231433	0.942347	EPHB3, KIF5B, SPTBN1, SEMA3F, KIF26B	1	30.4033	115	159	16792	4.59174	ENSG00000182580, ENSG00000170759, ENSG00000115306, ENSG00000001617, ENSG00000162849
GOTERM_BP_DIRECT	GO:0060298~positive regulation of sarcomere organization	2	1.36986	GO:0060298	0.0268829	0.945285	MYLK3, EDN1	1	34.4152	115	4	16792	73.0087	ENSG00000140795, ENSG00000078401
GOTERM_BP_DIRECT	GO:0005981~regulation of glycogen catabolic process	2	1.36986	GO:0005981	0.0268829	0.945285	PPP1CB, PPP1R3B	1	34.4152	115	4	16792	73.0087	ENSG00000213639, ENSG00000173281
GOTERM_BP_DIRECT	GO:0010193~response to ozone	2	1.36986	GO:0010193	0.0268829	0.945285	SCGB1A1, EDN1	1	34.4152	115	4	16792	73.0087	ENSG00000149021, ENSG00000078401
UP_KEYWORDS	Signal-anchor	8	5.47945		0.0295488	0.7898	COL23A1, ST3GAL1, LTB, KEL, ST8SIA6, LFNG, B4GALNT2, GCNT1	0.998048	31.5015	135	455	20581	2.68047	ENSG00000050767, ENSG00000008513, ENSG00000227507, ENSG00000197993, ENSG00000148488, ENSG00000106003, ENSG00000167080, ENSG00000187210
UP_KEYWORDS	Methylation	13	8.90411		0.0303471	0.722515	RAB15, RHOC, KRT19, KIF5B, CDC42EP4, RBFOX2, MAVS, TNRC6C, KMT2C, RGS3, CDC42EP1, RTL8C, KRT8	0.998355	32.2089	135	1001	20581	1.97989	ENSG00000139998, ENSG00000155366, ENSG00000171345, ENSG00000170759, ENSG00000179604, ENSG00000100320, ENSG00000088888, ENSG00000078687, ENSG00000055609, ENSG00000138835, ENSG00000128283, ENSG00000134590, ENSG00000170421
GOTERM_CC_DIRECT	GO:0005886~plasma membrane	37	25.3425	GO:0005886	0.0324654	0.829874	KEL, GRK5, SEMA4A, GPR20, CACNA2D2, COL23A1, KRT19, ACKR3, CAPN2, ARRB1, FLNB, OR6V1, CDC42EP4, SLC4A8, GLP2R, TSPAN14, ATP12A, RAB15, FXYD2, SLC6A6, RHOC, CAPS, SDK1, NEURL1, HTR1E, LYPD2, FGF13, EPHB3, ITGA9, ADCY10, LTB, COG3, KIT, CNNM1, RGS3, CDC42EP1, RTL8C	0.995076	32.8972	120	4121	18224	1.36352	ENSG00000197993, ENSG00000198873, ENSG00000196189, ENSG00000204882, ENSG00000007402, ENSG00000050767, ENSG00000171345, ENSG00000144476, ENSG00000162909, ENSG00000137486, ENSG00000136068, ENSG00000225781, ENSG00000179604, ENSG00000050438, ENSG00000065325, ENSG00000108219, ENSG00000075673, ENSG00000139998, ENSG00000137731, ENSG00000131389, ENSG00000155366, ENSG00000105519, ENSG00000146555, ENSG0000…
GOTERM_CC_DIRECT	GO:0014069~postsynaptic density	5	3.42466	GO:0014069	0.0325995	0.736576	ARRB1, SYNPO, SPTBN1, NEURL1, KALRN	0.995185	33.0095	120	184	18224	4.12681	ENSG00000137486, ENSG00000171992, ENSG00000115306, ENSG00000107954, ENSG00000160145
GOTERM_BP_DIRECT	GO:0048170~positive regulation of long-term neuronal synaptic plasticity	2	1.36986	GO:0048170	0.0334909	0.960386	KIT, NEURL1	1	40.9802	115	5	16792	58.407	ENSG00000157404, ENSG00000107954
GOTERM_BP_DIRECT	GO:0030335~positive regulation of cell migration	5	3.42466	GO:0030335	0.0367431	0.95896	KIT, SEMA3F, SEMA4A, NTF3, EDN1	1	43.9806	115	184	16792	3.96786	ENSG00000157404, ENSG00000001617, ENSG00000196189, ENSG00000185652, ENSG00000078401
GOTERM_CC_DIRECT	GO:0042587~glycogen granule	2	1.36986	GO:0042587	0.0385503	0.718008	PPP1CB, PPP1R3B	0.998217	37.8242	120	6	18224	50.6222	ENSG00000213639, ENSG00000173281
GOTERM_BP_DIRECT	GO:0071774~response to fibroblast growth factor	2	1.36986	GO:0071774	0.0400544	0.957995	SCGB1A1, TNC	1	46.8885	115	6	16792	48.6725	ENSG00000149021, ENSG00000041982
GOTERM_BP_DIRECT	GO:0060706~cell differentiation involved in embryonic placenta development	2	1.36986	GO:0060706	0.0400544	0.957995	KRT19, KRT8	1	46.8885	115	6	16792	48.6725	ENSG00000171345, ENSG00000170421
GOTERM_BP_DIRECT	GO:0043647~inositol phosphate metabolic process	3	2.05479	GO:0043647	0.0405069	0.947098	NUDT4, ITPKB, INPP4A	1	47.2747	115	47	16792	9.32026	ENSG00000173598, ENSG00000143772, ENSG00000040933
GOTERM_BP_DIRECT	GO:0006486~protein glycosylation	4	2.73973	GO:0006486	0.0416742	0.938768	ST3GAL1, COG3, ST8SIA6, B4GALNT2	1	48.2589	115	113	16792	5.16876	ENSG00000008513, ENSG00000136152, ENSG00000148488, ENSG00000167080
GOTERM_CC_DIRECT	GO:0030018~Z disc	4	2.73973	GO:0030018	0.0421766	0.685351	KRT19, FLNB, SYNPO, KRT8	0.99903	40.6004	120	118	18224	5.14802	ENSG00000171345, ENSG00000136068, ENSG00000171992, ENSG00000170421
GOTERM_BP_DIRECT	GO:0030198~extracellular matrix organization	5	3.42466	GO:0030198	0.0446098	0.937993	PXDN, ITGA9, COL19A1, SMOC2, TNC	1	50.6587	115	196	16792	3.72493	ENSG00000130508, ENSG00000144668, ENSG00000082293, ENSG00000112562, ENSG00000041982
GOTERM_BP_DIRECT	GO:0007266~Rho protein signal transduction	3	2.05479	GO:0007266	0.0453079	0.928403	CDC42EP4, CDC42EP1, KALRN	1	51.2138	115	50	16792	8.76104	ENSG00000179604, ENSG00000128283, ENSG00000160145
GOTERM_BP_DIRECT	GO:0007399~nervous system development	6	4.10959	GO:0007399	0.0460168	0.918854	NDN, RBFOX2, NEURL1, FGF13, NTF3, KALRN	1	51.7715	115	287	16792	3.05263	ENSG00000182636, ENSG00000100320, ENSG00000107954, ENSG00000129682, ENSG00000185652, ENSG00000160145
GOTERM_BP_DIRECT	GO:0007519~skeletal muscle tissue development	3	2.05479	GO:0007519	0.0469528	0.910456	FLNB, COL19A1, NEURL1	1	52.4988	115	51	16792	8.58926	ENSG00000136068, ENSG00000082293, ENSG00000107954
GOTERM_BP_DIRECT	GO:0007283~spermatogenesis	7	4.79452	GO:0007283	0.0474022	0.899874	SOX17, THEG, WFDC2, CCNI, ADCY10, SPATA6, KIT	1	52.8444	115	385	16792	2.65486	ENSG00000164736, ENSG00000105549, ENSG00000101443, ENSG00000118816, ENSG00000143199, ENSG00000132122, ENSG00000157404
GOTERM_BP_DIRECT	GO:1903076~regulation of protein localization to plasma membrane	2	1.36986	GO:1903076	0.0530492	0.913458	SPTBN1, KALRN	1	56.9906	115	8	16792	36.5043	ENSG00000115306, ENSG00000160145
GOTERM_BP_DIRECT	GO:0005979~regulation of glycogen biosynthetic process	2	1.36986	GO:0005979	0.0530492	0.913458	PPP1CB, PPP1R3B	1	56.9906	115	8	16792	36.5043	ENSG00000213639, ENSG00000173281
GOTERM_BP_DIRECT	GO:0001570~vasculogenesis	3	2.05479	GO:0001570	0.0554951	0.912409	SOX17, ACKR3, ZMIZ1	1	58.6785	115	56	16792	7.82236	ENSG00000164736, ENSG00000144476, ENSG00000108175
INTERPRO	IPR013087:Zinc finger C2H2-type/integrase DNA-binding domain	10	6.84932		0.0580491	0.999894	PRDM1, ZNF611, ZNF436, SP6, ZNF486, ZBTB20, ZNF614, ZNF610, ZNF600, HIC2	1	55.1367	129	712	18559	2.02062	ENSG00000057657, ENSG00000213020, ENSG00000125945, ENSG00000189120, ENSG00000256229, ENSG00000181722, ENSG00000142556, ENSG00000167554, ENSG00000189190, ENSG00000169635
KEGG_PATHWAY	hsa04360:Axon guidance	4	2.73973		0.0612706	0.905628	EPHB3, RGS3, SEMA3F, SEMA4A	0.99916	51.1658	50	127	6879	4.33323	ENSG00000182580, ENSG00000138835, ENSG00000001617, ENSG00000196189
UP_TISSUE	Kidney	17	11.6438		0.0613777	0.971194	FXYD2, HNF4A, ALDH18A1, LBH, FGF13, ZMIZ1, KRT8, KALRN, CCNI, ZBTB20, SYNPO, AACS, ATP12A, RGS3, SMOX, LFNG, RHPN2	0.99917	51.2289	128	1571	18912	1.59882	ENSG00000137731, ENSG00000101076, ENSG00000059573, ENSG00000213626, ENSG00000129682, ENSG00000108175, ENSG00000170421, ENSG00000160145, ENSG00000118816, ENSG00000181722, ENSG00000171992, ENSG00000081760, ENSG00000075673, ENSG00000138835, ENSG00000088826, ENSG00000106003, ENSG00000131941
KEGG_PATHWAY	hsa04810:Regulation of actin cytoskeleton	5	3.42466		0.0615242	0.831016	MYLK3, PPP1CB, ITGA9, FGF16, FGF13	0.999185	51.3151	50	210	6879	3.27571	ENSG00000140795, ENSG00000213639, ENSG00000144668, ENSG00000196468, ENSG00000129682
GOTERM_BP_DIRECT	GO:0002218~activation of innate immune response	2	1.36986	GO:0002218	0.0658697	0.937197	IFI16, MAVS	1	65.1722	115	10	16792	29.2035	ENSG00000163565, ENSG00000088888
GOTERM_BP_DIRECT	GO:0036376~sodium ion export from cell	2	1.36986	GO:0036376	0.0658697	0.937197	FXYD2, ATP12A	1	65.1722	115	10	16792	29.2035	ENSG00000137731, ENSG00000075673
GOTERM_MF_DIRECT	GO:0005391~sodium:potassium-exchanging ATPase activity	2	1.36986	GO:0005391	0.0660901	0.997269	FXYD2, ATP12A	1	59.0657	116	10	16881	29.1052	ENSG00000137731, ENSG00000075673
UP_KEYWORDS	Glycosyltransferase	5	3.42466		0.0685924	0.914851	ST3GAL1, ST8SIA6, LFNG, B4GALNT2, GCNT1	1	59.1948	135	236	20581	3.22991	ENSG00000008513, ENSG00000148488, ENSG00000106003, ENSG00000167080, ENSG00000187210
UP_KEYWORDS	ATP-binding	15	10.274		0.0690128	0.88055	MYLK3, ALDH18A1, KIF5B, ABCA4, GRK5, KIF26B, KALRN, EPHB3, RHOBTB3, ADCY10, AACS, ITPKB, KIT, ATP12A, MAP3K13	1	59.4265	135	1391	20581	1.64398	ENSG00000140795, ENSG00000059573, ENSG00000170759, ENSG00000198691, ENSG00000198873, ENSG00000162849, ENSG00000160145, ENSG00000182580, ENSG00000164292, ENSG00000143199, ENSG00000081760, ENSG00000143772, ENSG00000157404, ENSG00000075673, ENSG00000073803
UP_KEYWORDS	Magnesium	8	5.47945		0.0694444	0.846078	MYLK3, ENDOV, ADCY10, NUDT4, KIT, ATP12A, MAP3K13, KALRN	1	59.6631	135	552	20581	2.20945	ENSG00000140795, ENSG00000173818, ENSG00000143199, ENSG00000173598, ENSG00000157404, ENSG00000075673, ENSG00000073803, ENSG00000160145
GOTERM_BP_DIRECT	GO:0008360~regulation of cell shape	4	2.73973	GO:0008360	0.0700202	0.940072	CDC42EP4, KIT, CDC42EP1, SEMA4A	1	67.492	115	140	16792	4.17193	ENSG00000179604, ENSG00000157404, ENSG00000128283, ENSG00000196189
INTERPRO	IPR001806:Small GTPase superfamily	4	2.73973		0.0715291	0.999484	RAB15, RHOC, RHOBTB3, RABL2A	1	63.0183	129	139	18559	4.14009	ENSG00000139998, ENSG00000155366, ENSG00000164292, ENSG00000144134
UP_KEYWORDS	Nucleotide-binding	18	12.3288		0.0729292	0.826243	MYLK3, RAB15, RHOC, ALDH18A1, KIF5B, RABL2A, ABCA4, GRK5, KIF26B, KALRN, EPHB3, RHOBTB3, ADCY10, AACS, KIT, ITPKB, ATP12A, MAP3K13	1	61.5277	135	1788	20581	1.53475	ENSG00000140795, ENSG00000139998, ENSG00000155366, ENSG00000059573, ENSG00000170759, ENSG00000144134, ENSG00000198691, ENSG00000198873, ENSG00000162849, ENSG00000160145, ENSG00000182580, ENSG00000164292, ENSG00000143199, ENSG00000081760, ENSG00000157404, ENSG00000143772, ENSG00000075673, ENSG00000073803
UP_KEYWORDS	DNA-binding	20	13.6986		0.0729959	0.79332	PRDM1, NDN, ZNF611, SOX17, HNF4A, ZNF486, RARB, ETV3, ZNF610, HIC2, IFI16, ZNF436, ENDOV, SP6, ZBTB20, ZNF614, KMT2C, MYRF, H2AFY2, ZNF600	1	61.5626	135	2050	20581	1.48734	ENSG00000057657, ENSG00000182636, ENSG00000213020, ENSG00000164736, ENSG00000101076, ENSG00000256229, ENSG00000077092, ENSG00000117036, ENSG00000167554, ENSG00000169635, ENSG00000163565, ENSG00000125945, ENSG00000173818, ENSG00000189120, ENSG00000181722, ENSG00000142556, ENSG00000055609, ENSG00000124920, ENSG00000099284, ENSG00000189190
INTERPRO	IPR002048:EF-hand domain	5	3.42466		0.073213	0.997022	CAPN2, CAPS, S100Z, EFCAB14, SMOC2	1	63.9073	129	228	18559	3.155	ENSG00000162909, ENSG00000105519, ENSG00000171643, ENSG00000159658, ENSG00000112562
UP_KEYWORDS	Transcription regulation	22	15.0685		0.077467	0.782309	PRDM1, NDN, ZNF611, SOX17, HNF4A, ZNF486, RARB, ETV3, ZNF610, LBH, ZMIZ1, HIC2, IFI16, ZNF436, ARRB1, SP6, ZBTB20, ZNF614, KMT2C, MYRF, LPIN1, ZNF600	1	63.8368	135	2332	20581	1.43823	ENSG00000057657, ENSG00000182636, ENSG00000213020, ENSG00000164736, ENSG00000101076, ENSG00000256229, ENSG00000077092, ENSG00000117036, ENSG00000167554, ENSG00000213626, ENSG00000108175, ENSG00000169635, ENSG00000163565, ENSG00000125945, ENSG00000137486, ENSG00000189120, ENSG00000181722, ENSG00000142556, ENSG00000055609, ENSG00000124920, ENSG00000134324, ENSG00000189190
UP_KEYWORDS	Glycoprotein	38	26.0274		0.0782311	0.756341	ST3GAL1, DISP3, SPTBN1, FGF16, KEL, ST8SIA6, SMOC2, SEMA4A, GPR20, CACNA2D2, ACKR3, OR6V1, SYNPO, GLP2R, TSPAN14, MYRF, SEMA3F, SLAMF1, TNC, SLC6A6, RHOC, PXDN, SDK1, ABCA4, VSTM5, SPATA6, HTR1E, LYPD2, EMID1, NTF3, KRT8, EPHB3, WFDC2, ITGA9, LTB, KIT, LFNG, GCNT1	1	64.2128	135	4551	20581	1.27294	ENSG00000008513, ENSG00000204624, ENSG00000115306, ENSG00000196468, ENSG00000197993, ENSG00000148488, ENSG00000112562, ENSG00000196189, ENSG00000204882, ENSG00000007402, ENSG00000144476, ENSG00000225781, ENSG00000171992, ENSG00000065325, ENSG00000108219, ENSG00000124920, ENSG00000001617, ENSG00000117090, ENSG00000041982, ENSG00000131389, ENSG00000155366, ENSG00000130508, ENSG00000146555, ENSG0000…
INTERPRO	IPR015880:Zinc finger, C2H2-like	10	6.84932		0.0810036	0.994314	PRDM1, ZNF611, ZNF436, SP6, ZNF486, ZBTB20, ZNF614, ZNF610, ZNF600, HIC2	1	67.7684	129	762	18559	1.88803	ENSG00000057657, ENSG00000213020, ENSG00000125945, ENSG00000189120, ENSG00000256229, ENSG00000181722, ENSG00000142556, ENSG00000167554, ENSG00000189190, ENSG00000169635
GOTERM_CC_DIRECT	GO:0045178~basal part of cell	2	1.36986	GO:0045178	0.0816664	0.859068	ADCY10, EDN1	0.999999	64.2925	120	13	18224	23.3641	ENSG00000143199, ENSG00000078401
GOTERM_CC_DIRECT	GO:0005614~interstitial matrix	2	1.36986	GO:0005614	0.0816664	0.859068	SMOC2, TNC	0.999999	64.2925	120	13	18224	23.3641	ENSG00000112562, ENSG00000041982
GOTERM_CC_DIRECT	GO:0000164~protein phosphatase type 1 complex	2	1.36986	GO:0000164	0.0816664	0.859068	PPP1CB, PPP1R3B	0.999999	64.2925	120	13	18224	23.3641	ENSG00000213639, ENSG00000173281
UP_KEYWORDS	Membrane	58	39.726		0.0835048	0.75221	DHRS3, SLC30A4, DISP3, SPTBN1, KEL, ST8SIA6, SMOC2, CACNA2D2, ACKR3, CAPN2, OR6V1, SLC4A8, SYNPO, CDC42EP4, GLP2R, TSPAN14, MAP3K13, RAB15, FXYD2, ADCY10, COG3, LTB, TMEM86A, LPIN1, RTL8C, SLC16A5, ALDH18A1, LHFPL2, ST3GAL1, GRK5, SEMA4A, GPR20, COL23A1, ARRB1, ATP12A, MYRF, SLAMF1, RHOC, SLC6A6, MAVS, ABCA4, SDK1, VSTM5, NEURL1, HTR1E, LYPD2, SYNGR1, EPHB3, SHISA3, OSBPL9, ITGA9, KIT, RGS3, CNNM…	1	66.7115	135	7494	20581	1.1799	ENSG00000162496, ENSG00000104154, ENSG00000204624, ENSG00000115306, ENSG00000197993, ENSG00000148488, ENSG00000112562, ENSG00000007402, ENSG00000144476, ENSG00000162909, ENSG00000225781, ENSG00000050438, ENSG00000171992, ENSG00000179604, ENSG00000065325, ENSG00000108219, ENSG00000073803, ENSG00000139998, ENSG00000137731, ENSG00000143199, ENSG00000136152, ENSG00000227507, ENSG00000151117, ENSG0000…
UP_KEYWORDS	Cell membrane	28	19.1781		0.0843136	0.729812	SLC16A5, SPTBN1, KEL, GRK5, SEMA4A, GPR20, COL23A1, CAPN2, ARRB1, ACKR3, OR6V1, SYNPO, TSPAN14, GLP2R, SLAMF1, RAB15, RHOC, SLC6A6, SDK1, HTR1E, NEURL1, LYPD2, EPHB3, ADCY10, KIT, CNNM1, RGS3, RTL8C	1	67.0802	135	3175	20581	1.34446	ENSG00000170190, ENSG00000115306, ENSG00000197993, ENSG00000198873, ENSG00000196189, ENSG00000204882, ENSG00000050767, ENSG00000162909, ENSG00000137486, ENSG00000144476, ENSG00000225781, ENSG00000171992, ENSG00000108219, ENSG00000065325, ENSG00000117090, ENSG00000139998, ENSG00000155366, ENSG00000131389, ENSG00000146555, ENSG00000168830, ENSG00000107954, ENSG00000197353, ENSG00000182580, ENSG0000…
GOTERM_BP_DIRECT	GO:0010248~establishment or maintenance of transmembrane electrochemical gradient	2	1.36986	GO:0010248	0.0847784	0.962578	FXYD2, ATP12A	1	74.6224	115	13	16792	22.4642	ENSG00000137731, ENSG00000075673
GOTERM_BP_DIRECT	GO:0007264~small GTPase mediated signal transduction	5	3.42466	GO:0007264	0.0866594	0.960114	RAB15, RHOC, RHOBTB3, RABL2A, RIN2	1	75.4179	115	246	16792	2.96783	ENSG00000139998, ENSG00000155366, ENSG00000164292, ENSG00000144134, ENSG00000132669
UP_KEYWORDS	Extracellular matrix	5	3.42466		0.0883221	0.722582	PXDN, COL19A1, SMOC2, EMID1, TNC	1	68.8526	135	258	20581	2.95449	ENSG00000130508, ENSG00000082293, ENSG00000112562, ENSG00000186998, ENSG00000041982
UP_KEYWORDS	Transferase	17	11.6438		0.0891326	0.70289	PRDM1, MYLK3, ALDH18A1, ST3GAL1, ST8SIA6, GRK5, KALRN, EPHB3, GSTA2, KIT, ITPKB, KMT2C, PRKAB2, LFNG, B4GALNT2, GCNT1, MAP3K13	1	69.2001	135	1708	20581	1.51738	ENSG00000057657, ENSG00000140795, ENSG00000059573, ENSG00000008513, ENSG00000148488, ENSG00000198873, ENSG00000160145, ENSG00000182580, ENSG00000244067, ENSG00000157404, ENSG00000143772, ENSG00000055609, ENSG00000131791, ENSG00000106003, ENSG00000167080, ENSG00000187210, ENSG00000073803
KEGG_PATHWAY	hsa04921:Oxytocin signaling pathway	4	2.73973		0.0906182	0.880899	MYLK3, PPP1CB, CACNA2D2, PRKAB2	0.999976	65.9312	50	150	6879	3.6688	ENSG00000140795, ENSG00000213639, ENSG00000007402, ENSG00000131791
SMART	SM00033:CH	3	2.05479		0.090732	0.999692	FLNB, SPTBN1, SMTN	0.999692	64.0601	78	66	10057	5.86072	ENSG00000136068, ENSG00000115306, ENSG00000183963
GOTERM_BP_DIRECT	GO:0048148~behavioral response to cocaine	2	1.36986	GO:0048148	0.0909966	0.961429	SDK1, KALRN	1	77.164	115	14	16792	20.8596	ENSG00000146555, ENSG00000160145
UP_KEYWORDS	Developmental protein	11	7.53425		0.0910896	0.689192	THEG, EPHB3, SHISA3, FLNB, ACKR3, COL19A1, SPATA6, LBH, LFNG, KIF26B, SEMA4A	1	70.0245	135	949	20581	1.76709	ENSG00000105549, ENSG00000182580, ENSG00000178343, ENSG00000136068, ENSG00000144476, ENSG00000082293, ENSG00000132122, ENSG00000213626, ENSG00000106003, ENSG00000162849, ENSG00000196189
INTERPRO	IPR012163:Sialyltransferase	2	1.36986		0.0923764	0.992868	ST3GAL1, ST8SIA6	1	72.7231	129	14	18559	20.5526	ENSG00000008513, ENSG00000148488
GOTERM_BP_DIRECT	GO:0007267~cell-cell signaling	5	3.42466	GO:0007267	0.0947167	0.961788	FGF16, LTB, FGF13, NTF3, EDN1	1	78.5686	115	254	16792	2.87436	ENSG00000196468, ENSG00000227507, ENSG00000129682, ENSG00000185652, ENSG00000078401
INTERPRO	IPR003598:Immunoglobulin subtype 2	5	3.42466		0.0948465	0.987172	PXDN, SDK1, KIT, SEMA3F, KALRN	1	73.7014	129	250	18559	2.87736	ENSG00000130508, ENSG00000146555, ENSG00000157404, ENSG00000001617, ENSG00000160145
UP_TISSUE	Platelet	8	5.47945		0.0954082	0.976328	PPP1CB, CAPN2, SPTBN1, MAVS, COG3, ITPKB, CDC42EP1, KALRN	0.999987	67.911	128	579	18912	2.04145	ENSG00000213639, ENSG00000162909, ENSG00000115306, ENSG00000088888, ENSG00000136152, ENSG00000143772, ENSG00000128283, ENSG00000160145
INTERPRO	IPR001715:Calponin homology domain	3	2.05479		0.096797	0.979639	FLNB, SPTBN1, SMTN	1	74.4509	129	76	18559	5.67901	ENSG00000136068, ENSG00000115306, ENSG00000183963
UP_KEYWORDS	Transcription	22	15.0685		0.0968251	0.691738	PRDM1, NDN, ZNF611, SOX17, HNF4A, ZNF486, RARB, ETV3, ZNF610, LBH, ZMIZ1, HIC2, IFI16, ZNF436, ARRB1, SP6, ZBTB20, ZNF614, KMT2C, MYRF, LPIN1, ZNF600	1	72.325	135	2398	20581	1.39864	ENSG00000057657, ENSG00000182636, ENSG00000213020, ENSG00000164736, ENSG00000101076, ENSG00000256229, ENSG00000077092, ENSG00000117036, ENSG00000167554, ENSG00000213626, ENSG00000108175, ENSG00000169635, ENSG00000163565, ENSG00000125945, ENSG00000137486, ENSG00000189120, ENSG00000181722, ENSG00000142556, ENSG00000055609, ENSG00000124920, ENSG00000134324, ENSG00000189190
GOTERM_MF_DIRECT	GO:0038191~neuropilin binding	2	1.36986	GO:0038191	0.0974925	0.998696	SEMA3F, SEMA4A	1	73.8155	116	15	16881	19.4034	ENSG00000001617, ENSG00000196189
GOTERM_CC_DIRECT	GO:0016010~dystrophin-associated glycoprotein complex	2	1.36986	GO:0016010	0.0995526	0.878808	KRT19, KRT8	1	71.8483	120	16	18224	18.9833	ENSG00000171345, ENSG00000170421
C8 (p-values generated by one-sided Fisher's Exact test)
Category	Term	Count	Count.Percent	GO.Term	PValue	Benjamini	geneSymbol	Bonferroni	FDR	List.Total	Pop.Hits	Pop.Total	Fold.Enrichment	ENSG
GOTERM_BP_DIRECT	GO:0050890~cognition	4	3.2	GO:0050890	0.00146865	0.581082	STRA6, DOP1B, TUSC3, CUX2	0.581082	2.14339	98	39	16792	17.574	ENSG00000137868, ENSG00000142197, ENSG00000104723, ENSG00000111249
UP_KEYWORDS	Coiled coil	31	24.8		0.00162238	0.269023	ATP6V1C2, TRPM1, ZBED9, INSYN2B, USP37, TYW1B, MYO5C, ATP6V0A4, CMYA5, AMOTL2, TBCEL, ASAP2, MAP3K13, EVC, PXDN, OLFML3, ARHGEF10L, AMPD3, LOXHD1, CUX2, MLKL, CAVIN2, KALRN, OSBPL5, CCDC69, MYO7A, LAMA4, HS6ST1, YWHAZ, MTCL1, NECAB1	0.269023	2.00292	119	3036	20581	1.76595	ENSG00000143882, ENSG00000134160, ENSG00000232040, ENSG00000204767, ENSG00000135913, ENSG00000277149, ENSG00000128833, ENSG00000105929, ENSG00000164309, ENSG00000114019, ENSG00000154114, ENSG00000151693, ENSG00000073803, ENSG00000072840, ENSG00000130508, ENSG00000116774, ENSG00000074964, ENSG00000133805, ENSG00000167210, ENSG00000111249, ENSG00000168404, ENSG00000168497, ENSG00000160145, ENSG0000…
UP_KEYWORDS	Disease mutation	27	21.6		0.00231127	0.200122	TRPM1, SLC19A3, PSEN2, MSX2, BMPR1A, TRAF3IP2, CHRNB1, ATP6V0A4, APCDD1, RYR1, BUB1B, STRA6, TFAP2A, LPAR6, SLC2A9, EVC, PXDN, ABCA4, AMPD3, UNC119, EPB42, MYO7A, LAMA4, TJP2, SLC6A2, HS6ST1, SPRY4	0.360195	2.84219	119	2550	20581	1.83123	ENSG00000134160, ENSG00000135917, ENSG00000143801, ENSG00000120149, ENSG00000107779, ENSG00000056972, ENSG00000170175, ENSG00000105929, ENSG00000154856, ENSG00000196218, ENSG00000156970, ENSG00000137868, ENSG00000137203, ENSG00000139679, ENSG00000109667, ENSG00000072840, ENSG00000130508, ENSG00000198691, ENSG00000133805, ENSG00000109103, ENSG00000166947, ENSG00000137474, ENSG00000112769, ENSG0000…
UP_KEYWORDS	Alternative splicing	76	60.8		0.00517156	0.283636	TRPM1, DIPK1B, UXS1, TYW1B, USP37, MYO5C, ADAMTSL4, FOXN3, TRAF3IP2, CHRNB1, ABCC1, NCEH1, ECHDC2, BUB1B, STRA6, AMOTL2, BSG, NFIB, PXN, ESYT2, C9orf92, KNTC1, MAP3K13, KRTCAP3, PXDN, OLFML3, RASGEF1A, HTRA3, UNC119, NMNAT2, EPB42, MYO7A, TJP2, SPRY4, ATP6V1C2, PSEN2, C1orf100, PTPRU, DOP1B, TUSC3, COL26A1, ZC3H12C, MBP, CDCP1, SDR16C5, RYR1, ID1, ASAP2, TFAP2A, SLC2A9, LDHD, RGS10, C1orf159, SIA…	0.632378	6.25661	119	10587	20581	1.24154	ENSG00000134160, ENSG00000165716, ENSG00000115652, ENSG00000277149, ENSG00000135913, ENSG00000128833, ENSG00000143382, ENSG00000053254, ENSG00000056972, ENSG00000170175, ENSG00000103222, ENSG00000144959, ENSG00000121310, ENSG00000156970, ENSG00000137868, ENSG00000114019, ENSG00000172270, ENSG00000147862, ENSG00000089159, ENSG00000117868, ENSG00000205549, ENSG00000184445, ENSG00000073803, ENSG0000…
GOTERM_BP_DIRECT	GO:0007605~sensory perception of sound	5	4	GO:0007605	0.00738847	0.888653	ATP6V0A4, MYO7A, LOXHD1, TFAP2A, MBP	0.987602	10.3562	98	133	16792	6.44161	ENSG00000105929, ENSG00000137474, ENSG00000167210, ENSG00000137203, ENSG00000197971
GOTERM_CC_DIRECT	GO:0005887~integral component of plasma membrane	17	13.6	GO:0005887	0.0107703	0.817337	TRPM1, SLC19A3, PSEN2, PTPRU, ABCA4, TUSC3, SLC6A7, CHRNB1, ABCC1, APCDD1, RYR1, BSG, SLC6A2, SYPL1, ESYT2, HS6ST1, LPAR6	0.817337	12.2197	111	1415	18224	1.97248	ENSG00000134160, ENSG00000135917, ENSG00000143801, ENSG00000060656, ENSG00000198691, ENSG00000104723, ENSG00000011083, ENSG00000170175, ENSG00000103222, ENSG00000154856, ENSG00000196218, ENSG00000172270, ENSG00000103546, ENSG00000008282, ENSG00000117868, ENSG00000136720, ENSG00000139679
GOTERM_BP_DIRECT	GO:0006810~transport	7	5.6	GO:0006810	0.0155016	0.954176	TRPM1, SLC19A3, ABCA4, SLC6A2, SLC6A7, SYPL1, ABCC1	0.999904	20.5718	98	348	16792	3.44663	ENSG00000134160, ENSG00000135917, ENSG00000198691, ENSG00000103546, ENSG00000011083, ENSG00000008282, ENSG00000103222
GOTERM_BP_DIRECT	GO:0007179~transforming growth factor beta receptor signaling pathway	4	3.2	GO:0007179	0.0162013	0.91085	BAMBI, ID1, BMPR1A, PXN	0.999937	21.4	98	92	16792	7.44987	ENSG00000095739, ENSG00000125968, ENSG00000107779, ENSG00000089159
UP_KEYWORDS	Extracellular matrix	6	4.8		0.0165776	0.553616	PXDN, ADAMTS15, LAMA4, COL26A1, WNT2, ADAMTSL4	0.960296	18.8038	119	258	20581	4.02208	ENSG00000130508, ENSG00000166106, ENSG00000112769, ENSG00000160963, ENSG00000105989, ENSG00000143382
UP_KEYWORDS	Phosphoprotein	60	48		0.0179358	0.502722	UXS1, USP37, FOXN3, CHRNB1, ABCC1, CMYA5, BUB1B, AMOTL2, ZNF34, BSG, NFIB, TBCEL, PXN, ESYT2, PRKAR2B, KNTC1, MAP3K13, PXDN, CDKN2AIP, SLC6A7, CAVIN2, CCDC69, UNC119, TMEM154, EPB42, MYO7A, TJP2, SPRY4, PSEN2, PTPRU, DOP1B, RNF149, ZC3H12C, MBP, CDCP1, RYR1, ASAP2, TFAP2A, SLC2A9, NPAT, RGS10, SIAH1, MTA3, ARHGEF10L, SYT6, AMPD3, MAP4K1, FAM156A, CLMN, RAB6C, MLKL, CUX2, KALRN, OSBPL5, ESRP1, RBP…	0.969591	20.1902	119	8246	20581	1.25843	ENSG00000115652, ENSG00000135913, ENSG00000053254, ENSG00000170175, ENSG00000103222, ENSG00000164309, ENSG00000156970, ENSG00000114019, ENSG00000196378, ENSG00000172270, ENSG00000147862, ENSG00000154114, ENSG00000089159, ENSG00000117868, ENSG00000005249, ENSG00000184445, ENSG00000073803, ENSG00000130508, ENSG00000168564, ENSG00000011083, ENSG00000168497, ENSG00000198624, ENSG00000109103, ENSG0000…
UP_TISSUE	Retina	7	5.6		0.0180417	0.828988	SIAH1, TRPM1, UNC119, TXNDC5, BSG, ABCA4, MYO7A	0.828988	18.2022	111	357	18912	3.34075	ENSG00000196470, ENSG00000134160, ENSG00000109103, ENSG00000239264, ENSG00000172270, ENSG00000198691, ENSG00000137474
UP_TISSUE	Hippocampus	8	6.4		0.0193336	0.612043	RHOBTB3, TBCEL, AMPD3, SLC6A7, HS6ST1, MBP, NPAT, CUX2	0.84949	19.382	111	467	18912	2.91869	ENSG00000164292, ENSG00000154114, ENSG00000133805, ENSG00000011083, ENSG00000136720, ENSG00000197971, ENSG00000149308, ENSG00000111249
GOTERM_MF_DIRECT	GO:0001786~phosphatidylserine binding	3	2.4	GO:0001786	0.0213728	0.989294	OSBPL5, SYT6, CAVIN2	0.989294	23.8871	104	37	16881	13.1609	ENSG00000021762, ENSG00000134207, ENSG00000168497
GOTERM_CC_DIRECT	GO:0042470~melanosome	4	3.2	GO:0042470	0.023266	0.842442	BSG, MYO7A, SYPL1, YWHAZ	0.975175	24.6732	111	101	18224	6.50219	ENSG00000172270, ENSG00000137474, ENSG00000008282, ENSG00000164924
KEGG_PATHWAY	hsa05110:Vibrio cholerae infection	3	2.4		0.0299768	0.935376	ATP6V1C2, ATP6V0A4, TJP2	0.935376	28.1865	37	52	6879	10.7261	ENSG00000143882, ENSG00000105929, ENSG00000119139
GOTERM_CC_DIRECT	GO:0016324~apical plasma membrane	6	4.8	GO:0016324	0.0316549	0.814257	ATP6V0A4, PSEN2, AMOTL2, MYO7A, MTCL1, SLC2A9	0.993592	32.1013	111	291	18224	3.38516	ENSG00000105929, ENSG00000143801, ENSG00000114019, ENSG00000137474, ENSG00000168502, ENSG00000109667
UP_KEYWORDS	Transport	19	15.2		0.0328561	0.658574	ATP6V1C2, TRPM1, SLC19A3, ABCA4, DOP1B, TUSC3, GLTP, SLC6A7, CHRNB1, ABCC1, OSBPL5, ATP6V0A4, UNC119, RYR1, STRA6, RHOBTB3, SLC6A2, ESYT2, SLC2A9	0.998416	34.0512	119	1978	20581	1.6613	ENSG00000143882, ENSG00000134160, ENSG00000135917, ENSG00000198691, ENSG00000142197, ENSG00000104723, ENSG00000139433, ENSG00000011083, ENSG00000170175, ENSG00000103222, ENSG00000021762, ENSG00000105929, ENSG00000109103, ENSG00000196218, ENSG00000137868, ENSG00000164292, ENSG00000103546, ENSG00000117868, ENSG00000109667
GOTERM_BP_DIRECT	GO:0061312~BMP signaling pathway involved in heart development	2	1.6	GO:0061312	0.0341677	0.983693	MSX2, BMPR1A	1	40.101	98	6	16792	57.1156	ENSG00000120149, ENSG00000107779
GOTERM_BP_DIRECT	GO:0003416~endochondral bone growth	2	1.6	GO:0003416	0.0341677	0.983693	EVC, MSX2	1	40.101	98	6	16792	57.1156	ENSG00000072840, ENSG00000120149
GOTERM_BP_DIRECT	GO:0060426~lung vasculature development	2	1.6	GO:0060426	0.0341677	0.983693	STRA6, ID1	1	40.101	98	6	16792	57.1156	ENSG00000137868, ENSG00000125968
GOTERM_CC_DIRECT	GO:0005938~cell cortex	4	3.2	GO:0005938	0.0384486	0.78538	RYR1, PSEN2, MYO7A, PXN	0.997878	37.6179	111	123	18224	5.33919	ENSG00000196218, ENSG00000143801, ENSG00000137474, ENSG00000089159
INTERPRO	IPR013094:Alpha/beta hydrolase fold-3	2	1.6		0.0385791	0.999984	NCEH1, AADACL3	0.999984	40.5772	105	7	18559	50.5007	ENSG00000144959, ENSG00000188984
GOTERM_BP_DIRECT	GO:0009056~catabolic process	2	1.6	GO:0009056	0.0397489	0.98172	NCEH1, AADACL3	1	45.006	98	7	16792	48.9563	ENSG00000144959, ENSG00000188984
UP_TISSUE	Substantia nigra	3	2.4		0.0421195	0.751267	SDR16C5, ZNF34, RASGEF1A	0.984611	37.8046	111	56	18912	9.12741	ENSG00000170786, ENSG00000196378, ENSG00000198915
KEGG_PATHWAY	hsa04390:Hippo signaling pathway	4	3.2		0.0436695	0.865921	ID1, BMPR1A, WNT2, YWHAZ	0.982023	38.4767	37	151	6879	4.925	ENSG00000125968, ENSG00000107779, ENSG00000105989, ENSG00000164924
UP_TISSUE	Keratinocyte	4	3.2		0.0500496	0.712096	KRTCAP3, SDR16C5, AMPD3, SYPL1	0.993129	43.2566	111	142	18912	4.79939	ENSG00000157992, ENSG00000170786, ENSG00000133805, ENSG00000008282
GOTERM_MF_DIRECT	GO:0008289~lipid binding	4	3.2	GO:0008289	0.065034	0.999142	UNC119, BPIFA2, GLTP, ESYT2	0.999999	57.2405	104	151	16881	4.2998	ENSG00000109103, ENSG00000131050, ENSG00000139433, ENSG00000117868
GOTERM_BP_DIRECT	GO:0009950~dorsal/ventral axis specification	2	1.6	GO:0009950	0.0671796	0.997209	MDFI, BMPR1A	1	64.1277	98	12	16792	28.5578	ENSG00000112559, ENSG00000107779
GOTERM_MF_DIRECT	GO:0005262~calcium channel activity	3	2.4	GO:0005262	0.0681382	0.992845	TRPM1, RYR1, LOXHD1	1	58.9999	104	70	16881	6.95646	ENSG00000134160, ENSG00000196218, ENSG00000167210
UP_KEYWORDS	Transmembrane helix	41	32.8		0.0702265	0.865688	TRPM1, DIPK1B, SLC19A3, PSEN2, PTPRU, UXS1, TYW1B, BMPR1A, TUSC3, ST8SIA6, RNF149, CHRNB1, ABCC1, CDCP1, ATP6V0A4, SDR16C5, APCDD1, NCEH1, RYR1, STRA6, BSG, ESYT2, SLC2A9, LPAR6, C10orf105, C1orf159, KRTCAP3, EVC, OTOP1, ABCA4, SYT6, FAM156A, SLC6A7, CLMN, OSBPL5, BAMBI, TMEM154, SLC6A2, SYPL1, HS6ST1, SUSD6	0.999999	59.6398	119	5634	20581	1.2586	ENSG00000134160, ENSG00000165716, ENSG00000135917, ENSG00000143801, ENSG00000060656, ENSG00000115652, ENSG00000277149, ENSG00000107779, ENSG00000104723, ENSG00000148488, ENSG00000163162, ENSG00000170175, ENSG00000103222, ENSG00000163814, ENSG00000105929, ENSG00000170786, ENSG00000154856, ENSG00000144959, ENSG00000196218, ENSG00000137868, ENSG00000172270, ENSG00000117868, ENSG00000109667, ENSG0000…
KEGG_PATHWAY	hsa04350:TGF-beta signaling pathway	3	2.4		0.071064	0.89046	BAMBI, ID1, BMPR1A	0.998686	55.1538	37	84	6879	6.63996	ENSG00000095739, ENSG00000125968, ENSG00000107779
GOTERM_BP_DIRECT	GO:0006869~lipid transport	3	2.4	GO:0006869	0.0714833	0.995865	OSBPL5, ABCA4, ESYT2	1	66.4917	98	76	16792	6.76369	ENSG00000021762, ENSG00000198691, ENSG00000117868
GOTERM_BP_DIRECT	GO:0030324~lung development	3	2.4	GO:0030324	0.0714833	0.995865	STRA6, BMPR1A, WNT2	1	66.4917	98	76	16792	6.76369	ENSG00000137868, ENSG00000107779, ENSG00000105989
GOTERM_BP_DIRECT	GO:0061029~eyelid development in camera-type eye	2	1.6	GO:0061029	0.0725719	0.992957	STRA6, TFAP2A	1	67.0662	98	13	16792	26.3611	ENSG00000137868, ENSG00000137203
GOTERM_BP_DIRECT	GO:0060391~positive regulation of SMAD protein import into nucleus	2	1.6	GO:0060391	0.0725719	0.992957	RBPMS, BMPR1A	1	67.0662	98	13	16792	26.3611	ENSG00000157110, ENSG00000107779
UP_KEYWORDS	Transmembrane	41	32.8		0.0730481	0.839581	TRPM1, DIPK1B, SLC19A3, PSEN2, PTPRU, UXS1, TYW1B, BMPR1A, TUSC3, ST8SIA6, RNF149, CHRNB1, ABCC1, CDCP1, ATP6V0A4, SDR16C5, APCDD1, NCEH1, RYR1, STRA6, BSG, ESYT2, SLC2A9, LPAR6, C10orf105, C1orf159, KRTCAP3, EVC, OTOP1, ABCA4, SYT6, FAM156A, SLC6A7, CLMN, OSBPL5, BAMBI, TMEM154, SLC6A2, SYPL1, HS6ST1, SUSD6	1	61.1397	119	5651	20581	1.25481	ENSG00000134160, ENSG00000165716, ENSG00000135917, ENSG00000143801, ENSG00000060656, ENSG00000115652, ENSG00000277149, ENSG00000107779, ENSG00000104723, ENSG00000148488, ENSG00000163162, ENSG00000170175, ENSG00000103222, ENSG00000163814, ENSG00000105929, ENSG00000170786, ENSG00000154856, ENSG00000144959, ENSG00000196218, ENSG00000137868, ENSG00000172270, ENSG00000117868, ENSG00000109667, ENSG0000…
UP_TISSUE	Trachea	6	4.8		0.0735785	0.772968	OSBPL5, CCDC69, ATP6V0A4, SDR16C5, PRKAR2B, LPAR6	0.999397	56.9759	111	384	18912	2.66216	ENSG00000021762, ENSG00000198624, ENSG00000105929, ENSG00000170786, ENSG00000005249, ENSG00000139679
UP_KEYWORDS	Membrane	52	41.6		0.0752846	0.813335	TRPM1, DIPK1B, SLC19A3, UXS1, TYW1B, ST8SIA6, BMPR1A, CHRNB1, ABCC1, ATP6V0A4, APCDD1, NCEH1, STRA6, BSG, ESYT2, PRKAR2B, LPAR6, C10orf105, MAP3K13, KRTCAP3, OTOP1, SLC6A7, CAVIN2, BAMBI, TMEM154, EPB42, TJP2, SUSD6, SPRY4, PSEN2, PTPRU, TUSC3, RNF149, MBP, CDCP1, SDR16C5, RYR1, ASAP2, SLC2A9, C1orf159, EVC, ABCA4, SYT6, FAM156A, CLMN, MLKL, OSBPL5, SLC6A2, RGS3, SYPL1, HS6ST1, MTCL1	1	62.2921	119	7494	20581	1.20008	ENSG00000134160, ENSG00000165716, ENSG00000135917, ENSG00000115652, ENSG00000277149, ENSG00000148488, ENSG00000107779, ENSG00000170175, ENSG00000103222, ENSG00000105929, ENSG00000154856, ENSG00000144959, ENSG00000137868, ENSG00000172270, ENSG00000117868, ENSG00000005249, ENSG00000139679, ENSG00000214688, ENSG00000073803, ENSG00000157992, ENSG00000163982, ENSG00000011083, ENSG00000168497, ENSG0000…
UP_KEYWORDS	Ligand-gated ion channel	3	2.4		0.0771789	0.787789	TRPM1, RYR1, CHRNB1	1	63.2434	119	80	20581	6.48561	ENSG00000134160, ENSG00000196218, ENSG00000170175
GOTERM_MF_DIRECT	GO:0042803~protein homodimerization activity	9	7.2	GO:0042803	0.0777129	0.985696	ID1, UXS1, RBPMS, MYO7A, SYT6, BMPR1A, TFAP2A, MTCL1, MAP3K13	1	64.0154	104	730	16881	2.00117	ENSG00000125968, ENSG00000115652, ENSG00000157110, ENSG00000137474, ENSG00000134207, ENSG00000107779, ENSG00000137203, ENSG00000168502, ENSG00000073803
UP_KEYWORDS	Polymorphism	78	62.4		0.0803809	0.770128	TRPM1, DIPK1B, SLC19A3, USP37, MYO5C, ADAMTSL4, BMPR1A, FOXN3, TRAF3IP2, CHRNB1, ABCC1, ATP6V0A4, NCEH1, APCDD1, CMYA5, ECHDC2, BUB1B, STRA6, AMOTL2, BSG, PXN, ESYT2, PRKAR2B, LPAR6, KNTC1, MAP3K13, PXDN, OTOP1, SLC6A7, CAVIN2, CCDC69, C1orf105, ADAMTS15, TMEM154, MYO7A, TJP2, BIRC8, ATP6V1C2, ZBED9, PTPRU, MSX2, DOP1B, TUSC3, COL26A1, BPIFA2, RNF149, CDCP1, SDR16C5, RYR1, ID1, ASAP2, SLC2A9, NPA…	1	64.8014	119	12043	20581	1.12016	ENSG00000134160, ENSG00000165716, ENSG00000135917, ENSG00000135913, ENSG00000128833, ENSG00000143382, ENSG00000107779, ENSG00000053254, ENSG00000056972, ENSG00000170175, ENSG00000103222, ENSG00000105929, ENSG00000144959, ENSG00000154856, ENSG00000164309, ENSG00000121310, ENSG00000156970, ENSG00000137868, ENSG00000114019, ENSG00000172270, ENSG00000089159, ENSG00000117868, ENSG00000005249, ENSG0000…
GOTERM_BP_DIRECT	GO:0061003~positive regulation of dendritic spine morphogenesis	2	1.6	GO:0061003	0.0832642	0.994181	CUX2, KALRN	1	72.2413	98	15	16792	22.8463	ENSG00000111249, ENSG00000160145
GOTERM_MF_DIRECT	GO:0000981~RNA polymerase II transcription factor activity, sequence-specific DNA binding	4	3.2	GO:0000981	0.0869435	0.978077	ZBED9, NFIB, BMPR1A, TFAP2A	1	68.3098	104	171	16881	3.7969	ENSG00000232040, ENSG00000147862, ENSG00000107779, ENSG00000137203
GOTERM_MF_DIRECT	GO:0005096~GTPase activator activity	5	4	GO:0005096	0.09131	0.964961	ARHGEF10L, ASAP2, RGS3, RGS10, KALRN	1	70.1721	104	279	16881	2.90891	ENSG00000074964, ENSG00000151693, ENSG00000138835, ENSG00000148908, ENSG00000160145
INTERPRO	IPR011993:Pleckstrin homology-like domain	6	4.8		0.0920552	0.999999	OSBPL5, ARHGEF10L, MYO7A, ASAP2, RGS3, KALRN	1	72.1297	105	427	18559	2.48364	ENSG00000021762, ENSG00000074964, ENSG00000137474, ENSG00000151693, ENSG00000138835, ENSG00000160145
UP_KEYWORDS	Kallmann syndrome	2	1.6		0.0983617	0.810866	HS6ST1, SPRY4	1	72.4789	119	18	20581	19.2166	ENSG00000136720, ENSG00000187678
C9 (p-values generated by one-sided Fisher's Exact test)
Category	Term	Count	Count.Percent	GO.Term	PValue	Benjamini	geneSymbol	Bonferroni	FDR	List.Total	Pop.Hits	Pop.Total	Fold.Enrichment	ENSG
UP_KEYWORDS	Alternative splicing	149	64.2241		4.09e-06	0.00101854	FEZ2, ZNF385A, NRCAM, EPB41L5, ADGRA3, AQP3, PLOD1, MROH1, NFIX, BMF, NBAS, TOX2, ECHDC2, AFAP1, DPEP2, PCMTD2, NSMAF, ARID5B, RAB3GAP1, FLVCR2, MSTO1, AC073611.1, WDR33, ZNF83, ST3GAL4, EHD3, PNKD, LDLRAD3, C2CD6, TNK2, ERBIN, USP32, TFAP2C, NAXD, TAF1, ASIC1, KLF11, PPP1R1B, ATG5, MUC21, NKX6-3, FYCO1, RNF19B, TNS3, SCN8A, CDCA7, PAAF1, ACSF2, KLRG2, SLC25A35, FBXO28, PPARD, IL6R, SH3PXD2A, AAD…	0.00101854	0.00531321	224	10587	20581	1.2931	ENSG00000171055, ENSG00000161642, ENSG00000091129, ENSG00000115109, ENSG00000152990, ENSG00000165272, ENSG00000083444, ENSG00000179832, ENSG00000008441, ENSG00000104081, ENSG00000151779, ENSG00000124191, ENSG00000121310, ENSG00000196526, ENSG00000167261, ENSG00000203880, ENSG00000035681, ENSG00000150347, ENSG00000115839, ENSG00000119686, ENSG00000125459, ENSG00000170374, ENSG00000136709, ENSG0000…
GOTERM_BP_DIRECT	GO:0034113~heterotypic cell-cell adhesion	4	1.72414	GO:0034113	0.00207767	0.907772	NRCAM, RNASE10, CD1D, ITGAX	0.907772	3.28787	198	22	16792	15.4197	ENSG00000091129, ENSG00000182545, ENSG00000158473, ENSG00000140678
GOTERM_CC_DIRECT	GO:0009897~external side of plasma membrane	9	3.87931	GO:0009897	0.0030659	0.495781	PDPN, HLA-DRB1, IL6ST, NRCAM, PECAM1, ADGRA3, IL4, RTN4RL1, ITGAX	0.495781	3.84148	208	213	18224	3.70206	ENSG00000162493, ENSG00000196126, ENSG00000134352, ENSG00000091129, ENSG00000261371, ENSG00000152990, ENSG00000113520, ENSG00000185924, ENSG00000140678
GOTERM_MF_DIRECT	GO:0044212~transcription regulatory region DNA binding	9	3.87931	GO:0044212	0.00348844	0.711787	SOX17, CDK5RAP2, ELMSAN1, MSX2, TAF1, PAX8, RCOR1, KLF11, ARID5B	0.711787	4.67851	197	213	16881	3.62072	ENSG00000164736, ENSG00000136861, ENSG00000156030, ENSG00000120149, ENSG00000147133, ENSG00000125618, ENSG00000089902, ENSG00000172059, ENSG00000150347
UP_TISSUE	Brain	111	47.8448		0.00362793	0.405323	INO80, FEZ2, GPAT4, NRCAM, EPB41L5, TCF25, DNAJC13, TUBG2, MROH1, BFSP2, NFIX, ECHDC2, TOX2, AFAP1, HCN2, PCMTD2, RAB3GAP1, FRY, TFCP2L1, WDR33, C2orf16, ZNF83, EHD3, PNKD, TNK2, ERBIN, USP32, NAXD, TAF1, ASIC1, KLF11, PDK4, PPP1R1B, NKX6-3, TNS3, RNF19B, SCN8A, PAAF1, RHOC, FBXO28, SENP8, SH3PXD2A, SIPA1L2, NBEAL2, MYOM3, DGLUCY, WDR20, ELMSAN1, NACAD, BAIAP3, FRMD6, PDPN, NEUROG1, HKR1, SCAMP1,…	0.405323	4.213	208	8256	18912	1.22244	ENSG00000128908, ENSG00000171055, ENSG00000158669, ENSG00000091129, ENSG00000115109, ENSG00000141002, ENSG00000138246, ENSG00000037042, ENSG00000179832, ENSG00000170819, ENSG00000008441, ENSG00000121310, ENSG00000124191, ENSG00000196526, ENSG00000099822, ENSG00000203880, ENSG00000115839, ENSG00000073910, ENSG00000115112, ENSG00000136709, ENSG00000221843, ENSG00000167766, ENSG00000013016, ENSG0000…
GOTERM_CC_DIRECT	GO:0009986~cell surface	15	6.46552	GO:0009986	0.003695	0.338176	HLA-DRB1, SLC9A3, IL6R, ABCC2, ASIC1, RTN4RL1, ITGAX, TSPAN32, CLSTN1, DEFB131A, CLEC2D, FOLR1, DEFB124, FGFR3, CD1D	0.561989	4.61272	208	542	18224	2.42478	ENSG00000196126, ENSG00000066230, ENSG00000160712, ENSG00000023839, ENSG00000110881, ENSG00000185924, ENSG00000140678, ENSG00000064201, ENSG00000171603, ENSG00000186146, ENSG00000069493, ENSG00000110195, ENSG00000180383, ENSG00000068078, ENSG00000158473
INTERPRO	IPR011993:Pleckstrin homology-like domain	13	5.60345		0.00410047	0.866461	ABR, TEC, EPB41L5, ASAP3, AFAP1, TNS3, COL4A3BP, RGS3, DGKD, NSMAF, FRMD6, PLEKHA2, NBEAL2	0.866461	5.72949	215	427	18559	2.62804	ENSG00000159842, ENSG00000135605, ENSG00000115109, ENSG00000088280, ENSG00000196526, ENSG00000136205, ENSG00000113163, ENSG00000138835, ENSG00000077044, ENSG00000035681, ENSG00000139926, ENSG00000169499, ENSG00000160796
INTERPRO	IPR003595:Protein-tyrosine phosphatase, catalytic	5	2.15517		0.00602102	0.772273	PTPN2, PTPN5, TNS3, PTP4A3, PTH2	0.948141	8.30664	215	63	18559	6.85087	ENSG00000175354, ENSG00000110786, ENSG00000136205, ENSG00000184489, ENSG00000142538
SMART	SM00404:PTPc_motif	5	2.15517		0.00791646	0.582836	PTPN2, PTPN5, TNS3, PTP4A3, PTH2	0.582836	8.58842	127	63	10057	6.28484	ENSG00000175354, ENSG00000110786, ENSG00000136205, ENSG00000184489, ENSG00000142538
UP_KEYWORDS	Membrane	100	43.1034		0.00829049	0.645295	CLEC2L, GPAT4, NRCAM, ADGRA3, AQP3, DNAJC13, PLOD1, BFSP2, NBAS, HCN2, DPEP2, FLVCR2, MSTO1, MGAT3, EHD3, TMEM51, ST3GAL4, PNKD, LDLRAD3, TNK2, NNT, ERBIN, USP32, OR10AD1, PRTG, ASIC1, GRK5, ATG5, MUC21, RNF19B, SCN8A, PAAF1, HLA-DRB1, RHOC, SLC25A35, KLRG2, RNF125, IL6R, CHST14, ITGAX, PLEKHA2, CD1D, FRMD6, PDPN, LRRC38, DEGS2, PTP4A3, MARCH8, ABCC2, SCAMP1, SLC37A3, DGKD, MR1, TSPAN18, NDFIP1, …	0.874184	10.2446	224	7494	20581	1.22604	ENSG00000236279, ENSG00000158669, ENSG00000091129, ENSG00000152990, ENSG00000165272, ENSG00000138246, ENSG00000083444, ENSG00000170819, ENSG00000151779, ENSG00000099822, ENSG00000167261, ENSG00000119686, ENSG00000125459, ENSG00000128268, ENSG00000013016, ENSG00000171729, ENSG00000110080, ENSG00000127838, ENSG00000179241, ENSG00000061938, ENSG00000112992, ENSG00000112851, ENSG00000170832, ENSG0000…
KEGG_PATHWAY	hsa04640:Hematopoietic cell lineage	5	2.15517		0.0127849	0.81467	HLA-DRB1, GP5, IL6R, IL4, CD1D	0.81467	13.9335	73	87	6879	5.41568	ENSG00000196126, ENSG00000178732, ENSG00000160712, ENSG00000113520, ENSG00000158473
GOTERM_BP_DIRECT	GO:0007166~cell surface receptor signaling pathway	9	3.87931	GO:0007166	0.0156931	0.999884	LY6E, CLEC2D, CABIN1, ADGRA3, CBLB, ADGRD1, TSPAN18, TSPAN32, TNK2	1	22.4504	198	274	16792	2.78567	ENSG00000160932, ENSG00000069493, ENSG00000099991, ENSG00000152990, ENSG00000114423, ENSG00000111452, ENSG00000157570, ENSG00000064201, ENSG00000061938
UP_KEYWORDS	Golgi apparatus	17	7.32759		0.0157881	0.733095	GLIPR2, HLA-DRB1, USP32, ST6GALNAC3, RNF125, CHST14, MGAT3, SCAMP1, ARFGAP2, CLSTN1, NDFIP1, ST6GAL1, CDK5RAP2, ST3GAL4, COL4A3BP, TRAPPC9, RNF24	0.980986	18.6662	224	812	20581	1.92358	ENSG00000122694, ENSG00000196126, ENSG00000170832, ENSG00000184005, ENSG00000101695, ENSG00000169105, ENSG00000128268, ENSG00000085365, ENSG00000149182, ENSG00000171603, ENSG00000131507, ENSG00000073849, ENSG00000136861, ENSG00000110080, ENSG00000113163, ENSG00000167632, ENSG00000101236
UP_TISSUE	Endometrium	5	2.15517		0.0171518	0.709744	GLIPR2, DGLUCY, STRA6, MSTO1, ATG5	0.915751	18.5262	208	90	18912	5.05128	ENSG00000122694, ENSG00000133943, ENSG00000137868, ENSG00000125459, ENSG00000057663
UP_TISSUE	Amygdala	14	6.03448		0.0181255	0.581846	PTPN5, NRCAM, GATB, ARFGAP2, SLC37A3, MBP, ABR, CDK5RAP2, EHD3, WDR20, TNS3, SLC4A8, BCORL1, BAIAP3	0.926885	19.4769	208	615	18912	2.06979	ENSG00000110786, ENSG00000091129, ENSG00000059691, ENSG00000149182, ENSG00000157800, ENSG00000197971, ENSG00000159842, ENSG00000136861, ENSG00000013016, ENSG00000140153, ENSG00000136205, ENSG00000050438, ENSG00000085185, ENSG00000007516
GOTERM_CC_DIRECT	GO:0000139~Golgi membrane	14	6.03448	GO:0000139	0.0181739	0.744198	GLIPR2, HLA-DRB1, ST6GALNAC3, MGAT3, RNF125, CHST14, ARFGAP2, CLSTN1, NDFIP1, ST6GAL1, ST3GAL4, FOLR1, RNF24, TRAPPC9	0.983262	20.8622	208	591	18224	2.07549	ENSG00000122694, ENSG00000196126, ENSG00000184005, ENSG00000128268, ENSG00000101695, ENSG00000169105, ENSG00000149182, ENSG00000171603, ENSG00000131507, ENSG00000073849, ENSG00000110080, ENSG00000110195, ENSG00000101236, ENSG00000167632
GOTERM_MF_DIRECT	GO:0008373~sialyltransferase activity	3	1.2931	GO:0008373	0.0201442	0.973278	ST6GAL1, ST3GAL4, ST6GALNAC3	0.999286	24.3479	197	19	16881	13.5301	ENSG00000073849, ENSG00000110080, ENSG00000184005
GOTERM_BP_DIRECT	GO:0000209~protein polyubiquitination	7	3.01724	GO:0000209	0.0215581	0.999758	HERC5, RNF19B, MARCH8, RNF125, CBLB, TAF1, RNF24	1	29.5535	198	184	16792	3.22639	ENSG00000138646, ENSG00000116514, ENSG00000165406, ENSG00000101695, ENSG00000114423, ENSG00000147133, ENSG00000101236
INTERPRO	IPR001675:Glycosyl transferase, family 29	3	1.2931		0.0219366	0.973294	ST6GAL1, ST3GAL4, ST6GALNAC3	0.999981	27.2764	215	20	18559	12.9481	ENSG00000073849, ENSG00000110080, ENSG00000184005
UP_TISSUE	Placenta	52	22.4138		0.0219457	0.547649	INO80, PDPN, NRCAM, DNAJC13, MR1, PLOD1, MROH1, TRPC6, BMF, IL6ST, ST6GAL1, LY6E, ECHDC2, NAGA, COL4A3BP, PCMTD2, PRPH, ARID5B, RAB3GAP1, PNMT, FLVCR2, MSTO1, AC073611.1, RBM5, TFCP2L1, WDR33, KLF10, ZNF83, ST3GAL4, FOLR1, GSTA3, TUFT1, KLF11, ATG5, ACTN4, COL23A1, SAMHD1, TNS3, GRAMD1C, SULT1A1, CDCA7, GLIPR2, RNF135, PPARD, RAD51, SENP8, NBEAL2, GMPR, MPI, KANK4, FRMD6, PCDH1	0.95813	23.11	208	3558	18912	1.32884	ENSG00000128908, ENSG00000162493, ENSG00000091129, ENSG00000138246, ENSG00000153029, ENSG00000083444, ENSG00000179832, ENSG00000137672, ENSG00000104081, ENSG00000134352, ENSG00000073849, ENSG00000160932, ENSG00000121310, ENSG00000198951, ENSG00000113163, ENSG00000203880, ENSG00000135406, ENSG00000150347, ENSG00000115839, ENSG00000141744, ENSG00000119686, ENSG00000125459, ENSG00000170374, ENSG0000…
GOTERM_BP_DIRECT	GO:0097503~sialylation	3	1.2931	GO:0097503	0.0226476	0.998589	ST6GAL1, ST3GAL4, ST6GALNAC3	1	30.8038	198	20	16792	12.7212	ENSG00000073849, ENSG00000110080, ENSG00000184005
GOTERM_MF_DIRECT	GO:0004915~interleukin-6 receptor activity	2	0.862069	GO:0004915	0.0230872	0.937451	IL6ST, IL6R	0.999755	27.4046	197	2	16881	85.6904	ENSG00000134352, ENSG00000160712
GOTERM_MF_DIRECT	GO:0019981~interleukin-6 binding	2	0.862069	GO:0019981	0.0230872	0.937451	IL6ST, IL6R	0.999755	27.4046	197	2	16881	85.6904	ENSG00000134352, ENSG00000160712
GOTERM_BP_DIRECT	GO:0070104~negative regulation of interleukin-6-mediated signaling pathway	2	0.862069	GO:0070104	0.0233266	0.995527	PTPN2, IL6ST	1	31.5725	198	2	16792	84.8081	ENSG00000175354, ENSG00000134352
UP_KEYWORDS	Endoplasmic reticulum	20	8.62069		0.0233691	0.770532	PTPN5, HLA-DRB1, DEGS2, GPAT4, MR1, SLC37A3, AL139020.1, PLOD1, CLSTN1, NBEAL2, NBAS, PTPN2, CLEC2D, FGFR3, COL4A3BP, TRAPPC9, TMEM170A, CD1D, PEMT, PARP16	0.997227	26.4347	224	1067	20581	1.7222	ENSG00000110786, ENSG00000196126, ENSG00000168350, ENSG00000158669, ENSG00000153029, ENSG00000157800, ENSG00000100721, ENSG00000083444, ENSG00000171603, ENSG00000160796, ENSG00000151779, ENSG00000175354, ENSG00000069493, ENSG00000068078, ENSG00000113163, ENSG00000167632, ENSG00000166822, ENSG00000158473, ENSG00000133027, ENSG00000138617
UP_TISSUE	Eye	21	9.05172		0.0257326	0.525545	PDPN, KLRG2, NEUROG1, ADGRA3, PTP4A3, HKR1, ARFGAP2, TSPAN18, ACTN4, NBAS, PTPN2, KLF10, TENT5A, DGLUCY, TMEM51, USP28, SAMD11, SRCIN1, CDC42EP4, MAP4, RPUSD3	0.975958	26.5627	208	1142	18912	1.67197	ENSG00000162493, ENSG00000188883, ENSG00000181965, ENSG00000152990, ENSG00000184489, ENSG00000181666, ENSG00000149182, ENSG00000157570, ENSG00000130402, ENSG00000151779, ENSG00000175354, ENSG00000155090, ENSG00000112773, ENSG00000133943, ENSG00000171729, ENSG00000048028, ENSG00000187634, ENSG00000277363, ENSG00000179604, ENSG00000047849, ENSG00000156990
GOTERM_BP_DIRECT	GO:0050829~defense response to Gram-negative bacterium	4	1.72414	GO:0050829	0.0267079	0.994319	IL22RA1, CAMP, IL6R, MR1	1	35.2827	198	55	16792	6.16786	ENSG00000142677, ENSG00000164047, ENSG00000160712, ENSG00000153029
INTERPRO	IPR003961:Fibronectin, type III	7	3.01724		0.0330959	0.983802	IL6ST, IL22RA1, NRCAM, IL6R, PRTG, FNDC5, MYOM3	1	38.3245	215	207	18559	2.91907	ENSG00000134352, ENSG00000142677, ENSG00000091129, ENSG00000160712, ENSG00000166450, ENSG00000160097, ENSG00000142661
UP_KEYWORDS	Cell membrane	46	19.8276		0.0331705	0.813609	PDPN, LRRC38, NRCAM, ERBIN, SLC9A3, PTP4A3, OR10AD1, AQP3, ABCC2, ASIC1, GRK5, MR1, MBP, BFSP2, IL6ST, PTPN2, MUC21, TEC, LY6E, COL23A1, STRA6, SRCIN1, HCN2, ATP2B4, SCN8A, HLA-DRB1, RHOC, FLVCR2, PECAM1, IL6R, RTN4RL1, PLEKHA2, CLSTN1, EHD3, CLEC2D, FOLR1, FGFR3, FNDC5, LDLRAD3, RGS3, ADGRD1, CD1D, FRMD6, TNK2, PCDH1, GPR153	0.999775	35.4641	224	3175	20581	1.33117	ENSG00000162493, ENSG00000162494, ENSG00000091129, ENSG00000112851, ENSG00000066230, ENSG00000184489, ENSG00000172640, ENSG00000165272, ENSG00000023839, ENSG00000110881, ENSG00000198873, ENSG00000153029, ENSG00000197971, ENSG00000170819, ENSG00000134352, ENSG00000175354, ENSG00000204544, ENSG00000135605, ENSG00000160932, ENSG00000050767, ENSG00000137868, ENSG00000277363, ENSG00000099822, ENSG0000…
GOTERM_CC_DIRECT	GO:0070110~ciliary neurotrophic factor receptor complex	2	0.862069	GO:0070110	0.0336922	0.852025	IL6ST, IL6R	0.999521	35.4173	208	3	18224	58.4103	ENSG00000134352, ENSG00000160712
GOTERM_CC_DIRECT	GO:0005896~interleukin-6 receptor complex	2	0.862069	GO:0005896	0.0336922	0.852025	IL6ST, IL6R	0.999521	35.4173	208	3	18224	58.4103	ENSG00000134352, ENSG00000160712
INTERPRO	IPR008653:Immediate early response	2	0.862069		0.0341969	0.966957	IER5, IER5L	1	39.3253	215	3	18559	57.5473	ENSG00000162783, ENSG00000188483
GOTERM_BP_DIRECT	GO:0009311~oligosaccharide metabolic process	3	1.2931	GO:0009311	0.0344217	0.996768	ST6GAL1, ST3GAL4, ST6GALNAC3	1	43.0526	198	25	16792	10.177	ENSG00000073849, ENSG00000110080, ENSG00000184005
GOTERM_BP_DIRECT	GO:0003383~apical constriction	2	0.862069	GO:0003383	0.0347861	0.993729	EPB41L5, FRMD6	1	43.3971	198	3	16792	56.5387	ENSG00000115109, ENSG00000139926
UP_KEYWORDS	Phosphoprotein	104	44.8276		0.0360276	0.781887	CLEC2L, INO80, FEZ2, NRCAM, EPB41L5, ZNF385A, TCF25, TUBG2, NFIX, NBAS, AFAP1, HCN2, ARID5B, RAB3GAP1, FLVCR2, FRY, MSTO1, WDR33, EHD3, TMEM51, PNKD, TNK2, ERBIN, USP32, TFAP2C, DCAF12, NAXD, TAF1, ASIC1, RCOR1, KLF11, GRK5, PPP1R1B, FYCO1, TNS3, SCN8A, CDCA7, UTF1, KLRG2, FBXO28, FAM102B, SH3PXD2A, PLEKHA2, SIPA1L2, NBEAL2, WDR20, PGM2, ELMSAN1, NACAD, FRMD6, AICDA, MARCH8, CBLB, ABCC2, SCAMP1, …	0.999892	37.8967	224	8246	20581	1.1588	ENSG00000236279, ENSG00000128908, ENSG00000171055, ENSG00000091129, ENSG00000115109, ENSG00000161642, ENSG00000141002, ENSG00000037042, ENSG00000008441, ENSG00000151779, ENSG00000196526, ENSG00000099822, ENSG00000150347, ENSG00000115839, ENSG00000119686, ENSG00000073910, ENSG00000125459, ENSG00000136709, ENSG00000013016, ENSG00000171729, ENSG00000127838, ENSG00000061938, ENSG00000112851, ENSG0000…
GOTERM_BP_DIRECT	GO:0000902~cell morphogenesis	4	1.72414	GO:0000902	0.0362955	0.990973	PDPN, FRY, COL4A3BP, TFCP2L1	1	44.8032	198	62	16792	5.47149	ENSG00000162493, ENSG00000073910, ENSG00000113163, ENSG00000115112
UP_TISSUE	Oesophagus	3	1.2931		0.0374007	0.596864	IL22RA1, MUC21, RNF19B	0.995708	36.3282	208	28	18912	9.74176	ENSG00000142677, ENSG00000204544, ENSG00000116514
UP_KEYWORDS	Endosome	11	4.74138		0.037435	0.742615	HLA-DRB1, EHD3, FOLR1, FYCO1, PTP4A3, MARCH8, SCAMP1, CD1D, DNAJC13, NDFIP1, TNK2	0.999925	39.0637	224	481	20581	2.10119	ENSG00000196126, ENSG00000013016, ENSG00000110195, ENSG00000163820, ENSG00000184489, ENSG00000165406, ENSG00000085365, ENSG00000158473, ENSG00000138246, ENSG00000131507, ENSG00000061938
UP_KEYWORDS	Sodium transport	5	2.15517		0.0385729	0.706051	SLC9A3, SLC4A8, HCN2, ASIC1, SCN8A	0.999944	39.9923	224	117	20581	3.92647	ENSG00000066230, ENSG00000050438, ENSG00000099822, ENSG00000110881, ENSG00000196876
UP_KEYWORDS	Sodium channel	3	1.2931		0.0391727	0.66898	HCN2, ASIC1, SCN8A	0.999952	40.4765	224	29	20581	9.50477	ENSG00000099822, ENSG00000110881, ENSG00000196876
KEGG_PATHWAY	hsa04144:Endocytosis	7	3.01724		0.039676	0.929472	EHD3, FOLR1, ASAP3, FGFR3, CBLB, ARFGAP2, GRK5	0.995026	37.6313	73	241	6879	2.73705	ENSG00000013016, ENSG00000110195, ENSG00000088280, ENSG00000068078, ENSG00000114423, ENSG00000149182, ENSG00000198873
SMART	SM00060:FN3	6	2.58621		0.0401093	0.894756	IL6ST, NRCAM, IL6R, PRTG, FNDC5, MYOM3	0.988924	37.0295	127	150	10057	3.16756	ENSG00000134352, ENSG00000091129, ENSG00000160712, ENSG00000166450, ENSG00000160097, ENSG00000142661
INTERPRO	IPR011161:MHC class I-like antigen recognition	3	1.2931		0.0411037	0.96754	HLA-DRB1, CD1D, MR1	1	45.2669	215	28	18559	9.24867	ENSG00000196126, ENSG00000158473, ENSG00000153029
INTERPRO	IPR000008:C2 calcium-dependent membrane targeting	6	2.58621		0.0426228	0.952596	ABR, TNS3, C2CD6, RGS3, BAIAP3, PTH2	1	46.4989	215	165	18559	3.13894	ENSG00000159842, ENSG00000136205, ENSG00000155754, ENSG00000138835, ENSG00000007516, ENSG00000142538
GOTERM_MF_DIRECT	GO:0004897~ciliary neurotrophic factor receptor activity	2	0.862069	GO:0004897	0.0456441	0.984361	IL6ST, IL6R	1	47.3011	197	4	16881	42.8452	ENSG00000134352, ENSG00000160712
UP_KEYWORDS	Sodium	5	2.15517		0.04609	0.691159	SLC9A3, SLC4A8, HCN2, ASIC1, SCN8A	0.999992	45.8062	224	124	20581	3.70482	ENSG00000066230, ENSG00000050438, ENSG00000099822, ENSG00000110881, ENSG00000196876
GOTERM_BP_DIRECT	GO:1902806~regulation of cell cycle G1/S phase transition	2	0.862069	GO:1902806	0.0461118	0.995529	TAF1, ATP2B4	1	53.1789	198	4	16792	42.404	ENSG00000147133, ENSG00000058668
UP_TISSUE	Neuroblastoma	6	2.58621		0.0462253	0.619717	NBAS, ACTN4, DGLUCY, WDR20, CBLB, ARFGAP2	0.99885	42.9075	208	178	18912	3.06482	ENSG00000151779, ENSG00000130402, ENSG00000133943, ENSG00000140153, ENSG00000114423, ENSG00000149182
UP_KEYWORDS	Immunity	11	4.74138		0.0465317	0.659929	HLA-DRB1, TEC, SAMHD1, RNF135, HERC5, RNF19B, MARCH8, RNF125, CD1D, MR1, ATG5	0.999993	46.1311	224	500	20581	2.02135	ENSG00000196126, ENSG00000135605, ENSG00000101347, ENSG00000181481, ENSG00000138646, ENSG00000116514, ENSG00000165406, ENSG00000101695, ENSG00000158473, ENSG00000153029, ENSG00000057663
INTERPRO	IPR013761:Sterile alpha motif/pointed domain	5	2.15517		0.0465843	0.946168	SAMHD1, SAMD11, TFCP2L1, DGKD, TNK2	1	49.5914	215	117	18559	3.68893	ENSG00000101347, ENSG00000187634, ENSG00000115112, ENSG00000077044, ENSG00000061938
GOTERM_MF_DIRECT	GO:0008134~transcription factor binding	8	3.44828	GO:0008134	0.0480492	0.969984	SOX17, MDFI, PPARD, ELMSAN1, MSX2, TAF1, HYAL1, RCOR1	1	49.0932	197	284	16881	2.41381	ENSG00000164736, ENSG00000112559, ENSG00000112033, ENSG00000156030, ENSG00000120149, ENSG00000147133, ENSG00000114378, ENSG00000089902
GOTERM_BP_DIRECT	GO:0060325~face morphogenesis	3	1.2931	GO:0060325	0.0480534	0.994087	STRA6, ARID5B, RAB3GAP1	1	54.6875	198	30	16792	8.48081	ENSG00000137868, ENSG00000150347, ENSG00000115839
GOTERM_CC_DIRECT	GO:0016323~basolateral plasma membrane	6	2.58621	GO:0016323	0.0549853	0.919729	FOLR1, ERBIN, IL6R, AQP3, ATP2B4, CD1D	0.999997	51.3966	208	180	18224	2.92051	ENSG00000110195, ENSG00000112851, ENSG00000160712, ENSG00000165272, ENSG00000058668, ENSG00000158473
INTERPRO	IPR003591:Leucine-rich repeat, typical subtype	6	2.58621		0.0556606	0.955755	LRRC38, ERBIN, ADGRA3, GP5, PRELP, RTN4RL1	1	56.0608	215	178	18559	2.90969	ENSG00000162494, ENSG00000112851, ENSG00000152990, ENSG00000178732, ENSG00000188783, ENSG00000185924
GOTERM_BP_DIRECT	GO:0010634~positive regulation of epithelial cell migration	3	1.2931	GO:0010634	0.0570194	0.996327	GLIPR2, EPB41L5, HYAL1	1	61.0815	198	33	16792	7.70983	ENSG00000122694, ENSG00000115109, ENSG00000114378
GOTERM_BP_DIRECT	GO:0046929~negative regulation of neurotransmitter secretion	2	0.862069	GO:0046929	0.0573053	0.994496	PNKD, ASIC1	1	61.2707	198	5	16792	33.9232	ENSG00000127838, ENSG00000110881
GOTERM_BP_DIRECT	GO:0070120~ciliary neurotrophic factor-mediated signaling pathway	2	0.862069	GO:0070120	0.0573053	0.994496	IL6ST, IL6R	1	61.2707	198	5	16792	33.9232	ENSG00000134352, ENSG00000160712
GOTERM_BP_DIRECT	GO:0045927~positive regulation of growth	2	0.862069	GO:0045927	0.0573053	0.994496	TFCP2L1, HYAL1	1	61.2707	198	5	16792	33.9232	ENSG00000115112, ENSG00000114378
UP_KEYWORDS	Transmembrane helix	73	31.4655		0.0589345	0.716461	CLEC2L, PDPN, LRRC38, DEGS2, GPAT4, NRCAM, ADGRA3, MARCH8, AQP3, ABCC2, SCAMP1, MR1, DNAJC13, SLC37A3, TSPAN18, NDFIP1, CCDC163, TRPC6, ST6GAL1, PTPN2, NBAS, IL6ST, STRA6, SLC4A8, HCN2, PEMT, PARP16, FLVCR2, PECAM1, GP5, MGAT3, ST3GAL4, TMEM51, FOLR1, CLEC2D, LDLRAD3, RNF24, ADGRD1, GPR153, PTPN5, NNT, SLC9A3, PRTG, OR10AD1, TXNDC15, ASIC1, TSPAN32, MUC21, COL23A1, RNF19B, GRAMD1C, ATP2B4, SCN8A,…	1	54.5522	224	5634	20581	1.19049	ENSG00000236279, ENSG00000162493, ENSG00000162494, ENSG00000168350, ENSG00000158669, ENSG00000091129, ENSG00000152990, ENSG00000165406, ENSG00000165272, ENSG00000023839, ENSG00000085365, ENSG00000153029, ENSG00000138246, ENSG00000157800, ENSG00000157570, ENSG00000131507, ENSG00000280670, ENSG00000137672, ENSG00000073849, ENSG00000175354, ENSG00000151779, ENSG00000134352, ENSG00000137868, ENSG0000…
GOTERM_BP_DIRECT	GO:0030282~bone mineralization	3	1.2931	GO:0030282	0.060128	0.993756	KLF10, FGFR3, TUFT1	1	63.0933	198	34	16792	7.48307	ENSG00000155090, ENSG00000068078, ENSG00000143367
GOTERM_BP_DIRECT	GO:0048286~lung alveolus development	3	1.2931	GO:0048286	0.060128	0.993756	PDPN, STRA6, TNS3	1	63.0933	198	34	16792	7.48307	ENSG00000162493, ENSG00000137868, ENSG00000136205
UP_KEYWORDS	Transmembrane	73	31.4655		0.0623332	0.708511	CLEC2L, PDPN, LRRC38, DEGS2, GPAT4, NRCAM, ADGRA3, MARCH8, AQP3, ABCC2, SCAMP1, MR1, DNAJC13, SLC37A3, TSPAN18, NDFIP1, CCDC163, TRPC6, ST6GAL1, PTPN2, NBAS, IL6ST, STRA6, SLC4A8, HCN2, PEMT, PARP16, FLVCR2, PECAM1, GP5, MGAT3, ST3GAL4, TMEM51, FOLR1, CLEC2D, LDLRAD3, RNF24, ADGRD1, GPR153, PTPN5, NNT, SLC9A3, PRTG, OR10AD1, TXNDC15, ASIC1, TSPAN32, MUC21, COL23A1, RNF19B, GRAMD1C, ATP2B4, SCN8A,…	1	56.6376	224	5651	20581	1.18691	ENSG00000236279, ENSG00000162493, ENSG00000162494, ENSG00000168350, ENSG00000158669, ENSG00000091129, ENSG00000152990, ENSG00000165406, ENSG00000165272, ENSG00000023839, ENSG00000085365, ENSG00000153029, ENSG00000138246, ENSG00000157800, ENSG00000157570, ENSG00000131507, ENSG00000280670, ENSG00000137672, ENSG00000073849, ENSG00000175354, ENSG00000151779, ENSG00000134352, ENSG00000137868, ENSG0000…
GOTERM_BP_DIRECT	GO:0050728~negative regulation of inflammatory response	4	1.72414	GO:0050728	0.0658303	0.994498	PTPN2, ABR, PPARD, NDFIP1	1	66.5325	198	79	16792	4.29408	ENSG00000175354, ENSG00000159842, ENSG00000112033, ENSG00000131507
GOTERM_BP_DIRECT	GO:0045087~innate immune response	10	4.31034	GO:0045087	0.0672114	0.993149	TEC, CAMP, RNF135, DEFB124, HERC5, CD1D, MR1, DEFB131A, TNK2, ATG5	1	67.3191	198	430	16792	1.97228	ENSG00000135605, ENSG00000164047, ENSG00000181481, ENSG00000180383, ENSG00000138646, ENSG00000158473, ENSG00000153029, ENSG00000186146, ENSG00000061938, ENSG00000057663
INTERPRO	IPR004177:DDHD	2	0.862069		0.0672296	0.966966	DDHD1, PITPNM2	1	63.1887	215	6	18559	28.7736	ENSG00000100523, ENSG00000090975
UP_KEYWORDS	ANK repeat	7	3.01724		0.0681007	0.714763	MPHOSPH8, ASAP3, ANKDD1B, BCORL1, KANK4, TRANK1, TRPC6	1	59.9756	224	264	20581	2.4362	ENSG00000196199, ENSG00000088280, ENSG00000189045, ENSG00000085185, ENSG00000132854, ENSG00000168016, ENSG00000137672
GOTERM_BP_DIRECT	GO:0003416~endochondral bone growth	2	0.862069	GO:0003416	0.068368	0.991553	FGFR3, MSX2	1	67.9644	198	6	16792	28.2694	ENSG00000068078, ENSG00000120149
GOTERM_BP_DIRECT	GO:0050688~regulation of defense response to virus	2	0.862069	GO:0050688	0.068368	0.991553	HERC5, TSPAN32	1	67.9644	198	6	16792	28.2694	ENSG00000138646, ENSG00000064201
INTERPRO	IPR000483:Cysteine-rich flanking region, C-terminal	4	1.72414		0.0710925	0.962561	LRRC38, ADGRA3, GP5, RTN4RL1	1	65.3183	215	83	18559	4.16004	ENSG00000162494, ENSG00000152990, ENSG00000178732, ENSG00000185924
SMART	SM00369:LRR_TYP	6	2.58621		0.0727986	0.937428	LRRC38, ERBIN, ADGRA3, GP5, PRELP, RTN4RL1	0.999755	57.4279	127	178	10057	2.66929	ENSG00000162494, ENSG00000112851, ENSG00000152990, ENSG00000178732, ENSG00000188783, ENSG00000185924
SMART	SM01127:SM01127	2	0.862069		0.0728736	0.875169	DDHD1, PITPNM2	0.999757	57.4668	127	6	10057	26.3963	ENSG00000100523, ENSG00000090975
GOTERM_BP_DIRECT	GO:0042517~positive regulation of tyrosine phosphorylation of Stat3 protein	3	1.2931	GO:0042517	0.0731141	0.992044	IL6ST, FGFR3, IL6R	1	70.4893	198	38	16792	6.69537	ENSG00000134352, ENSG00000068078, ENSG00000160712
UP_KEYWORDS	Ubl conjugation	26	11.2069		0.0749434	0.725594	HLA-DRB1, ZNF385A, TFAP2C, RAD51, AC073611.1, CBLB, RNF125, PLEKHA2, NDFIP1, ATG5, WDR33, KLF10, EHD3, SAMHD1, CABIN1, HERC5, ELMSAN1, FGFR3, MAP4, BCORL1, RGS3, PRPH, SCN8A, ARID5B, AICDA, TNK2	1	63.6277	224	1705	20581	1.40109	ENSG00000196126, ENSG00000161642, ENSG00000087510, ENSG00000051180, ENSG00000170374, ENSG00000114423, ENSG00000101695, ENSG00000169499, ENSG00000131507, ENSG00000057663, ENSG00000136709, ENSG00000155090, ENSG00000013016, ENSG00000101347, ENSG00000099991, ENSG00000138646, ENSG00000156030, ENSG00000068078, ENSG00000047849, ENSG00000085185, ENSG00000138835, ENSG00000135406, ENSG00000196876, ENSG0000…
GOTERM_CC_DIRECT	GO:0005886~plasma membrane	57	24.569	GO:0005886	0.0752726	0.945444	PDPN, LRRC38, EPB41L5, NRCAM, PTP4A3, CBLB, AQP3, ABCC2, DGKD, MR1, BFSP2, TRPC6, BMF, IL6ST, PTPN2, STRA6, SLC4A8, CDC42EP4, HCN2, MPHOSPH8, FLVCR2, PECAM1, GP5, ARFGAP2, ABR, FOLR1, CLEC2D, LDLRAD3, ADGRD1, TNK2, GPR153, ERBIN, SLC9A3, OR10AD1, ASIC1, GRK5, MBP, MUC21, COL23A1, SAMHD1, BCORL1, ATP2B4, SCN8A, HLA-DRB1, RHOC, IL6R, KCNK13, ITGAX, PLEKHA2, IL22RA1, FGFR3, FNDC5, MAP4, RGS3, CD1D, …	1	63.1504	208	4121	18224	1.21186	ENSG00000162493, ENSG00000162494, ENSG00000115109, ENSG00000091129, ENSG00000184489, ENSG00000114423, ENSG00000165272, ENSG00000023839, ENSG00000077044, ENSG00000153029, ENSG00000170819, ENSG00000137672, ENSG00000104081, ENSG00000134352, ENSG00000175354, ENSG00000137868, ENSG00000050438, ENSG00000179604, ENSG00000099822, ENSG00000196199, ENSG00000119686, ENSG00000261371, ENSG00000178732, ENSG0000…
INTERPRO	IPR002110:Ankyrin repeat	7	3.01724		0.0754354	0.959346	MPHOSPH8, ASAP3, ANKDD1B, BCORL1, KANK4, TRANK1, TRPC6	1	67.5753	215	255	18559	2.36959	ENSG00000196199, ENSG00000088280, ENSG00000189045, ENSG00000085185, ENSG00000132854, ENSG00000168016, ENSG00000137672
GOTERM_CC_DIRECT	GO:0005925~focal adhesion	9	3.87931	GO:0005925	0.0782416	0.925389	ACTN4, EHD3, EPB41L5, ASAP3, TNS3, AFAP1, SRCIN1, FGFR3, GRK5	1	64.6316	208	391	18224	2.01672	ENSG00000130402, ENSG00000013016, ENSG00000115109, ENSG00000088280, ENSG00000136205, ENSG00000196526, ENSG00000277363, ENSG00000068078, ENSG00000198873
GOTERM_MF_DIRECT	GO:0005543~phospholipid binding	4	1.72414	GO:0005543	0.0784766	0.992165	TEC, GRK5, NSMAF, NBEAL2	1	67.3912	197	86	16881	3.9856	ENSG00000135605, ENSG00000198873, ENSG00000035681, ENSG00000160796
GOTERM_MF_DIRECT	GO:0008517~folic acid transporter activity	2	0.862069	GO:0008517	0.0785115	0.984366	PDPN, FOLR1	1	67.4081	197	7	16881	24.483	ENSG00000162493, ENSG00000110195
GOTERM_MF_DIRECT	GO:0005138~interleukin-6 receptor binding	2	0.862069	GO:0005138	0.0785115	0.984366	IL6ST, IL6R	1	67.4081	197	7	16881	24.483	ENSG00000134352, ENSG00000160712
GOTERM_BP_DIRECT	GO:0007267~cell-cell signaling	7	3.01724	GO:0007267	0.0787576	0.992901	KLF10, TFAP2C, FGFR3, HCN2, TSPAN32, PYY, PCDH1	1	73.2487	198	254	16792	2.33723	ENSG00000155090, ENSG00000087510, ENSG00000068078, ENSG00000099822, ENSG00000064201, ENSG00000131096, ENSG00000156453
UP_TISSUE	Teratocarcinoma	11	4.74138		0.0788058	0.769443	TENT5A, DGLUCY, CDK5RAP2, MSTO1, CHST14, TXNDC15, TRAPPC9, LDLRAD3, ARFGAP2, UTF1, TRPC6	0.999992	62.1718	208	546	18912	1.83178	ENSG00000112773, ENSG00000133943, ENSG00000136861, ENSG00000125459, ENSG00000169105, ENSG00000113621, ENSG00000167632, ENSG00000179241, ENSG00000149182, ENSG00000171794, ENSG00000137672
GOTERM_BP_DIRECT	GO:0071467~cellular response to pH	2	0.862069	GO:0071467	0.0793016	0.991211	HYAL1, ASIC1	1	73.5015	198	7	16792	24.2309	ENSG00000114378, ENSG00000110881
GOTERM_BP_DIRECT	GO:0008366~axon ensheathment	2	0.862069	GO:0008366	0.0793016	0.991211	PPARD, MBP	1	73.5015	198	7	16792	24.2309	ENSG00000112033, ENSG00000197971
GOTERM_BP_DIRECT	GO:0018279~protein N-linked glycosylation via asparagine	3	1.2931	GO:0018279	0.0799147	0.989382	ST6GAL1, ST3GAL4, ST6GALNAC3	1	73.7837	198	40	16792	6.36061	ENSG00000073849, ENSG00000110080, ENSG00000184005
INTERPRO	IPR013098:Immunoglobulin I-set	5	2.15517		0.0805475	0.957798	NRCAM, ADGRA3, FGFR3, PRTG, MYOM3	1	70.0568	215	141	18559	3.06103	ENSG00000091129, ENSG00000152990, ENSG00000068078, ENSG00000166450, ENSG00000142661
BIOCARTA	h_il5Pathway:IL 5 Signaling Pathway	2	0.862069		0.0831109	0.968906	HLA-DRB1, IL4	0.968906	54.7899	15	10	1625	21.6667	ENSG00000196126, ENSG00000113520
SMART	SM00082:LRRCT	4	1.72414		0.0858478	0.861194	LRRC38, ADGRA3, GP5, RTN4RL1	0.999948	63.7275	127	83	10057	3.81634	ENSG00000162494, ENSG00000152990, ENSG00000178732, ENSG00000185924
INTERPRO	IPR020683:Ankyrin repeat-containing domain	7	3.01724		0.0859833	0.957007	MPHOSPH8, ASAP3, ANKDD1B, BCORL1, KANK4, TRANK1, TRPC6	1	72.5008	215	265	18559	2.28018	ENSG00000196199, ENSG00000088280, ENSG00000189045, ENSG00000085185, ENSG00000132854, ENSG00000168016, ENSG00000137672
GOTERM_CC_DIRECT	GO:0016021~integral component of membrane	69	29.7414	GO:0016021	0.0861191	0.918755	CLEC2L, PDPN, DEGS2, LRRC38, NRCAM, GPAT4, ADGRA3, MARCH8, AQP3, SCAMP1, MR1, DNAJC13, SLC37A3, TSPAN18, NDFIP1, CCDC163, TRPC6, ST6GAL1, NBAS, IL6ST, PTPN2, STRA6, PEMT, PARP16, FLVCR2, PECAM1, MGAT3, ST3GAL4, TMEM51, FOLR1, CLEC2D, LDLRAD3, RNF24, ADGRD1, GPR153, PTPN5, NNT, SLC9A3, PRTG, OR10AD1, TXNDC15, ASIC1, TSPAN32, MUC21, COL23A1, FYCO1, RNF19B, GRAMD1C, ATP2B4, SULT1A1, SCN8A, PAAF1, PI…	1	68.2997	208	5163	18224	1.17092	ENSG00000236279, ENSG00000162493, ENSG00000168350, ENSG00000162494, ENSG00000091129, ENSG00000158669, ENSG00000152990, ENSG00000165406, ENSG00000165272, ENSG00000085365, ENSG00000153029, ENSG00000138246, ENSG00000157800, ENSG00000157570, ENSG00000131507, ENSG00000280670, ENSG00000137672, ENSG00000073849, ENSG00000151779, ENSG00000134352, ENSG00000175354, ENSG00000137868, ENSG00000133027, ENSG0000…
UP_KEYWORDS	WD repeat	7	3.01724		0.0862316	0.754239	NBAS, WDR20, DCAF12, NSMAF, PAAF1, NBEAL2, WDR33	1	68.9869	224	281	20581	2.28881	ENSG00000151779, ENSG00000140153, ENSG00000198876, ENSG00000035681, ENSG00000175575, ENSG00000160796, ENSG00000136709
KEGG_PATHWAY	hsa04672:Intestinal immune network for IgA production	3	1.2931		0.0864198	0.980683	HLA-DRB1, IL4, AICDA	0.999993	65.146	73	47	6879	6.01486	ENSG00000196126, ENSG00000113520, ENSG00000111732
INTERPRO	IPR013785:Aldolase-type TIM barrel	3	1.2931		0.087868	0.95043	GMPR, NAGA, HYAL1	1	73.3039	215	43	18559	6.02239	ENSG00000137198, ENSG00000198951, ENSG00000114378
INTERPRO	IPR023362:PH-BEACH domain	2	0.862069		0.0886242	0.941691	NSMAF, NBEAL2	1	73.6199	215	8	18559	21.5802	ENSG00000035681, ENSG00000160796
GOTERM_BP_DIRECT	GO:0015884~folic acid transport	2	0.862069	GO:0015884	0.0901076	0.992693	PDPN, FOLR1	1	78.0818	198	8	16792	21.202	ENSG00000162493, ENSG00000110195
GOTERM_BP_DIRECT	GO:0032966~negative regulation of collagen biosynthetic process	2	0.862069	GO:0032966	0.0901076	0.992693	PPARD, IL6R	1	78.0818	198	8	16792	21.202	ENSG00000112033, ENSG00000160712
SMART	SM00248:ANK	7	3.01724		0.0925854	0.831563	MPHOSPH8, ASAP3, ANKDD1B, BCORL1, KANK4, TRANK1, TRPC6	0.999977	66.6359	127	249	10057	2.2262	ENSG00000196199, ENSG00000088280, ENSG00000189045, ENSG00000085185, ENSG00000132854, ENSG00000168016, ENSG00000137672
UP_TISSUE	Liver	32	13.7931		0.0929164	0.787645	FEZ2, NRCAM, ZNF385A, ADGRA3, TFAP2C, NAXD, CBLB, TXNDC15, TCF25, ST6GAL1, NBAS, IL6ST, TEC, NAGA, PRELP, SULT1A1, PEMT, HLA-DRB1, MPHOSPH8, PECAM1, MSTO1, ITGAX, FAM102B, SSUH2, CRHBP, IL22RA1, ASAP3, MAP4, FNDC5, DDHD1, RGS3, PCDH1	0.999999	68.4919	208	2222	18912	1.30942	ENSG00000171055, ENSG00000091129, ENSG00000161642, ENSG00000152990, ENSG00000087510, ENSG00000213995, ENSG00000114423, ENSG00000113621, ENSG00000141002, ENSG00000073849, ENSG00000151779, ENSG00000134352, ENSG00000135605, ENSG00000198951, ENSG00000188783, ENSG00000196502, ENSG00000133027, ENSG00000196126, ENSG00000196199, ENSG00000261371, ENSG00000125459, ENSG00000140678, ENSG00000162636, ENSG0000…
GOTERM_BP_DIRECT	GO:0034644~cellular response to UV	3	1.2931	GO:0034644	0.0940667	0.992718	INO80, USP28, TAF1	1	79.5655	198	44	16792	5.78237	ENSG00000128908, ENSG00000048028, ENSG00000147133
GOTERM_MF_DIRECT	GO:0016874~ligase activity	7	3.01724	GO:0016874	0.0942321	0.987775	RNF135, HERC5, RNF19B, MARCH8, RNF125, CBLB, ACSF2	1	74.2579	197	270	16881	2.2216	ENSG00000181481, ENSG00000138646, ENSG00000116514, ENSG00000165406, ENSG00000101695, ENSG00000114423, ENSG00000167107
INTERPRO	IPR001849:Pleckstrin homology domain	7	3.01724		0.0947211	0.943204	ABR, TEC, ASAP3, AFAP1, COL4A3BP, DGKD, PLEKHA2	1	76.0439	215	271	18559	2.22969	ENSG00000159842, ENSG00000135605, ENSG00000088280, ENSG00000196526, ENSG00000113163, ENSG00000077044, ENSG00000169499
INTERPRO	IPR011162:MHC classes I/II-like antigen recognition protein	3	1.2931		0.0949294	0.933809	HLA-DRB1, CD1D, MR1	1	76.1229	215	45	18559	5.75473	ENSG00000196126, ENSG00000158473, ENSG00000153029
GOTERM_BP_DIRECT	GO:0008285~negative regulation of cell proliferation	9	3.87931	GO:0008285	0.0952323	0.991593	PTPN2, KLF10, RBM5, MSX2, KLF13, KLF11, PTH2, TSPAN32, PEMT	1	79.9841	198	396	16792	1.92746	ENSG00000175354, ENSG00000155090, ENSG00000003756, ENSG00000120149, ENSG00000169926, ENSG00000172059, ENSG00000142538, ENSG00000064201, ENSG00000133027
INTERPRO	IPR000409:BEACH domain	2	0.862069		0.0991376	0.932288	NSMAF, NBEAL2	1	77.6685	215	9	18559	19.1824	ENSG00000035681, ENSG00000160796

## Sheet: Supp. table 3
Up target genes
Gene_Symbol	biotype	ENSG	ENST	peak	summit_coordinate	Strand	distanceToTSS	regulatory_potential	expression_log2FC(OE_vs_CTL)	expression_padj(OE_vs_CTL)	hPGCLC_d2_E8_vs_PreME.log2FC	hPGCLC_d2_E8_vs_PreME.padj
TNC	protein_coding	ENSG00000041982.16	ENST00000535648.5	SOX17_hPGCLC_pooled_peak_7236	chr9:115118305-115118306	-	-48	0.605367	1.12697	0.0423273	5.15337	8.04833e-23
HDAC9	protein_coding	ENSG00000048052.21	ENST00000405010.7	SOX17_hPGCLC_pooled_peak_6186	chr7:18495665-18495666	+	-81	0.604569	1.52382	0.0270529	3.50389	1.19273e-42
IGF1	protein_coding	ENSG00000017427.16	ENST00000424202.6	SOX17_hPGCLC_pooled_peak_1626	chr12:102478739-102478740	-	-88	0.604399	4.44789	7.25836e-12	6.9346	2.90617e-14
SOX5	protein_coding	ENSG00000134532.17	ENST00000541536.5	SOX17_hPGCLC_pooled_peak_1424	chr12:23896131-23896132	-	-104	0.604013	2.57938	0.00149126	2.76523	6.76743e-12
ERMN	protein_coding	ENSG00000136541.14	ENST00000410096.5	SOX17_hPGCLC_pooled_peak_3501	chr2:157326052-157326053	-	-118	0.603675	3.24746	0.0177019	4.08203	1.98584e-05
SOCS4	protein_coding	ENSG00000180008.9	ENST00000339298.2	SOX17_hPGCLC_pooled_peak_2070	chr14:55027462-55027463	+	-165	0.602541	1.50637	5.54656e-06	3.21677	1.1516e-82
PRDM1	protein_coding	ENSG00000057657.17	ENST00000369091.6	SOX17_hPGCLC_pooled_peak_5905	chr6:106086113-106086114	+	-207	0.601529	3.30788	0.00304336	6.33218	3.34647e-25
MME	protein_coding	ENSG00000196549.10	ENST00000460393.5	SOX17_hPGCLC_pooled_peak_4520	chr3:155079420-155079421	+	-227	0.601048	1.24342	0.0022895	3.28594	9.4347e-31
FOXA1	protein_coding	ENSG00000129514.6	ENST00000250448.3	SOX17_hPGCLC_pooled_peak_2031	chr14:37595456-37595457	-	-343	0.598266	2.56282	0.0410238	4.31005	0.000663932
LINC01198	lincRNA	ENSG00000231817.8	ENST00000650465.1	SOX17_hPGCLC_pooled_peak_1794	chr13:46467372-46467373	-	464	0.595377	3.61261	0.000278182	9.1238	2.18396e-07
TAGLN3	protein_coding	ENSG00000144834.14	ENST00000486460.1	SOX17_hPGCLC_pooled_peak_4392	chr3:112001067-112001068	+	544	0.593475	2.46094	4.41353e-07	2.27074	0.00391862
TRIM2	protein_coding	ENSG00000109654.15	ENST00000632856.1	SOX17_hPGCLC_pooled_peak_5018	chr4:153223815-153223816	+	870	0.585786	1.87405	4.76297e-06	3.49775	3.46077e-52
MSC	protein_coding	ENSG00000178860.8	ENST00000325509.4	SOX17_hPGCLC_pooled_peak_6758	chr8:71845346-71845347	-	-878	0.585599	4.19865	9.50222e-16	6.32969	0.000660319
SLC5A7	protein_coding	ENSG00000115665.8	ENST00000264047.2	SOX17_hPGCLC_pooled_peak_3384	chr2:107987453-107987454	+	914	0.584756	4.20615	0.000176108	9.49498	2.48703e-08
LAMA4	protein_coding	ENSG00000112769.19	ENST00000424408.6	SOX17_hPGCLC_pooled_peak_5924	chr6:112253397-112253398	-	1141	0.579471	3.15798	1.27439e-14	10.0036	6.0961e-21
GLIPR2	protein_coding	ENSG00000122694.16	ENST00000396613.7	SOX17_hPGCLC_pooled_peak_7086	chr9:36135256-36135257	+	-1280	0.576258	2.47621	2.26411e-13	3.97975	1.33924e-37
PDPN	protein_coding	ENSG00000162493.16	ENST00000294489.10	SOX17_hPGCLC_pooled_peak_29	chr1:13581501-13581502	+	-1964	0.560705	1.938	3.05632e-08	6.73461	9.80451e-287
LBH	protein_coding	ENSG00000213626.13	ENST00000407930.2	SOX17_hPGCLC_pooled_peak_3166	chr2:30234215-30234216	+	2035	0.559115	1.88604	1.38082e-05	4.77174	7.85549e-64
SLC25A35	protein_coding	ENSG00000125434.11	ENST00000580340.5	SOX17_hPGCLC_pooled_peak_2592	chr17:8292686-8292687	-	2152	0.556505	1.05634	0.0360079	2.75311	2.49621e-06
FIGNL2	protein_coding	ENSG00000261308.2	ENST00000564840.2	SOX17_hPGCLC_pooled_peak_1511	chr12:51829216-51829217	-	2701	0.544417	1.40667	0.000331477	5.27044	3.99925e-05
IRX1	protein_coding	ENSG00000170549.4	ENST00000302006.4	SOX17_hPGCLC_pooled_peak_5132	chr5:3598562-3598563	+	2730	0.543786	3.13237	1.03695e-07	7.95192	1.5186e-05
TFAP2A	protein_coding	ENSG00000137203.12	ENST00000379608.8	SOX17_hPGCLC_pooled_peak_5662	chr6:10409574-10409575	-	2815	0.54194	2.4752	0.00156707	8.13239	2.5352e-27
PSORS1C2	protein_coding	ENSG00000204538.4	ENST00000259845.5	SOX17_hPGCLC_pooled_peak_5740	chr6:31142416-31142417	-	-3350	0.530466	2.93504	0.017428	2.70891	0.0268086
SLC4A8	protein_coding	ENSG00000050438.17	ENST00000514353.7	SOX17_hPGCLC_pooled_peak_1509	chr12:51428631-51428632	+	3514	0.526997	2.66019	4.12983e-08	5.5175	2.68189e-111
FAM122C	protein_coding	ENSG00000156500.15	ENST00000645433.1	SOX17_hPGCLC_pooled_peak_7550	chrX:134803318-134803319	+	-3811	0.520774	2.47652	3.60176e-06	4.70995	3.38052e-54
NACAD	protein_coding	ENSG00000136274.9	ENST00000490531.3	SOX17_hPGCLC_pooled_peak_6296	chr7:45092898-45092899	-	-3929	0.518321	1.29037	1.27154e-05	3.24433	1.28436e-11
IFI16	protein_coding	ENSG00000163565.18	ENST00000340979.10	SOX17_hPGCLC_pooled_peak_355	chr1:159005817-159005818	+	-4075	0.515303	1.41658	0.0240169	7.4924	4.54007e-23
DDIT4	protein_coding	ENSG00000168209.5	ENST00000307365.4	SOX17_hPGCLC_pooled_peak_804	chr10:72278545-72278546	+	4621	0.504171	1.5684	4.12983e-08	4.03555	5.12321e-05
CRYM	protein_coding	ENSG00000103316.11	ENST00000543948.5	SOX17_hPGCLC_pooled_peak_2428	chr16:21273982-21273983	-	4978	0.497022	2.38195	9.08398e-07	5.9657	1.08132e-16
MUC4	protein_coding	ENSG00000145113.22	ENST00000346145.8	SOX17_hPGCLC_pooled_peak_4657	chr3:195806588-195806589	-	5269	0.491271	2.34839	0.00137515	3.76347	0.00390782
FRY	protein_coding	ENSG00000073910.21	ENST00000380250.7	SOX17_hPGCLC_pooled_peak_1745	chr13:32025970-32025971	+	-5330	0.490073	3.93924	7.50902e-18	3.46519	3.68842e-20
SOX21	protein_coding	ENSG00000125285.5	ENST00000376945.3	SOX17_hPGCLC_pooled_peak_1927	chr13:94706914-94706915	-	5485	0.487044	3.83434	2.14475e-06	6.42667	0.000420969
CPEB1	protein_coding	ENSG00000214575.9	ENST00000617522.4	SOX17_hPGCLC_pooled_peak_2329	chr15:82641736-82641737	-	5623	0.484363	3.16536	1.29783e-07	3.91196	9.7193e-07
PABPC5	protein_coding	ENSG00000174740.8	ENST00000312600.4	SOX17_hPGCLC_pooled_peak_7464	chrX:91440821-91440822	+	5982	0.477458	2.43755	0.00549442	3.15802	0.00426361
FMN2	protein_coding	ENSG00000155816.20	ENST00000319653.14	SOX17_hPGCLC_pooled_peak_605	chr1:240085787-240085788	+	-6096	0.475285	2.31936	0.000182645	4.09157	8.09853e-06
CBFA2T2	protein_coding	ENSG00000078699.21	ENST00000492345.5	SOX17_hPGCLC_pooled_peak_3868	chr20:33568572-33568573	+	6192	0.473464	1.64852	6.85704e-10	3.15308	4.62523e-72
COLEC12	protein_coding	ENSG00000158270.12	ENST00000400256.5	SOX17_hPGCLC_pooled_peak_2788	chr18:494475-494476	-	6226	0.47282	1.27984	0.000182645	4.22246	2.95442e-19
PLCXD3	protein_coding	ENSG00000182836.10	ENST00000377801.8	SOX17_hPGCLC_pooled_peak_5212	chr5:41504045-41504046	-	6556	0.46662	3.01357	0.00249933	3.5748	0.0121509
SH3BP5	protein_coding	ENSG00000131370.16	ENST00000383791.8	SOX17_hPGCLC_pooled_peak_4127	chr3:15325461-15325462	-	7125	0.45612	2.07805	2.29569e-06	2.78098	0.0446038
HLA-DQB1	protein_coding	ENSG00000179344.16	ENST00000399084.5	SOX17_hPGCLC_pooled_peak_5745	chr6:32675897-32675898	-	-7514	0.449077	4.25064	6.06829e-06	5.83544	0.000190423
CAPN13	protein_coding	ENSG00000162949.16	ENST00000295055.12	SOX17_hPGCLC_pooled_peak_3169	chr2:30798620-30798621	-	8826	0.426118	1.91119	2.61975e-06	7.21562	2.98412e-40
TRIL	protein_coding	ENSG00000255690.2	ENST00000539664.2	SOX17_hPGCLC_pooled_peak_6239	chr7:28967173-28967174	-	-8881	0.425181	2.10633	0.000251128	4.05938	7.05516e-08
APELA	protein_coding	ENSG00000248329.6	ENST00000507152.6	SOX17_hPGCLC_pooled_peak_5047	chr4:164867381-164867382	+	-9797	0.409884	2.18195	1.2404e-05	2.45067	3.91231e-06
PVR	protein_coding	ENSG00000073008.15	ENST00000344956.8	SOX17_hPGCLC_pooled_peak_3056	chr19:44633098-44633099	+	-10700	0.395344	1.26326	2.2632e-08	2.30541	7.0169e-43
GMPR	protein_coding	ENSG00000137198.9	ENST00000259727.4	SOX17_hPGCLC_pooled_peak_5697	chr6:16250181-16250182	+	11601	0.381349	2.89441	3.80939e-11	7.28618	1.58903e-40
SYNJ1	protein_coding	ENSG00000159082.17	ENST00000433931.6	SOX17_hPGCLC_pooled_peak_3990	chr21:32740086-32740087	-	-12038	0.374741	1.58143	7.63702e-05	2.96653	1.62458e-20
SPSB2	protein_coding	ENSG00000111671.9	ENST00000519357.1	SOX17_hPGCLC_pooled_peak_1365	chr12:6885859-6885860	-	-12523	0.367541	1.64816	2.46587e-06	2.30265	7.87429e-09
TUBA1A	protein_coding	ENSG00000167552.14	ENST00000301071.12	SOX17_hPGCLC_pooled_peak_1497	chr12:49202050-49202051	-	-12970	0.361028	2.19536	6.68326e-09	2.76463	7.88428e-16
BAMBI	protein_coding	ENSG00000095739.11	ENST00000375533.6	SOX17_hPGCLC_pooled_peak_698	chr10:28690497-28690498	+	12976	0.360941	1.16553	0.00601943	3.3708	2.74364e-36
SGK1	protein_coding	ENSG00000118515.11	ENST00000475719.6	SOX17_hPGCLC_pooled_peak_5988	chr6:134161301-134161302	-	13563	0.352565	1.7342	0.0331175	6.17942	2.70042e-71
CACNA2D2	protein_coding	ENSG00000007402.11	ENST00000360963.7	SOX17_hPGCLC_pooled_peak_4218	chr3:50520526-50520527	-	-16282	0.316232	1.55855	0.000145731	7.07733	0
HEY1	protein_coding	ENSG00000164683.17	ENST00000337919.9	SOX17_hPGCLC_pooled_peak_6768	chr8:79784149-79784150	-	-16292	0.316105	1.94218	0.001731	2.88999	0.000122557
TMEM51	protein_coding	ENSG00000171729.14	ENST00000428417.5	SOX17_hPGCLC_pooled_peak_31	chr1:15135285-15135286	+	-17247	0.304258	1.95427	2.27656e-06	3.00128	1.64196e-15
GSTA4	protein_coding	ENSG00000170899.11	ENST00000370960.5	SOX17_hPGCLC_pooled_peak_5805	chr6:52976892-52976893	-	17511	0.301062	1.92664	1.6381e-07	3.29341	9.27888e-26
LACTB	protein_coding	ENSG00000103642.12	ENST00000413507.3	SOX17_hPGCLC_pooled_peak_2275	chr15:63104204-63104205	+	-17629	0.299644	1.10922	0.00345537	2.07653	8.63974e-10
DOCK11	protein_coding	ENSG00000147251.15	ENST00000276202.8	SOX17_hPGCLC_pooled_peak_7513	chrX:118515732-118515733	+	19823	0.274468	1.22841	0.0239635	3.27134	8.42539e-61
GABRA3	protein_coding	ENSG00000011677.13	ENST00000370314.9	SOX17_hPGCLC_pooled_peak_7579	chrX:152472082-152472083	-	-20767	0.264297	2.66974	2.7777e-07	4.34843	3.97268e-35
ANGPTL4	protein_coding	ENSG00000167772.12	ENST00000393962.6	SOX17_hPGCLC_pooled_peak_3011	chr19:8385437-8385438	+	21268	0.259054	4.51494	4.2172e-09	5.38369	2.39434e-16
ATP8A1	protein_coding	ENSG00000124406.16	ENST00000264449.14	SOX17_hPGCLC_pooled_peak_4760	chr4:42634160-42634161	-	22933	0.242363	1.51596	0.00101178	4.30054	9.47444e-65
ACSF2	protein_coding	ENSG00000167107.12	ENST00000300441.8	SOX17_hPGCLC_pooled_peak_2697	chr17:50403177-50403178	+	-22981	0.241898	1.16458	0.0163979	4.80084	3.24392e-12
LRRC38	protein_coding	ENSG00000162494.6	ENST00000376085.4	SOX17_hPGCLC_pooled_peak_26	chr1:13537019-13537020	-	-23016	0.241559	4.07351	0.000186116	9.518	7.46831e-09
ARHGAP42	protein_coding	ENSG00000165895.19	ENST00000298815.13	SOX17_hPGCLC_pooled_peak_1223	chr11:100663775-100663776	+	-23513	0.236805	1.01556	0.00171527	2.2829	9.2186e-33
ADAM8	protein_coding	ENSG00000151651.16	ENST00000445355.8	SOX17_hPGCLC_pooled_peak_989	chr10:133300938-133300939	-	-24070	0.231587	2.12609	0.00015287	3.58188	0.0155363
CXCL14	protein_coding	ENSG00000145824.12	ENST00000337225.5	SOX17_hPGCLC_pooled_peak_5492	chr5:135603445-135603446	-	-24166	0.230699	2.85681	0.00657865	4.53753	7.50212e-19
ID4	protein_coding	ENSG00000172201.12	ENST00000378700.8	SOX17_hPGCLC_pooled_peak_5707	chr6:19811487-19811488	+	-25883	0.215387	1.21429	0.0117989	5.06455	8.55102e-56
COL23A1	protein_coding	ENSG00000050767.17	ENST00000390654.8	SOX17_hPGCLC_pooled_peak_5622	chr5:178564509-178564510	-	25884	0.215378	2.58638	1.84716e-10	6.09249	5.06753e-16
ZNF516	protein_coding	ENSG00000101493.11	ENST00000443185.7	SOX17_hPGCLC_pooled_peak_2987	chr18:76521792-76521793	-	-26550	0.209716	1.23571	0.00329961	2.86822	1.53222e-17
RAB3B	protein_coding	ENSG00000169213.7	ENST00000371655.4	SOX17_hPGCLC_pooled_peak_140	chr1:51963969-51963970	-	26731	0.208203	1.67723	1.85912e-07	3.18737	1.57334e-57
ENO2	protein_coding	ENSG00000111674.9	ENST00000541477.5	SOX17_hPGCLC_pooled_peak_1365	chr12:6885859-6885860	+	-28468	0.194228	1.11929	0.000161084	2.94759	4.50803e-50
TMEM64	protein_coding	ENSG00000180694.14	ENST00000418210.2	SOX17_hPGCLC_pooled_peak_6801	chr8:90616238-90616239	-	29667	0.185133	1.43571	1.02731e-06	2.96137	7.48738e-30
CA8	protein_coding	ENSG00000178538.10	ENST00000317995.5	SOX17_hPGCLC_pooled_peak_6713	chr8:60313602-60313603	-	-32202	0.167281	1.42829	0.0349589	3.21461	1.6893e-05
TTLL7	protein_coding	ENSG00000137941.17	ENST00000610996.1	SOX17_hPGCLC_pooled_peak_226	chr1:84032034-84032035	-	-32884	0.162779	1.32358	0.0174651	2.36262	2.20713e-08
KAT2B	protein_coding	ENSG00000114166.8	ENST00000263754.5	SOX17_hPGCLC_pooled_peak_4144	chr3:20073935-20073936	+	33489	0.158887	2.47788	8.41353e-05	3.32596	1.91158e-26
RAB15	protein_coding	ENSG00000139998.15	ENST00000646754.1	SOX17_hPGCLC_pooled_peak_2100	chr14:65006489-65006490	-	-33554	0.158475	1.34708	0.000409901	4.23727	2.80599e-157
NRXN1	protein_coding	ENSG00000179915.23	ENST00000630656.1	SOX17_hPGCLC_pooled_peak_3233	chr2:49937229-49937230	-	36710	0.13968	1.87494	0.0161866	2.00203	4.05276e-05
CASP10	protein_coding	ENSG00000003400.14	ENST00000448480.1	SOX17_hPGCLC_pooled_peak_3633	chr2:201220387-201220388	+	37192	0.137013	1.18827	0.0394049	4.48229	8.17864e-49
CAMK2N1	protein_coding	ENSG00000162545.6	ENST00000375078.4	SOX17_hPGCLC_pooled_peak_47	chr1:20448947-20448948	-	37263	0.136624	1.9272	4.97973e-05	3.5591	8.52565e-10
PLXNA4	protein_coding	ENSG00000221866.9	ENST00000378539.5	SOX17_hPGCLC_pooled_peak_6523	chr7:132688220-132688221	-	-39532	0.12477	2.31354	8.96436e-05	3.25099	0.0208882
PCDH7	protein_coding	ENSG00000169851.15	ENST00000543491.2	SOX17_hPGCLC_pooled_peak_4729	chr4:30761083-30761084	+	40230	0.121335	3.24159	0.000120067	4.52912	1.3052e-39
FAM43A	protein_coding	ENSG00000185112.5	ENST00000329759.5	SOX17_hPGCLC_pooled_peak_4647	chr3:194727932-194727933	+	41388	0.115843	3.04356	0.0038426	6.17963	0.00441275
SLC16A10	protein_coding	ENSG00000112394.17	ENST00000368850.4	SOX17_hPGCLC_pooled_peak_5921	chr6:111132766-111132767	+	-44446	0.102505	1.57201	0.0399667	3.78597	2.69808e-49
CNR1	protein_coding	ENSG00000118432.12	ENST00000369501.2	SOX17_hPGCLC_pooled_peak_5851	chr6:88211573-88211574	-	-45214	0.0994043	2.99282	3.20612e-07	2.80757	8.26839e-08
PEG10	protein_coding	ENSG00000242265.5	ENST00000612941.1	SOX17_hPGCLC_pooled_peak_6420	chr7:94701785-94701786	+	45239	0.0993049	1.02887	0.0247599	4.3228	3.36154e-74
ACADL	protein_coding	ENSG00000115361.8	ENST00000233710.4	SOX17_hPGCLC_pooled_peak_3674	chr2:210177989-210177990	-	47458	0.0908705	3.3377	0.0130867	3.65529	0.000584434
SHROOM4	protein_coding	ENSG00000158352.15	ENST00000460112.3	SOX17_hPGCLC_pooled_peak_7409	chrX:50594958-50594959	-	48725	0.0863799	1.69814	0.000969884	3.36872	5.0879e-37
ACVR1	protein_coding	ENSG00000115170.13	ENST00000434821.5	SOX17_hPGCLC_pooled_peak_3502	chr2:157932229-157932230	-	-56367	0.0636294	1.1703	0.000115949	2.89061	1.12858e-52
TET2	protein_coding	ENSG00000168769.13	ENST00000413648.2	SOX17_hPGCLC_pooled_peak_4893	chr4:105203455-105203456	+	56569	0.0631173	1.58436	0.0142963	3.43477	8.7024e-33
RALB	protein_coding	ENSG00000144118.14	ENST00000631312.2	SOX17_hPGCLC_pooled_peak_3410	chr2:120310404-120310405	+	57546	0.0606983	1.69866	4.45465e-07	2.1507	6.01943e-06
TNFRSF19	protein_coding	ENSG00000127863.15	ENST00000382263.3	SOX17_hPGCLC_pooled_peak_1714	chr13:23638286-23638287	+	58906	0.0574845	1.84691	0.00100297	2.91873	6.48248e-06
TRPC6	protein_coding	ENSG00000137672.13	ENST00000348423.8	SOX17_hPGCLC_pooled_peak_1228	chr11:101524017-101524018	-	59486	0.0561662	2.30583	3.9125e-06	6.76782	7.02102e-05
CXCR4	protein_coding	ENSG00000121966.6	ENST00000241393.3	SOX17_hPGCLC_pooled_peak_3451	chr2:136179214-136179215	-	-61049	0.0527622	1.70412	0.0100861	8.84636	9.27888e-26
NECAB1	protein_coding	ENSG00000123119.12	ENST00000522820.5	SOX17_hPGCLC_pooled_peak_6804	chr8:90878237-90878238	+	-61955	0.0508843	1.48291	0.000109417	2.56403	3.76746e-09
MERTK	protein_coding	ENSG00000153208.16	ENST00000409780.5	SOX17_hPGCLC_pooled_peak_3389	chr2:111963279-111963280	+	64650	0.0456843	1.43031	0.0027536	2.57709	1.48557e-11
TMEM14A	protein_coding	ENSG00000096092.6	ENST00000211314.5	SOX17_hPGCLC_pooled_peak_5800	chr6:52736287-52736288	+	65174	0.0447367	1.13332	0.0350856	2.97947	2.04027e-12
RASSF2	protein_coding	ENSG00000101265.16	ENST00000379376.2	SOX17_hPGCLC_pooled_peak_3793	chr20:4749099-4749100	-	66024	0.0432413	2.21645	0.000161292	3.28165	6.06054e-17
DAPK2	protein_coding	ENSG00000035664.11	ENST00000261891.7	SOX17_hPGCLC_pooled_peak_2277	chr15:63972928-63972929	-	67339	0.0410256	2.28394	0.00385413	2.36098	0.0469138
GSTA1	protein_coding	ENSG00000243955.6	ENST00000334575.6	SOX17_hPGCLC_pooled_peak_5800	chr6:52736287-52736288	-	67529	0.0407149	7.27504	0.00613418	8.63345	2.62789e-07
ADAMTS15	protein_coding	ENSG00000166106.3	ENST00000299164.3	SOX17_hPGCLC_pooled_peak_1323	chr11:130516707-130516708	+	67733	0.0403841	1.7061	0.0141671	2.94349	0.0382533
SPX	protein_coding	ENSG00000134548.11	ENST00000535033.5	SOX17_hPGCLC_pooled_peak_1411	chr12:21595610-21595611	+	68566	0.0390606	4.43535	1.18362e-07	3.04453	0.0118435
MYB	protein_coding	ENSG00000118513.19	ENST00000528774.5	SOX17_hPGCLC_pooled_peak_6000	chr6:135251046-135251047	+	69532	0.0375801	2.41275	0.00112629	4.02174	4.45061e-24
ACKR3	protein_coding	ENSG00000144476.6	ENST00000272928.4	SOX17_hPGCLC_pooled_peak_3767	chr2:236499911-236499912	+	-69914	0.0370103	2.01168	0.0383691	3.97565	2.79553e-08
AC021491.4	lincRNA	ENSG00000275897.1	ENST00000620769.1	SOX17_hPGCLC_pooled_peak_2697	chr17:50403177-50403178	+	-72642	0.0331842	7.05408	0.00136587	4.36784	1.21044e-05
PCSK1N	protein_coding	ENSG00000102109.9	ENST00000218230.6	SOX17_hPGCLC_pooled_peak_7406	chrX:48908837-48908838	-	-73227	0.0324168	1.382	0.0135525	5.52305	0.00029864
GRHL1	protein_coding	ENSG00000134317.18	ENST00000324907.14	SOX17_hPGCLC_pooled_peak_3112	chr2:9877919-9877920	+	-73774	0.0317152	2.59004	1.63342e-08	3.34902	1.90315e-08
RASD1	protein_coding	ENSG00000108551.5	ENST00000225688.4	SOX17_hPGCLC_pooled_peak_2614	chr17:17413577-17413578	-	82818	0.022088	2.54554	1.53602e-06	6.70615	2.25178e-54
NRCAM	protein_coding	ENSG00000091129.20	ENST00000379024.8	SOX17_hPGCLC_pooled_peak_6450	chr7:108371482-108371483	-	84839	0.0203727	2.7058	5.62208e-12	3.79567	1.54756e-34
CCBE1	protein_coding	ENSG00000183287.14	ENST00000439986.9	SOX17_hPGCLC_pooled_peak_2958	chr18:59612395-59612396	-	85028	0.0202193	2.33154	0.00108204	3.10416	0.00845177
CABYR	protein_coding	ENSG00000154040.20	ENST00000399499.5	SOX17_hPGCLC_pooled_peak_2859	chr18:24225268-24225269	+	85784	0.019617	1.4836	0.00073875	2.04679	2.21972e-09
HLA-DQB2	protein_coding	ENSG00000232629.9	ENST00000411527.5	SOX17_hPGCLC_pooled_peak_5745	chr6:32675897-32675898	-	87593	0.0182476	4.56425	0.0064362	5.71445	0.00198666
BICD1	protein_coding	ENSG00000151746.14	ENST00000551848.1	SOX17_hPGCLC_pooled_peak_1456	chr12:32017183-32017184	+	-89652	0.016805	1.11228	0.00521835	2.49919	5.20204e-38
ELF3	protein_coding	ENSG00000163435.16	ENST00000367283.7	SOX17_hPGCLC_pooled_peak_459	chr1:202101918-202101919	+	91331	0.0157134	1.89867	2.78257e-05	3.26868	0.000185934
Down target genes
Gene_Symbol	biotype	ENSG	ENST	peak	summit_coordinate	Strand	distanceToTSS	regulatory_potential	expression_log2FC(OE_vs_CTL)	expression_padj(OE_vs_CTL)	hPGCLC_d2_E8_vs_PreME.log2FC	hPGCLC_d2_E8_vs_PreME.padj
LNCPRESS2	lincRNA	ENSG00000249152.1	ENST00000502518.1	SOX17_hPGCLC_pooled_peak_4864	chr4:92277764-92277765	-	-689	0.590043	-1.73661	0.019544	-3.33554	3.28336e-08
DNMT3B	protein_coding	ENSG00000088305.18	ENST00000201963.3	SOX17_hPGCLC_pooled_peak_3863	chr20:32780980-32780981	+	1128	0.579772	-1.51781	3.37196e-05	-2.52246	1.42214e-47
PSMG4	protein_coding	ENSG00000180822.11	ENST00000380306.8	SOX17_hPGCLC_pooled_peak_5637	chr6:3227086-3227087	+	-4721	0.502158	-1.31066	9.09475e-06	-2.55945	1.05437e-06
EOMES	protein_coding	ENSG00000163508.12	ENST00000461503.2	SOX17_hPGCLC_pooled_peak_4156	chr3:27728729-27728730	-	-6018	0.476771	-2.55956	0.00720169	-6.05467	1.30075e-78
AP000943.2	lincRNA	ENSG00000255666.6	ENST00000544019.5	SOX17_hPGCLC_pooled_peak_1199	chr11:94650176-94650177	+	8269	0.435718	-2.81126	0.000182702	-3.00393	1.7367e-20
PVT1	lincRNA	ENSG00000249859.10	ENST00000523068.1	SOX17_hPGCLC_pooled_peak_6926	chr8:127810432-127810433	+	14399	0.34097	-1.07945	0.0368568	-3.36232	2.9359e-17
LMO3	protein_coding	ENSG00000048540.15	ENST00000616247.4	SOX17_hPGCLC_pooled_peak_1396	chr12:16569062-16569063	-	31798	0.170006	-3.7897	0.0121348	-3.59829	7.9492e-07
ST8SIA3	protein_coding	ENSG00000177511.6	ENST00000324000.4	SOX17_hPGCLC_pooled_peak_2950	chr18:57384657-57384658	+	32100	0.167965	-2.73679	0.00688829	-6.91007	2.948e-11
ERVMER34-1	protein_coding	ENSG00000226887.8	ENST00000443173.6	SOX17_hPGCLC_pooled_peak_4767	chr4:52789096-52789097	-	-37671	0.134413	-1.89031	0.00539587	-2.95521	6.44232e-06
GSC	protein_coding	ENSG00000133937.4	ENST00000238558.4	SOX17_hPGCLC_pooled_peak_2173	chr14:94729359-94729360	-	40871	0.118264	-1.92594	0.0375159	-3.71763	8.82276e-10
USP44	protein_coding	ENSG00000136014.12	ENST00000258499.8	SOX17_hPGCLC_pooled_peak_1617	chr12:95595890-95595891	-	-44414	0.102637	-1.96301	0.000633243	-5.54042	6.83647e-50
PTPRZ1	protein_coding	ENSG00000106278.12	ENST00000651320.1	SOX17_hPGCLC_pooled_peak_6486	chr7:121924480-121924481	+	50999	0.0788696	-1.76344	5.07467e-05	-6.37258	8.42662e-116
FGF8	protein_coding	ENSG00000107831.12	ENST00000344255.7	SOX17_hPGCLC_pooled_peak_907	chr10:101716905-101716906	-	58995	0.0572802	-2.30612	0.000601231	-4.74066	6.86575e-05
RET	protein_coding	ENSG00000165731.19	ENST00000355710.8	SOX17_hPGCLC_pooled_peak_735	chr10:43012696-43012697	+	-64373	0.0461933	-1.20496	0.0189021	-3.72692	2.0867e-11
TRIM22	protein_coding	ENSG00000132274.16	ENST00000379965.8	SOX17_hPGCLC_pooled_peak_996	chr11:5621755-5621756	+	-68035	0.0398992	-2.38493	0.0296324	-3.12491	1.84235e-06
ACHE	protein_coding	ENSG00000087085.15	ENST00000412389.5	SOX17_hPGCLC_pooled_peak_6430	chr7:100825379-100825380	-	69009	0.0383746	-1.4848	0.000576789	-3.59156	0.0305192
MYC	protein_coding	ENSG00000136997.18	ENST00000652288.1	SOX17_hPGCLC_pooled_peak_6926	chr8:127810432-127810433	+	72811	0.0329607	-1.67608	0.0019001	-3.23214	1.80425e-11
SPART	protein_coding	ENSG00000133104.14	ENST00000438666.7	SOX17_hPGCLC_pooled_peak_1764	chr13:36258659-36258660	-	87735	0.0181443	-1.08997	0.0434208	-2.60535	4.51884e-28
GDF3	protein_coding	ENSG00000184344.4	ENST00000329913.4	SOX17_hPGCLC_pooled_peak_1366	chr12:7784863-7784864	-	-89088	0.0171884	-3.13163	0.0203833	-6.52778	4.83771e-07

## Sheet: Supp. table 4
Up target genes
Gene_Symbol	biotype	ENSG	ENST	peak	summit_coordinate	Strand	distanceToTSS	regulatory_potential	expression_log2FC(OE_vs_CTL)	expression_padj(OE_vs_CTL)	hPGCLC_d2_E8_vs_PreME.log2FC	hPGCLC_d2_E8_vs_PreME.padj
FAM110A	protein_coding	ENSG00000125898.13	ENST00000381941.8	BLIMP1_hPGCLC_pooled_peak_4777	chr20:833740-833741	+	25	0.605924	1.50459	0.00150794	2.75278	0.00148619
SNPH	protein_coding	ENSG00000101298.15	ENST00000649598.1	BLIMP1_hPGCLC_pooled_peak_4778	chr20:1266149-1266150	+	-131	0.603361	2.26221	7.15489e-12	2.71112	0.0006731
RIPOR3	protein_coding	ENSG00000042062.12	ENST00000327979.7	BLIMP1_hPGCLC_pooled_peak_4898	chr20:50691217-50691218	-	310	0.599056	2.84295	0.000699462	2.28742	0.00341857
ADGRG1	protein_coding	ENSG00000205336.11	ENST00000562558.5	BLIMP1_hPGCLC_pooled_peak_3201	chr16:57628920-57628921	+	315	0.598936	3.08346	5.47512e-05	4.95125	0.000222414
GFRA1	protein_coding	ENSG00000151892.14	ENST00000369236.5	BLIMP1_hPGCLC_pooled_peak_1274	chr10:116271937-116271938	-	345	0.598218	1.73531	0.0160598	4.69643	0.000516688
GPRIN3	protein_coding	ENSG00000185477.5	ENST00000609438.2	BLIMP1_hPGCLC_pooled_peak_5964	chr4:89308154-89308155	-	-354	0.598003	2.06012	0.000204419	2.00128	0.0252942
CDK18	protein_coding	ENSG00000117266.15	ENST00000360066.6	BLIMP1_hPGCLC_pooled_peak_696	chr1:205504985-205504986	+	386	0.597238	1.33913	1.46083e-07	2.00382	1.20684e-05
MYOCD	protein_coding	ENSG00000141052.17	ENST00000425538.5	BLIMP1_hPGCLC_pooled_peak_3325	chr17:12665574-12665575	+	-415	0.596545	1.46895	0.0489064	2.39848	0.00774586
HTR1B	protein_coding	ENSG00000135312.6	ENST00000369947.4	BLIMP1_hPGCLC_pooled_peak_7199	chr6:77464354-77464355	-	-581	0.592597	2.67622	0.000516174	3.06021	0.00953521
TTLL7	protein_coding	ENSG00000137941.17	ENST00000260505.13	BLIMP1_hPGCLC_pooled_peak_313	chr1:83998500-83998501	-	632	0.59139	1.64775	0.000212795	2.36262	2.20713e-08
PCBP4	protein_coding	ENSG00000090097.21	ENST00000484633.5	BLIMP1_hPGCLC_pooled_peak_5237	chr3:51969097-51969098	-	-687	0.59009	1.64227	5.12879e-06	2.54486	0.000177034
ARHGEF17	protein_coding	ENSG00000110237.4	ENST00000263674.3	BLIMP1_hPGCLC_pooled_peak_1546	chr11:73307356-73307357	+	-933	0.584312	2.1246	3.63528e-11	2.19234	1.17148e-08
KIAA0895	protein_coding	ENSG00000164542.12	ENST00000297063.10	BLIMP1_hPGCLC_pooled_peak_7693	chr7:36386867-36386868	-	3258	0.532421	2.15954	0.00012599	2.23741	0.000422753
DEPP1	protein_coding	ENSG00000165507.8	ENST00000298295.3	BLIMP1_hPGCLC_pooled_peak_1027	chr10:44975505-44975506	-	3305	0.531421	2.74027	9.91204e-05	3.01544	2.39713e-07
SSPO	protein_coding	ENSG00000197558.11	ENST00000378016.4	BLIMP1_hPGCLC_pooled_peak_8016	chr7:149772048-149772049	+	-3994	0.516975	2.37878	0.00946176	3.25567	0.035988
HHAT	protein_coding	ENSG00000054392.13	ENST00000545781.2	BLIMP1_hPGCLC_pooled_peak_718	chr1:210373968-210373969	+	4253	0.511647	1.54373	0.00109572	2.82064	8.54063e-06
ANKRD65	protein_coding	ENSG00000235098.8	ENST00000427211.3	BLIMP1_hPGCLC_pooled_peak_2	chr1:1427336-1427337	-	-5567	0.48545	1.26773	0.0163679	4.90792	0.00387554
ARHGEF25	protein_coding	ENSG00000240771.7	ENST00000333972.11	BLIMP1_hPGCLC_pooled_peak_2004	chr12:57603854-57603855	+	-6326	0.470933	1.52034	4.56258e-07	3.04324	0.0166961
SYTL5	protein_coding	ENSG00000147041.12	ENST00000297875.7	BLIMP1_hPGCLC_pooled_peak_8926	chrX:38000080-38000081	+	-6473	0.468172	2.36655	0.00143182	4.78756	1.10044e-06
KCNT1	protein_coding	ENSG00000107147.13	ENST00000263604.5	BLIMP1_hPGCLC_pooled_peak_8895	chr9:135726988-135726989	+	-9529	0.414302	3.12751	0.00014028	2.83109	0.0431037
ENO2	protein_coding	ENSG00000111674.9	ENST00000535366.5	BLIMP1_hPGCLC_pooled_peak_1790	chr12:6924931-6924932	+	9724	0.411083	1.09764	4.92952e-05	2.94759	4.50803e-50
NCALD	protein_coding	ENSG00000104490.18	ENST00000522951.5	BLIMP1_hPGCLC_pooled_peak_8416	chr8:101801033-101801034	-	-10056	0.40566	1.80186	0.0351559	8.94481	3.34628e-08
TMEM88	protein_coding	ENSG00000167874.6	ENST00000301599.6	BLIMP1_hPGCLC_pooled_peak_3312	chr17:7843904-7843905	+	-11161	0.38812	1.61086	0.028341	3.84961	0.000878608
LOXHD1	protein_coding	ENSG00000167210.17	ENST00000642948.1	BLIMP1_hPGCLC_pooled_peak_3713	chr18:46669477-46669478	-	-12257	0.371473	1.57823	0.0277714	8.79931	1.27062e-07
DDIT4	protein_coding	ENSG00000168209.5	ENST00000307365.4	BLIMP1_hPGCLC_pooled_peak_1103	chr10:72261335-72261336	+	-12589	0.366572	1.2186	9.14285e-06	4.03555	5.12321e-05
ADAMTS15	protein_coding	ENSG00000166106.3	ENST00000299164.3	BLIMP1_hPGCLC_pooled_peak_1745	chr11:130434771-130434772	+	-14203	0.343654	1.50682	0.0131348	2.94349	0.0382533
P2RY6	protein_coding	ENSG00000171631.14	ENST00000540342.5	BLIMP1_hPGCLC_pooled_peak_1545	chr11:73250110-73250111	+	-14395	0.341025	2.63822	0.0446114	6.98769	0.00286746
TCEA3	protein_coding	ENSG00000204219.10	ENST00000461794.1	BLIMP1_hPGCLC_pooled_peak_66	chr1:23404263-23404264	-	15123	0.331237	3.02597	1.50383e-05	6.99097	4.88313e-05
PBXIP1	protein_coding	ENSG00000163346.17	ENST00000368465.5	BLIMP1_hPGCLC_pooled_peak_503	chr1:154974323-154974324	-	-18202	0.292854	1.05484	5.16219e-05	2.81638	2.03719e-15
ADAM8	protein_coding	ENSG00000151651.16	ENST00000415217.7	BLIMP1_hPGCLC_pooled_peak_1330	chr10:133257506-133257507	-	19344	0.279778	2.10156	3.83735e-05	3.58188	0.0155363
VENTX	protein_coding	ENSG00000151650.8	ENST00000325980.10	BLIMP1_hPGCLC_pooled_peak_1330	chr10:133257506-133257507	+	19651	0.276363	1.27979	0.0347033	2.54078	1.16035e-07
KANK3	protein_coding	ENSG00000186994.11	ENST00000330915.7	BLIMP1_hPGCLC_pooled_peak_3850	chr19:8363386-8363387	-	-20124	0.271183	1.58657	0.0175965	3.64623	0.00347721
NEURL1	protein_coding	ENSG00000107954.10	ENST00000369780.8	BLIMP1_hPGCLC_pooled_peak_1225	chr10:103515445-103515446	+	21466	0.25701	2.30134	0.000111658	4.93062	6.84243e-06
NANOS3	protein_coding	ENSG00000187556.7	ENST00000339133.5	BLIMP1_hPGCLC_pooled_peak_3873	chr19:13855504-13855505	+	-21743	0.254178	6.68604	0.00206805	4.89739	0.00684064
MGLL	protein_coding	ENSG00000074416.14	ENST00000648300.1	BLIMP1_hPGCLC_pooled_peak_5468	chr3:128075785-128075786	-	-23595	0.236029	2.41743	0.0285683	5.57595	0.00530825
DNAH1	protein_coding	ENSG00000114841.17	ENST00000420323.6	BLIMP1_hPGCLC_pooled_peak_5239	chr3:52339990-52339991	+	23671	0.235313	1.62635	0.000375692	3.04496	7.37058e-05
ERVW-1	protein_coding	ENSG00000242950.7	ENST00000493463.2	BLIMP1_hPGCLC_pooled_peak_7831	chr7:92447517-92447518	-	23788	0.234214	3.13623	0.0209553	2.06806	0.000505051
SPX	protein_coding	ENSG00000134548.11	ENST00000256969.7	BLIMP1_hPGCLC_pooled_peak_1852	chr12:21502188-21502189	+	-24108	0.231235	1.93359	0.0344046	3.04453	0.0118435
MXD4	protein_coding	ENSG00000123933.17	ENST00000337190.7	BLIMP1_hPGCLC_pooled_peak_5743	chr4:2237609-2237610	-	24500	0.227638	1.11808	0.000499912	2.159	0.00303714
SOX15	protein_coding	ENSG00000129194.7	ENST00000250055.2	BLIMP1_hPGCLC_pooled_peak_3308	chr17:7614996-7614997	-	-24826	0.224689	1.74523	0.00369748	4.59726	5.38971e-12
DNAJC22	protein_coding	ENSG00000178401.16	ENST00000549441.7	BLIMP1_hPGCLC_pooled_peak_1954	chr12:49320984-49320985	+	-25904	0.215206	2.39253	0.007861	4.73222	0.0242054
TNNT1	protein_coding	ENSG00000105048.17	ENST00000585321.6	BLIMP1_hPGCLC_pooled_peak_4023	chr19:55118832-55118833	-	28110	0.19703	1.51343	1.21263e-10	2.1059	1.75565e-05
CEP19	protein_coding	ENSG00000174007.8	ENST00000409690.4	BLIMP1_hPGCLC_pooled_peak_5735	chr3:196740860-196740861	-	-28610	0.193128	1.04435	0.0435495	2.36311	0.00132836
FAM124B	protein_coding	ENSG00000124019.10	ENST00000389874.3	BLIMP1_hPGCLC_pooled_peak_4736	chr2:224373076-224373077	-	28918	0.190764	2.90964	3.36693e-06	4.00364	3.57617e-08
FOLR1	protein_coding	ENSG00000110195.13	ENST00000393676.5	BLIMP1_hPGCLC_pooled_peak_1541	chr11:72224066-72224067	+	31926	0.169138	2.38749	0.000528536	5.65406	0.00857315
ABCG1	protein_coding	ENSG00000160179.18	ENST00000398437.1	BLIMP1_hPGCLC_pooled_peak_5008	chr21:42288759-42288760	+	32675	0.164146	2.8968	0.00018533	3.05342	0.0132474
GPRC5C	protein_coding	ENSG00000170412.17	ENST00000392629.3	BLIMP1_hPGCLC_pooled_peak_3539	chr17:74466725-74466726	+	33028	0.161844	2.57985	6.61698e-07	6.90501	4.75881e-05
RGS3	protein_coding	ENSG00000138835.22	ENST00000374140.6	BLIMP1_hPGCLC_pooled_peak_8815	chr9:113410886-113410887	+	-33845	0.156641	1.72723	7.20779e-11	2.76219	1.79955e-07
FAM214A	protein_coding	ENSG00000047346.12	ENST00000546305.6	BLIMP1_hPGCLC_pooled_peak_2891	chr15:52617233-52617234	-	34817	0.150667	1.31124	0.0108111	3.63779	2.76604e-32
ATG9B	protein_coding	ENSG00000181652.19	ENST00000639579.1	BLIMP1_hPGCLC_pooled_peak_8025	chr7:151059650-151059651	-	-35151	0.148668	3.17625	1.41417e-10	2.07714	0.000402384
LGALS1	protein_coding	ENSG00000100097.12	ENST00000215909.10	BLIMP1_hPGCLC_pooled_peak_5086	chr22:37639676-37639677	+	-35960	0.143934	2.022	2.37399e-08	4.99444	8.03606e-05
RTN2	protein_coding	ENSG00000125744.12	ENST00000430715.6	BLIMP1_hPGCLC_pooled_peak_3968	chr19:45456031-45456032	-	37236	0.136772	1.17042	1.21618e-05	2.2235	0.00668635
LINC00672	protein_coding	ENSG00000263874.2	ENST00000583195.2	BLIMP1_hPGCLC_pooled_peak_3391	chr17:38886097-38886098	+	-39071	0.127093	2.5106	0.000348705	3.8422	1.11783e-05
PADI2	protein_coding	ENSG00000117115.13	ENST00000375481.1	BLIMP1_hPGCLC_pooled_peak_45	chr1:17079635-17079636	-	39800	0.12344	2.95362	0.00173805	3.81043	1.71347e-08
EPHB6	protein_coding	ENSG00000106123.12	ENST00000619012.4	BLIMP1_hPGCLC_pooled_peak_7995	chr7:142813784-142813785	+	-41277	0.116358	1.07549	0.00923732	2.84107	0.00124981
MYL3	protein_coding	ENSG00000160808.9	ENST00000395869.5	BLIMP1_hPGCLC_pooled_peak_5224	chr3:46820951-46820952	-	42491	0.110843	2.61246	0.037599	7.1382	0.00233458
GRHL1	protein_coding	ENSG00000134317.18	ENST00000480736.1	BLIMP1_hPGCLC_pooled_peak_4062	chr2:10043253-10043254	+	47947	0.0891103	1.12479	0.0228922	3.34902	1.90315e-08
LYNX1	protein_coding	ENSG00000180155.20	ENST00000620006.4	BLIMP1_hPGCLC_pooled_peak_8526	chr8:142727128-142727129	-	49894	0.0824338	1.95061	1.88382e-08	3.63331	0.00602379
LIPH	protein_coding	ENSG00000163898.10	ENST00000424591.6	BLIMP1_hPGCLC_pooled_peak_5684	chr3:185498981-185498982	-	53577	0.0711418	2.74636	2.12007e-09	6.66185	3.1027e-07
GPHA2	protein_coding	ENSG00000149735.7	ENST00000533257.1	BLIMP1_hPGCLC_pooled_peak_1507	chr11:64880971-64880972	-	54552	0.0684207	1.7888	0.0201638	5.42446	0.00338962
SLC4A3	protein_coding	ENSG00000114923.17	ENST00000373760.6	BLIMP1_hPGCLC_pooled_peak_4716	chr2:219571993-219571994	+	-55401	0.0661361	1.02806	5.04662e-05	2.07512	0.000440733
KCND1	protein_coding	ENSG00000102057.10	ENST00000376477.5	BLIMP1_hPGCLC_pooled_peak_8933	chrX:48912183-48912184	-	56203	0.0640482	1.76987	1.15631e-10	2.51477	8.25845e-11
RALB	protein_coding	ENSG00000144118.14	ENST00000631312.2	BLIMP1_hPGCLC_pooled_peak_4399	chr2:120313393-120313394	+	60535	0.0538582	1.06947	0.00146973	2.1507	6.01943e-06
HID1	protein_coding	ENSG00000167861.16	ENST00000425042.7	BLIMP1_hPGCLC_pooled_peak_3541	chr17:75033977-75033978	-	-61218	0.0524067	1.37445	0.00309102	4.88864	1.42145e-11
CAPN12	protein_coding	ENSG00000182472.8	ENST00000601953.5	BLIMP1_hPGCLC_pooled_peak_3932	chr19:38831296-38831297	-	-61392	0.0520433	1.47126	0.00375164	2.36618	0.000275555
SMOX	protein_coding	ENSG00000088826.18	ENST00000278795.7	BLIMP1_hPGCLC_pooled_peak_4788	chr20:4085363-4085364	+	-63416	0.0479959	1.12702	0.00251395	2.08321	0.000340143
AQP3	protein_coding	ENSG00000165272.16	ENST00000297991.6	BLIMP1_hPGCLC_pooled_peak_8619	chr9:33511080-33511081	-	-63487	0.0478598	2.88985	0.00823334	5.14774	6.23396e-10
CLDN4	protein_coding	ENSG00000189143.9	ENST00000435050.1	BLIMP1_hPGCLC_pooled_peak_7762	chr7:73762922-73762923	+	-64822	0.0453711	2.54359	1.52222e-08	2.93367	0.0178173
SHC2	protein_coding	ENSG00000129946.10	ENST00000264554.10	BLIMP1_hPGCLC_pooled_peak_3813	chr19:525929-525930	-	-64933	0.0451701	1.52346	0.00290559	4.55627	1.52069e-05
GDPD1	protein_coding	ENSG00000153982.11	ENST00000284116.9	BLIMP1_hPGCLC_pooled_peak_3480	chr17:59155410-59155411	+	-65101	0.0448676	1.40232	0.00376345	2.13463	0.0395388
MXRA8	protein_coding	ENSG00000162576.16	ENST00000477278.3	BLIMP1_hPGCLC_pooled_peak_2	chr1:1427336-1427337	-	-65559	0.0440531	2.22146	6.81647e-11	2.99782	1.80449e-06
CAMK2N1	protein_coding	ENSG00000162545.6	ENST00000375078.4	BLIMP1_hPGCLC_pooled_peak_57	chr1:20552075-20552076	-	-65865	0.0435172	1.48071	0.00108725	3.5591	8.52565e-10
SEMA4A	protein_coding	ENSG00000196189.13	ENST00000355014.6	BLIMP1_hPGCLC_pooled_peak_520	chr1:156082846-156082847	+	-67173	0.0412989	1.31747	0.027148	4.90453	3.18489e-25
SOWAHA	protein_coding	ENSG00000198944.5	ENST00000378693.3	BLIMP1_hPGCLC_pooled_peak_6710	chr5:132744904-132744905	+	-68683	0.0388783	4.5366	0.000405165	6.86431	0.0172325
TRPV6	protein_coding	ENSG00000165125.20	ENST00000359396.8	BLIMP1_hPGCLC_pooled_peak_7996	chr7:142957228-142957229	-	-71483	0.0347589	1.86189	0.00751835	2.19273	0.0240603
POSTN	protein_coding	ENSG00000133110.15	ENST00000379743.8	BLIMP1_hPGCLC_pooled_peak_2302	chr13:37526839-37526840	-	71911	0.0341689	2.44133	0.0312183	5.34535	2.07223e-13
MRVI1	protein_coding	ENSG00000072952.18	ENST00000547195.5	BLIMP1_hPGCLC_pooled_peak_1358	chr11:10766683-10766684	-	-72695	0.033114	1.03281	0.00566697	3.18139	3.1685e-19
PCSK1N	protein_coding	ENSG00000102109.9	ENST00000218230.6	BLIMP1_hPGCLC_pooled_peak_8933	chrX:48912183-48912184	-	-76573	0.0283559	1.44878	0.00186403	5.52305	0.00029864
RAC2	protein_coding	ENSG00000128340.15	ENST00000406508.5	BLIMP1_hPGCLC_pooled_peak_5085	chr22:37323847-37323848	-	-79399	0.0253251	2.14182	2.24835e-15	2.78743	0.00135989
CBFA2T2	protein_coding	ENSG00000078699.21	ENST00000543126.1	BLIMP1_hPGCLC_pooled_peak_4860	chr20:33720581-33720582	+	81842	0.0229674	1.89628	1.89382e-14	3.15308	4.62523e-72
CPEB1	protein_coding	ENSG00000214575.9	ENST00000611163.4	BLIMP1_hPGCLC_pooled_peak_3013	chr15:82488480-82488481	-	83279	0.0216844	1.68704	0.00657488	3.91196	9.7193e-07
LPIN1	protein_coding	ENSG00000134324.11	ENST00000256720.6	BLIMP1_hPGCLC_pooled_peak_4070	chr2:11830281-11830282	+	83693	0.0213283	1.73102	1.9119e-05	2.55214	1.45584e-24
ANO9	protein_coding	ENSG00000185101.13	ENST00000332826.7	BLIMP1_hPGCLC_pooled_peak_1333	chr11:356241-356242	-	85770	0.019628	1.26232	0.0125481	2.93951	0.00461874
SAMD11	protein_coding	ENSG00000187634.12	ENST00000616016.4	BLIMP1_hPGCLC_pooled_peak_1	chr1:1013307-1013308	+	87566	0.0182673	2.56099	0.00116247	6.66284	0.000359503
CERCAM	protein_coding	ENSG00000167123.19	ENST00000372842.5	BLIMP1_hPGCLC_pooled_peak_8860	chr9:128322643-128322644	+	-89123	0.0171644	1.436	7.28392e-06	2.21337	0.00055028
SNX10	protein_coding	ENSG00000086300.15	ENST00000446848.6	BLIMP1_hPGCLC_pooled_peak_7662	chr7:26200271-26200272	+	-91624	0.0155303	1.53894	0.00025866	2.19429	1.51229e-09
CDC25B	protein_coding	ENSG00000101224.17	ENST00000340833.4	BLIMP1_hPGCLC_pooled_peak_4787	chr20:3888995-3888996	+	92564	0.0149572	1.62735	9.35407e-10	2.42313	7.52162e-21
ASIC1	protein_coding	ENSG00000110881.11	ENST00000552438.5	BLIMP1_hPGCLC_pooled_peak_1958	chr12:50167805-50167806	+	94230	0.013993	1.95034	1.13971e-05	3.97736	2.93965e-17
ATP6V1C2	protein_coding	ENSG00000143882.12	ENST00000635370.1	BLIMP1_hPGCLC_pooled_peak_4066	chr2:10817085-10817086	+	94313	0.0139466	2.55697	0.00127676	4.34102	1.3451e-12
Down target genes
Gene_Symbol	biotype	ENSG	ENST	peak	summit_coordinate	Strand	distanceToTSS	regulatory_potential	expression_log2FC(OE_vs_CTL)	expression_padj(OE_vs_CTL)	hPGCLC_d2_E8_vs_PreME.log2FC	hPGCLC_d2_E8_vs_PreME.padj
BCAT1	protein_coding	ENSG00000060982.15	ENST00000539780.5	BLIMP1_hPGCLC_pooled_peak_1867	chr12:24949042-24949043	-	1	0.606506	-1.96134	4.18783e-17	-4.87006	2.18019e-65
[truncated: 103 more rows]

## Sheet: Supp. table 5
TFAP2C_SOX17_PRDM1
[truncated: 1,386 more rows]

## Sheet: Supp. table 6
TFAP2C_PRDM1
[truncated: 1,458 more rows]

## Sheet: Supp. table 7
ATAC-seq indexed primer
[truncated: 94 more rows]
